# Supplementary material for: Identification and Characterization of Circular Intronic RNAs Derived from Insulin Gene
Source: Int J Mol Sci. 2020 Jun 17;21(12):4302. doi: 10.3390/ijms21124302 (PMC7352490; doi:10.3390/ijms21124302)
Supplement: Supplementary file 1 [file ijms-21-04302-s001.zip]

Archive with 10 entries (10 files):
- Das et al_Supplementary/._.DS_Store
- Das et al_Supplementary/._Das et al. Supplementary Figures_Tables.pdf
- Das et al_Supplementary/._Table S2_circRNA annotation by CIRCexplorer2.xlsx
- Das et al_Supplementary/._Table S3_circRNA annotation by CIRI2_beta_cell.xlsx
- Das et al_Supplementary/._Table S6. circRNA-miRNA-mRNA regulatory network for ci-Ins2 (486 nt).xlsx
- Das et al_Supplementary/.DS_Store
- Das et al_Supplementary/Das et al. Supplementary Figures_Tables.pdf
- Das et al_Supplementary/Table S2_circRNA annotation by CIRCexplorer2.xlsx
- Das et al_Supplementary/Table S3_circRNA annotation by CIRI2_beta_cell.xlsx
- Das et al_Supplementary/Table S6. circRNA-miRNA-mRNA regulatory network for ci-Ins2 (486 nt).xlsx
