# Supplementary material for: Identification and Characterization of Circular Intronic RNAs Derived from Insulin Gene
Source: Int J Mol Sci. 2020 Jun 17;21(12):4302. doi: 10.3390/ijms21124302 (PMC7352490; doi:10.3390/ijms21124302)
Supplement: Supplementary file 1 [file ijms-21-04302-s001.zip › Das et al_Supplementary/Table S2_circRNA annotation by CIRCexplorer2.xlsx]

## Sheet: CIRCexplorer2
circRNA_ID	Chromosome	Start.of.circular.RNA	End.of.circular.RNA	Flag.of.fusion.junction.realignment	strand	thickStart	thickEnd	itemRgb	Number.of.exons	Exon.sizes	Exon.offsets	Type.of.circular.RNA	Name.of.gene	Name.of.isoform	Index.of.exon.or.intron	Left.intron.Right.intron	SRR5121119	SRR5121120	SRR5121121	SRR5121122	SRR5121123	SRR5121124	logFC(High diet vs.Normal diet)	PValue	exon_start	exon_end	Splice length
chrY|910447|917004|F	chrY	910447	917004	1	+	910447	910447	0,0,0	5	139,164,159,120,159	0,238,3577,6193,6398	circRNA	Kdm5d	NM_011419	6,7,8,9,10	chrY:900613-910447|chrY:917004-921401	3	3	0	0	0	0	-4.10525	0.0517671	6	10	741
chrY|916640|921836|F	chrY	916640	921836	0	+	916640	916640	0,0,0	4	120,159,182,163	0,205,4761,5033	circRNA	Kdm5d	NM_011419	9,10,11,12	chrY:914183-916640|chrY:921836-927006	1	0	0	0	0	0	-1.8518	0.348129	9	12	624
chrY|936875|941823|F	chrY	936875	941823	1	+	936875	936875	0,0,0	6	97,359,139,180,138,597	0,937,2943,3723,4029,4351	circRNA	Kdm5d	NM_011419	18,19,20,21,22,23	chrY:928384-936875|chrY:941823-942230	1	0	0	0	0	0	-1.8518	0.348129	18	23	1510
chrY|940598|941823|F	chrY	940598	941823	1	+	940598	940598	0,0,0	3	180,138,597	0,306,628	circRNA	Kdm5d	NM_011419	21,22,23	chrY:939957-940598|chrY:941823-942230	1	0	0	0	0	0	-1.8518	0.348129	21	23	915
chrY|1011839|1016684|F	chrY	1011839	1016684	1	+	1011839	1011839	0,0,0	5	128,122,159,135,95	0,208,2794,4217,4750	circRNA	Eif2s3y	NM_001357094	3,4,5,6,7	chrY:1011323-1011839|chrY:1016684-1017363	1	0	0	0	0	0	-1.8518	0.348129	3	7	639
chrY|1011839|1014792|F	chrY	1011839	1014792	1	+	1011839	1011839	0,0,0	3	128,122,159	0,208,2794	circRNA	Eif2s3y	NM_001357094	3,4,5	chrY:1011323-1011839|chrY:1014792-1016056	4	0	0	1	0	0	-1.65591	0.384125	3	5	409
chrY|1012047|1014792|F	chrY	1012047	1014792	1	+	1012047	1012047	0,0,0	2	122,159	0,2586	circRNA	Eif2s3y	NM_001357094	4,5	chrY:1011967-1012047|chrY:1014792-1016056	2	0	0	0	0	0	-2.64033	0.287346	4	5	281
chrY|1014792|1016055|F	chrY	1014792	1016055	0	+	1014792	1014792	0,0,0	1	1263	0	ciRNA	Eif2s3y	NM_001357094	5	chrY:1014792-1016056	1	0	0	0	0	0	-1.8518	0.348129	5	5	1263
chrY|1017363|1023474|F	chrY	1017363	1023474	1	+	1017363	1017363	0,0,0	3	145,170,173	0,2622,5938	circRNA	Eif2s3y	NM_001357094	8,9,10	chrY:1016684-1017363|chrY:1023474-1028187	5	4	17	7	4	3	-0.765862	0.231926	8	10	488
chrY|1099581|1137871|R	chrY	1099581	1137871	1	-	1099581	1099581	0,0,0	8	171,127,142,188,115,149,75,65	0,3183,30288,31454,35290,37266,38076,38225	circRNA	Uty	NM_001326682	26,25,24,23,22,21,20,19	chrY:1098573-1099581|chrY:1137871-1151947	1	0	0	0	2	1	1.39434	0.472368	19	26	1032
chrY|1102764|1134986|R	chrY	1102764	1134986	1	-	1102764	1102764	0,0,0	4	127,142,188,115	0,27105,28271,32107	circRNA	Uty	NM_001326682	25,24,23,22	chrY:1099752-1102764|chrY:1134986-1136847	2	0	1	0	0	2	-0.33621	0.850064	22	25	572
chrY|1102764|1137871|R	chrY	1102764	1137871	1	-	1102764	1102764	0,0,0	7	127,142,188,115,149,75,65	0,27105,28271,32107,34083,34893,35042	circRNA	Uty	NM_001326682	25,24,23,22,21,20,19	chrY:1099752-1102764|chrY:1137871-1151947	3	0	7	10	3	4	0.841602	0.285008	19	25	861
chrY|1102764|1137732|R	chrY	1102764	1137732	0	-	1102764	1102764	0,0,0	6	127,142,188,115,149,75	0,27105,28271,32107,34083,34893	circRNA	Uty	NM_001326682	25,24,23,22,21,20	chrY:1099752-1102764|chrY:1137732-1137806	1	0	0	1	0	0	0.016122	0.991328	20	25	796
chrY|1102764|1158634|R	chrY	1102764	1158634	0	-	1102764	1102764	0,0,0	11	127,142,188,115,149,75,65,206,106,130,728	0,27105,28271,32107,34083,34893,35042,49183,50004,51390,55142	circRNA	Uty	NM_001326682	25,24,23,22,21,20,19,18,17,16,15	chrY:1099752-1102764|chrY:1158634-1168089	9	10	8	4	5	10	-0.391853	0.499682	15	25	2031
chrY|1102764|1199513|R	chrY	1102764	1199513	0	-	1102764	1102764	0,0,0	21	127,142,188,115,149,75,65,206,106,130,728,96,135,220,99,127,94,35,55,121,59	0,27105,28271,32107,34083,34893,35042,49183,50004,51390,55142,65325,66358,67200,68139,71963,73726,84009,86571,94441,96690	circRNA	Uty	NM_001326682	25,24,23,22,21,20,19,18,17,16,15,14,13,12,11,10,9,8,7,6,5	chrY:1099752-1102764|chrY:1199513-1224496	1	0	0	0	0	0	-1.8518	0.348129	5	25	3072
chrY|1129869|1137871|R	chrY	1129869	1137871	1	-	1129869	1129869	0,0,0	6	142,188,115,149,75,65	0,1166,5002,6978,7788,7937	circRNA	Uty	NM_001326682	24,23,22,21,20,19	chrY:1102891-1129869|chrY:1137871-1151947	14	4	15	9	13	3	-0.303226	0.555878	19	24	734
chrY|1129869|1154284|R	chrY	1129869	1154284	1	-	1129869	1129869	0,0,0	9	142,188,115,149,75,65,206,106,130	0,1166,5002,6978,7788,7937,22078,22899,24285	circRNA	Uty	NM_001326682	24,23,22,21,20,19,18,17,16	chrY:1102891-1129869|chrY:1154284-1157906	1	0	2	0	0	1	-1.13051	0.558855	16	24	1176
chrY|1129869|1131223|R	chrY	1129869	1131223	0	-	1129869	1129869	0,0,0	2	142,188	0,1166	circRNA	Uty	NM_001326682	24,23	chrY:1102891-1129869|chrY:1131223-1134871	2	0	0	0	0	1	-0.683301	0.739617	23	24	330
chrY|1129869|1158634|R	chrY	1129869	1158634	0	-	1129869	1129869	0,0,0	10	142,188,115,149,75,65,206,106,130,728	0,1166,5002,6978,7788,7937,22078,22899,24285,28037	circRNA	Uty	NM_001326682	24,23,22,21,20,19,18,17,16,15	chrY:1102891-1129869|chrY:1158634-1168089	19	15	20	16	15	9	-0.347933	0.387767	15	24	1904
chrY|1131035|1158634|R	chrY	1131035	1158634	0	-	1131035	1131035	0,0,0	9	188,115,149,75,65,206,106,130,728	0,3836,5812,6622,6771,20912,21733,23119,26871	circRNA	Uty	NM_001326682	23,22,21,20,19,18,17,16,15	chrY:1130011-1131035|chrY:1158634-1168089	16	8	13	16	14	14	0.342194	0.42759	15	23	1762
chrY|1134871|1136996|R	chrY	1134871	1136996	1	-	1134871	1134871	0,0,0	2	115,149	0,1976	circRNA	Uty	NM_001326682	22,21	chrY:1131223-1134871|chrY:1136996-1137657	1	0	2	2	0	0	-0.450616	0.804737	21	22	264
chrY|1134871|1197326|R	chrY	1134871	1197326	1	-	1134871	1134871	0,0,0	17	115,149,75,65,206,106,130,728,96,135,220,99,127,94,35,55,121	0,1976,2786,2935,17076,17897,19283,23035,33218,34251,35093,36032,39856,41619,51902,54464,62334	circRNA	Uty	NM_001326682	22,21,20,19,18,17,16,15,14,13,12,11,10,9,8,7,6	chrY:1131223-1134871|chrY:1197326-1199454	1	0	0	0	0	1	0.105229	0.9676	6	22	2556
chrY|1136847|1158634|R	chrY	1136847	1158634	0	-	1136847	1136847	0,0,0	7	149,75,65,206,106,130,728	0,810,959,15100,15921,17307,21059	circRNA	Uty	NM_001326682	21,20,19,18,17,16,15	chrY:1134986-1136847|chrY:1158634-1168089	19	23	24	17	25	21	0.0318907	0.926317	15	21	1459
chrY|1137657|1158634|R	chrY	1137657	1158634	0	-	1137657	1137657	0,0,0	6	75,65,206,106,130,728	0,149,14290,15111,16497,20249	circRNA	Uty	NM_001326682	20,19,18,17,16,15	chrY:1136996-1137657|chrY:1158634-1168089	2	2	2	3	0	4	0.311446	0.786345	15	20	1310
chrY|1151947|1158634|R	chrY	1151947	1158634	0	-	1151947	1151947	0,0,0	4	206,106,130,728	0,821,2207,5959	circRNA	Uty	NM_001326682	18,17,16,15	chrY:1137871-1151947|chrY:1158634-1168089	27	27	29	30	32	36	0.339797	0.253667	15	18	1170
chrY|1151947|1176584|R	chrY	1151947	1176584	0	-	1151947	1151947	0,0,0	10	206,106,130,728,96,135,220,99,127,94	0,821,2207,5959,16142,17175,18017,18956,22780,24543	circRNA	Uty	NM_001326682	18,17,16,15,14,13,12,11,10,9	chrY:1137871-1151947|chrY:1176584-1186773	6	4	3	3	4	3	-0.287174	0.734443	9	18	1941
chrY|1152768|1158634|R	chrY	1152768	1158634	0	-	1152768	1152768	0,0,0	3	106,130,728	0,1386,5138	circRNA	Uty	NM_001326682	17,16,15	chrY:1152153-1152768|chrY:1158634-1168089	14	25	21	12	7	33	-0.0797512	0.827707	15	17	964
chrY|1168089|1174854|R	chrY	1168089	1174854	1	-	1168089	1168089	0,0,0	5	96,135,220,99,127	0,1033,1875,2814,6638	circRNA	Uty	NM_001326682	14,13,12,11,10	chrY:1158634-1168089|chrY:1174854-1176490	1	0	0	0	0	0	-1.8518	0.348129	10	14	677
chrY|1168089|1176584|R	chrY	1168089	1176584	0	-	1168089	1168089	0,0,0	6	96,135,220,99,127,94	0,1033,1875,2814,6638,8401	circRNA	Uty	NM_001326682	14,13,12,11,10,9	chrY:1158634-1168089|chrY:1176584-1186773	4	3	4	6	0	2	-0.38471	0.684868	9	14	771
chrY|1168089|1199513|R	chrY	1168089	1199513	0	-	1168089	1168089	0,0,0	10	96,135,220,99,127,94,35,55,121,59	0,1033,1875,2814,6638,8401,18684,21246,29116,31365	circRNA	Uty	NM_001326682	14,13,12,11,10,9,8,7,6,5	chrY:1158634-1168089|chrY:1199513-1224496	3	3	1	1	1	0	-1.60801	0.273291	5	14	1041
chrY|1174727|1189390|R	chrY	1174727	1189390	0	-	1174727	1174727	0,0,0	4	127,94,35,55	0,1763,12046,14608	circRNA	Uty	NM_001326682	10,9,8,7	chrY:1171002-1174727|chrY:1189390-1197205	2	0	0	0	0	0	-2.64033	0.287346	7	10	311
chrY|1186773|1199513|R	chrY	1186773	1199513	0	-	1186773	1186773	0,0,0	4	35,55,121,59	0,2562,10432,12681	circRNA	Uty	NM_001326682	8,7,6,5	chrY:1176584-1186773|chrY:1199513-1224496	28	6	17	24	27	10	0.336161	0.363375	5	8	270
chrY|1186773|1224546|R	chrY	1186773	1224546	0	-	1186773	1186773	0,0,0	5	35,55,121,59,50	0,2562,10432,12681,37723	circRNA	Uty	NM_001326682	8,7,6,5,4	chrY:1176584-1186773|chrY:1224546-1239710	7	1	3	4	4	3	0.0875069	0.919478	4	8	320
chrY|1263569|1267188|R	chrY	1263569	1267188	1	-	1263569	1263569	0,0,0	9	131,154,118,182,145,145,161,99,86	0,226,1271,1458,2005,2259,2789,3025,3533	circRNA	Ddx3y	NM_012008	16,15,14,13,12,11,10,9,8	chrY:1263367-1263569|chrY:1267188-1269704	4	0	2	2	2	0	-0.47862	0.719541	8	16	1221
chrY|1265027|1266519|R	chrY	1265027	1266519	0	-	1265027	1265027	0,0,0	4	182,145,145,161	0,547,801,1331	circRNA	Ddx3y	NM_012008	13,12,11,10	chrY:1264958-1265027|chrY:1266519-1266594	11	15	11	8	8	6	-0.66643	0.193799	10	13	633
chrY|1265574|1266693|R	chrY	1265574	1266693	1	-	1265574	1265574	0,0,0	4	145,145,161,99	0,254,784,1020	circRNA	Ddx3y	NM_012008	12,11,10,9	chrY:1265209-1265574|chrY:1266693-1267102	1	0	0	0	0	0	-1.8518	0.348129	9	12	550
chrY|1265574|1266519|R	chrY	1265574	1266519	0	-	1265574	1265574	0,0,0	3	145,145,161	0,254,784	circRNA	Ddx3y	NM_012008	12,11,10	chrY:1265209-1265574|chrY:1266519-1266594	1	3	1	0	0	0	-3.842	0.0746916	10	12	451
chrY|1267102|1280439|R	chrY	1267102	1280439	1	-	1267102	1267102	0,0,0	5	86,136,100,156,130	0,2602,11794,12320,13207	circRNA	Ddx3y	NM_012008	8,7,6,5,4	chrY:1266693-1267102|chrY:1280439-1282900	1	0	0	0	0	0	-1.8518	0.348129	4	8	608
chrY|1267102|1284382|R	chrY	1267102	1284382	0	-	1267102	1267102	0,0,0	7	86,136,100,156,130,48,61	0,2602,11794,12320,13207,15798,17219	circRNA	Ddx3y	NM_012008	8,7,6,5,4,3,2	chrY:1266693-1267102|chrY:1284382-1286478	1	0	1	0	0	3	0.708246	0.699483	2	8	717
chrY|90785979|90793277|F	chrY	90785979	90793277	1	+	90785979	90785979	0,0,0	1	7298	0	ciRNA	Erdr1	NM_133362	1	chrY:90785979-90793295	1	1	0	0	0	0	-2.66225	0.284127	1	1	7298
chrX|7702172|7703345|F	chrX	7702172	7703345	0	+	7702172	7702172	0,0,0	1	1173	0	ciRNA	Gpkow	NM_173747	4	chrX:7702172-7703369	1	0	0	0	0	0	-1.8518	0.348129	4	4	1173
chrX|7792069|7804494|F	chrX	7792069	7804494	1	+	7792069	7792069	0,0,0	13	67,62,27,108,139,185,48,32,48,100,78,93,135	0,206,2190,2922,7220,8087,8466,9107,9234,9420,11253,11524,12290	circRNA	Gripap1	NM_001290455	2,3,4,5,6,7,8,9,10,11,12,13,14	chrX:7790068-7792069|chrX:7804494-7809892	1	0	0	0	0	0	-1.8518	0.348129	2	14	1122
chrX|7812281|7812931|F	chrX	7812281	7812931	1	+	7812281	7812281	0,0,0	4	78,96,57,100	0,183,400,550	circRNA	Gripap1	NM_001290455	18,19,20,21	chrX:7810721-7812281|chrX:7812931-7814567	1	0	0	0	0	0	-1.8518	0.348129	18	21	331
chrX|7831171|7831700|F	chrX	7831171	7831700	1	+	7831171	7831171	0,0,0	3	163,84,99	0,260,430	circRNA	Kcnd1	NM_008423	2,3,4	chrX:7824963-7831171|chrX:7831700-7832092	2	1	1	0	2	0	-0.810002	0.6415	2	4	346
chrX|7856303|7868071|F	chrX	7856303	7868071	1	+	7856303	7856303	0,0,0	4	94,65,157,149	0,11211,11363,11619	circRNA	Otud5	NM_001290536	2,3,4,5	chrX:7842710-7856303|chrX:7868071-7871995	1	2	0	2	0	0	-0.548526	0.766017	2	5	465
chrX|7895164|7896412|R	chrX	7895164	7896412	0	-	7895164	7895164	0,0,0	4	64,279,113,112	0,439,828,1136	circRNA	Pqbp1	NM_001252528	6,5,4,3	chrX:7894867-7895164|chrX:7896412-7898550	2	0	0	0	0	0	-2.64033	0.287346	3	6	568
chrX|7895603|7896105|R	chrX	7895603	7896105	0	-	7895603	7895603	0,0,0	2	279,113	0,389	circRNA	Pqbp1	NM_001252528	5,4	chrX:7895228-7895603|chrX:7896105-7896300	1	0	0	0	0	0	-1.8518	0.348129	4	5	392
chrX|8245059|8246419|R	chrX	8245059	8246419	0	-	8245059	8245059	0,0,0	4	42,189,98,84	0,224,492,1276	circRNA	Ftsj1	NM_001290430	12,11,10,9	chrX:8240830-8245059|chrX:8246419-8246531	2	0	0	0	0	0	-2.64033	0.287346	9	12	413
chrX|9905517|9914018|F	chrX	9905517	9914018	1	+	9905517	9905517	0,0,0	2	210,116	0,8385	circRNA	Sytl5	NM_001290728	2,3	chrX:9885779-9905517|chrX:9914018-9915505	2	0	0	0	0	0	-2.64033	0.287346	2	3	326
chrX|9905517|9932867|F	chrX	9905517	9932867	1	+	9905517	9905517	0,0,0	4	210,116,109,135	0,8385,9988,27215	circRNA	Sytl5	NM_001290728	2,3,4,5	chrX:9885779-9905517|chrX:9932867-9943039	7	6	7	6	11	12	0.640125	0.253392	2	5	570
chrX|9905517|9948941|F	chrX	9905517	9948941	1	+	9905517	9905517	0,0,0	6	210,116,109,135,142,130	0,8385,9988,27215,37522,43294	circRNA	Sytl5	NM_001290728	2,3,4,5,6,7	chrX:9885779-9905517|chrX:9948941-9951577	4	0	9	1	4	1	-0.93044	0.336939	2	7	842
chrX|9905517|9915614|F	chrX	9905517	9915614	1	+	9905517	9905517	0,0,0	3	210,116,109	0,8385,9988	circRNA	Sytl5	NM_001290728	2,3,4	chrX:9885779-9905517|chrX:9915614-9932732	5	1	5	1	4	2	-0.50569	0.604168	2	4	435
chrX|9913902|9932867|F	chrX	9913902	9932867	1	+	9913902	9913902	0,0,0	3	116,109,135	0,1603,18830	circRNA	Sytl5	NM_001290728	3,4,5	chrX:9905727-9913902|chrX:9932867-9943039	3	7	5	3	2	0	-1.47289	0.125928	3	5	360
chrX|9913902|9961832|F	chrX	9913902	9961832	1	+	9913902	9913902	0,0,0	9	116,109,135,142,130,107,90,179,100	0,1603,18830,29137,34909,37675,42456,46111,47830	circRNA	Sytl5	NM_001290728	3,4,5,6,7,8,9,10,11	chrX:9905727-9913902|chrX:9961832-9963590	1	1	2	0	2	2	0.142853	0.924201	3	11	1108
chrX|9913902|9963752|F	chrX	9913902	9963752	1	+	9913902	9913902	0,0,0	10	116,109,135,142,130,107,90,179,100,162	0,1603,18830,29137,34909,37675,42456,46111,47830,49688	circRNA	Sytl5	NM_001290728	3,4,5,6,7,8,9,10,11,12	chrX:9905727-9913902|chrX:9963752-9986795	6	0	0	1	1	0	-1.38751	0.367232	3	12	1270
chrX|9913902|9915614|F	chrX	9913902	9915614	1	+	9913902	9913902	0,0,0	2	116,109	0,1603	circRNA	Sytl5	NM_001290728	3,4	chrX:9905727-9913902|chrX:9915614-9932732	3	0	3	1	0	0	-2.13625	0.220344	3	4	225
chrX|9913902|9951684|F	chrX	9913902	9951684	1	+	9913902	9913902	0,0,0	6	116,109,135,142,130,107	0,1603,18830,29137,34909,37675	circRNA	Sytl5	NM_001290728	3,4,5,6,7,8	chrX:9905727-9913902|chrX:9951684-9956358	1	0	0	0	0	0	-1.8518	0.348129	3	8	739
chrX|9913902|9943181|F	chrX	9913902	9943181	0	+	9913902	9913902	0,0,0	4	116,109,135,142	0,1603,18830,29137	circRNA	Sytl5	NM_001290728	3,4,5,6	chrX:9905727-9913902|chrX:9943181-9948811	92	74	97	126	112	91	0.409529	0.043926	3	6	502
chrX|9951577|9961832|F	chrX	9951577	9961832	1	+	9951577	9951577	0,0,0	4	107,90,179,100	0,4781,8436,10155	circRNA	Sytl5	NM_001290728	8,9,10,11	chrX:9948941-9951577|chrX:9961832-9963590	2	0	1	0	2	0	-0.4143	0.818994	8	11	476
chrX|9951577|9988686|F	chrX	9951577	9988686	1	+	9951577	9951577	0,0,0	7	107,90,179,100,162,109,136	0,4781,8436,10155,12013,35218,36973	circRNA	Sytl5	NM_001290728	8,9,10,11,12,13,14	chrX:9948941-9951577|chrX:9988686-9992888	3	1	3	1	2	3	-0.080378	0.943197	8	14	883
chrX|9960013|9988686|F	chrX	9960013	9988686	1	+	9960013	9960013	0,0,0	5	179,100,162,109,136	0,1719,3577,26782,28537	circRNA	Sytl5	NM_001290728	10,11,12,13,14	chrX:9956448-9960013|chrX:9988686-9992888	1	0	0	0	0	0	-1.8518	0.348129	10	14	686
chrX|10162601|10182052|R	chrX	10162601	10182052	0	-	10162601	10162601	0,0,0	5	89,58,201,66,98	0,2120,3474,15669,19353	circRNA	Rpgr	NM_001177952	16,15,14,13,12	chrX:10158880-10162601|chrX:10182052-10194817	1	0	0	0	0	1	0.105229	0.9676	12	16	512
chrX|10162601|10202165|R	chrX	10162601	10202165	0	-	10162601	10162601	0,0,0	9	89,58,201,66,98,166,183,125,156	0,2120,3474,15669,19353,32216,33370,36309,39408	circRNA	Rpgr	NM_001177952	16,15,14,13,12,11,10,9,8	chrX:10158880-10162601|chrX:10202165-10206122	1	3	1	0	1	0	-1.93108	0.292587	8	16	1142
chrX|10164721|10213654|R	chrX	10164721	10213654	0	-	10164721	10164721	0,0,0	14	58,201,66,98,166,183,125,156,159,150,159,63,93,126	0,1354,13549,17233,30096,31250,34189,37288,41401,43951,45877,47076,48003,48807	circRNA	Rpgr	NM_001177952	15,14,13,12,11,10,9,8,7,6,5,4,3,2	chrX:10162690-10164721|chrX:10213654-10216215	1	0	0	0	0	0	-1.8518	0.348129	2	15	1803
chrX|10579314|10590219|F	chrX	10579314	10590219	1	+	10579314	10579314	0,0,0	5	189,75,96,156,84	0,2850,4727,6182,10821	circRNA	Tspan7	NM_019634	2,3,4,5,6	chrX:10485238-10579314|chrX:10590219-10595278	2	1	2	5	0	1	0.287531	0.819018	2	6	600
chrX|10579314|10585652|F	chrX	10579314	10585652	1	+	10579314	10579314	0,0,0	4	189,75,96,156	0,2850,4727,6182	circRNA	Tspan7	NM_019634	2,3,4,5	chrX:10485238-10579314|chrX:10585652-10590135	7	2	4	6	5	1	-0.0510037	0.950241	2	5	516
chrX|10579314|10595354|F	chrX	10579314	10595354	1	+	10579314	10579314	0,0,0	6	189,75,96,156,84,76	0,2850,4727,6182,10821,15964	circRNA	Tspan7	NM_019634	2,3,4,5,6,7	chrX:10485238-10579314|chrX:10595354-10595629	6	9	10	11	6	10	0.201343	0.709885	2	7	676
chrX|12594760|12608954|F	chrX	12594760	12608954	1	+	12594760	12594760	0,0,0	7	131,132,96,138,54,150,120	0,1395,10106,10357,11520,12170,14074	circRNA	Atp6ap2	NM_027439	2,3,4,5,6,7,8	chrX:12587935-12594760|chrX:12608954-12615681	1	0	0	0	0	0	-1.8518	0.348129	2	8	821
chrX|12596155|12608954|F	chrX	12596155	12608954	1	+	12596155	12596155	0,0,0	6	132,96,138,54,150,120	0,8711,8962,10125,10775,12679	circRNA	Atp6ap2	NM_027439	3,4,5,6,7,8	chrX:12594891-12596155|chrX:12608954-12615681	1	0	0	0	0	0	-1.8518	0.348129	3	8	690
chrX|12604866|12608954|F	chrX	12604866	12608954	1	+	12604866	12604866	0,0,0	5	96,138,54,150,120	0,251,1414,2064,3968	circRNA	Atp6ap2	NM_027439	4,5,6,7,8	chrX:12596287-12604866|chrX:12608954-12615681	1	1	4	1	2	1	-0.420438	0.751175	4	8	558
chrX|12683977|12684364|R	chrX	12683977	12684364	0	-	12683977	12683977	0,0,0	2	108,180	0,207	circRNA	Med14	NM_001048208	28,27	chrX:12680897-12683977|chrX:12684364-12685715	4	2	0	0	2	0	-1.38336	0.367353	27	28	288
chrX|12703212|12728139|R	chrX	12703212	12728139	0	-	12703212	12703212	0,0,0	11	270,153,92,147,161,77,135,195,160,79,126	0,538,1875,3086,3319,10370,12734,13649,16378,20570,24801	circRNA	Med14	NM_001048208	21,20,19,18,17,16,15,14,13,12,11	chrX:12696290-12703212|chrX:12728139-12744716	2	3	0	2	0	0	-1.21055	0.45892	11	21	1595
chrX|12703212|12756455|R	chrX	12703212	12756455	0	-	12703212	12703212	0,0,0	20	270,153,92,147,161,77,135,195,160,79,126,112,151,133,108,129,130,174,106,27	0,538,1875,3086,3319,10370,12734,13649,16378,20570,24801,41504,42533,43412,44256,44636,45206,45951,50894,53216	circRNA	Med14	NM_001048208	21,20,19,18,17,16,15,14,13,12,11,10,9,8,7,6,5,4,3,2	chrX:12696290-12703212|chrX:12756455-12761466	1	0	0	0	0	0	-1.8518	0.348129	2	21	2665
chrX|12713582|12723861|R	chrX	12713582	12723861	0	-	12713582	12713582	0,0,0	5	77,135,195,160,79	0,2364,3279,6008,10200	circRNA	Med14	NM_001048208	16,15,14,13,12	chrX:12706692-12713582|chrX:12723861-12728013	1	0	0	0	0	0	-1.8518	0.348129	12	16	646
chrX|12713582|12728139|R	chrX	12713582	12728139	0	-	12713582	12713582	0,0,0	6	77,135,195,160,79,126	0,2364,3279,6008,10200,14431	circRNA	Med14	NM_001048208	16,15,14,13,12,11	chrX:12706692-12713582|chrX:12728139-12744716	5	2	3	5	1	0	-0.669638	0.521699	11	16	772
chrX|12713582|12744828|R	chrX	12713582	12744828	0	-	12713582	12713582	0,0,0	7	77,135,195,160,79,126,112	0,2364,3279,6008,10200,14431,31134	circRNA	Med14	NM_001048208	16,15,14,13,12,11,10	chrX:12706692-12713582|chrX:12744828-12745745	1	1	1	0	1	0	-1.22712	0.528933	10	16	884
chrX|12715946|12719750|R	chrX	12715946	12719750	1	-	12715946	12715946	0,0,0	3	135,195,160	0,915,3644	circRNA	Med14	NM_001048208	15,14,13	chrX:12713659-12715946|chrX:12719750-12723782	1	1	0	2	0	0	-0.0253557	0.993302	13	15	490
chrX|12715946|12728139|R	chrX	12715946	12728139	0	-	12715946	12715946	0,0,0	5	135,195,160,79,126	0,915,3644,7836,12067	circRNA	Med14	NM_001048208	15,14,13,12,11	chrX:12713659-12715946|chrX:12728139-12744716	1	1	2	1	1	0	-0.816695	0.639915	11	15	695
chrX|12716861|12728139|R	chrX	12716861	12728139	0	-	12716861	12716861	0,0,0	4	195,160,79,126	0,2729,6921,11152	circRNA	Med14	NM_001048208	14,13,12,11	chrX:12716081-12716861|chrX:12728139-12744716	4	2	4	0	3	2	-0.826509	0.445549	11	14	560
chrX|12716861|12749337|R	chrX	12716861	12749337	0	-	12716861	12716861	0,0,0	11	195,160,79,126,112,151,133,108,129,130,174	0,2729,6921,11152,27855,28884,29763,30607,30987,31557,32302	circRNA	Med14	NM_001048208	14,13,12,11,10,9,8,7,6,5,4	chrX:12716081-12716861|chrX:12749337-12754106	1	2	0	0	1	0	-1.27617	0.513486	4	14	1497
chrX|12719590|12723861|R	chrX	12719590	12723861	0	-	12719590	12719590	0,0,0	2	160,79	0,4192	circRNA	Med14	NM_001048208	13,12	chrX:12717056-12719590|chrX:12723861-12728013	3	1	2	2	1	1	-0.468364	0.724712	12	13	239
chrX|12719590|12728139|R	chrX	12719590	12728139	0	-	12719590	12719590	0,0,0	3	160,79,126	0,4192,8423	circRNA	Med14	NM_001048208	13,12,11	chrX:12717056-12719590|chrX:12728139-12744716	1	0	0	0	0	0	-1.8518	0.348129	11	13	365
chrX|12744716|12749337|R	chrX	12744716	12749337	0	-	12744716	12744716	0,0,0	7	112,151,133,108,129,130,174	0,1029,1908,2752,3132,3702,4447	circRNA	Med14	NM_001048208	10,9,8,7,6,5,4	chrX:12728139-12744716|chrX:12749337-12754106	1	0	2	1	0	1	-0.378325	0.833316	4	10	937
chrX|12744716|12756455|R	chrX	12744716	12756455	0	-	12744716	12744716	0,0,0	9	112,151,133,108,129,130,174,106,27	0,1029,1908,2752,3132,3702,4447,9390,11712	circRNA	Med14	NM_001048208	10,9,8,7,6,5,4,3,2	chrX:12728139-12744716|chrX:12756455-12761466	14	10	13	4	9	0	-1.4091	0.0157583	2	10	1070
chrX|12745745|12749337|R	chrX	12745745	12749337	0	-	12745745	12745745	0,0,0	6	151,133,108,129,130,174	0,879,1723,2103,2673,3418	circRNA	Med14	NM_001048208	9,8,7,6,5,4	chrX:12744828-12745745|chrX:12749337-12754106	6	1	6	2	4	3	-0.392784	0.651808	4	9	825
chrX|12745745|12756455|R	chrX	12745745	12756455	0	-	12745745	12745745	0,0,0	8	151,133,108,129,130,174,106,27	0,879,1723,2103,2673,3418,8361,10683	circRNA	Med14	NM_001048208	9,8,7,6,5,4,3,2	chrX:12744828-12745745|chrX:12756455-12761466	2	1	3	0	0	0	-4.02108	0.0573767	2	9	958
chrX|13093923|13100512|F	chrX	13093923	13100512	1	+	13093923	13093923	0,0,0	3	254,146,80	0,4526,6509	circRNA	Usp9x	NM_009481	2,3,4	chrX:13071733-13093923|chrX:13100512-13103327	14	4	6	5	9	11	0.169395	0.761432	2	4	480
chrX|13093923|13116757|F	chrX	13093923	13116757	1	+	13093923	13093923	0,0,0	13	254,146,80,113,219,116,252,139,153,105,207,137,134	0,4526,6509,9404,10659,13141,13740,14066,16152,17168,19636,20584,22700	circRNA	Usp9x	NM_009481	2,3,4,5,6,7,8,9,10,11,12,13,14	chrX:13071733-13093923|chrX:13116757-13121432	1	4	1	2	2	0	-0.531283	0.690346	2	14	2055
chrX|13093923|13121520|F	chrX	13093923	13121520	1	+	13093923	13093923	0,0,0	14	254,146,80,113,219,116,252,139,153,105,207,137,134,88	0,4526,6509,9404,10659,13141,13740,14066,16152,17168,19636,20584,22700,27509	circRNA	Usp9x	NM_009481	2,3,4,5,6,7,8,9,10,11,12,13,14,15	chrX:13071733-13093923|chrX:13121520-13123167	1	0	0	0	2	0	0.851972	0.679849	2	15	2143
chrX|13093923|13125607|F	chrX	13093923	13125607	1	+	13093923	13093923	0,0,0	17	254,146,80,113,219,116,252,139,153,105,207,137,134,88,343,96,212	0,4526,6509,9404,10659,13141,13740,14066,16152,17168,19636,20584,22700,27509,29244,30644,31472	circRNA	Usp9x	NM_009481	2,3,4,5,6,7,8,9,10,11,12,13,14,15,16,17,18	chrX:13071733-13093923|chrX:13125607-13128207	1	0	3	2	3	6	1.53769	0.163275	2	18	2794
chrX|13093923|13145347|F	chrX	13093923	13145347	1	+	13093923	13093923	0,0,0	30	254,146,80,113,219,116,252,139,153,105,207,137,134,88,343,96,212,241,150,121,131,279,126,126,167,109,147,147,223,221	0,4526,6509,9404,10659,13141,13740,14066,16152,17168,19636,20584,22700,27509,29244,30644,31472,34284,35053,36302,37803,38146,41020,42521,43684,46185,46486,47783,50362,51203	circRNA	Usp9x	NM_009481	2,3,4,5,6,7,8,9,10,11,12,13,14,15,16,17,18,19,20,21,22,23,24,25,26,27,28,29,30,31	chrX:13071733-13093923|chrX:13145347-13147944	1	0	0	0	0	0	-1.8518	0.348129	2	31	4982
chrX|13093923|13103440|F	chrX	13093923	13103440	0	+	13093923	13093923	0,0,0	4	254,146,80,113	0,4526,6509,9404	circRNA	Usp9x	NM_009481	2,3,4,5	chrX:13071733-13093923|chrX:13103440-13104582	33	11	26	18	24	18	-0.116219	0.735709	2	5	593
chrX|13093923|13104801|F	chrX	13093923	13104801	0	+	13093923	13093923	0,0,0	5	254,146,80,113,219	0,4526,6509,9404,10659	circRNA	Usp9x	NM_009481	2,3,4,5,6	chrX:13071733-13093923|chrX:13104801-13107064	2	1	2	1	0	4	0.149322	0.911215	2	6	812
chrX|13093923|13128448|F	chrX	13093923	13128448	0	+	13093923	13093923	0,0,0	18	254,146,80,113,219,116,252,139,153,105,207,137,134,88,343,96,212,241	0,4526,6509,9404,10659,13141,13740,14066,16152,17168,19636,20584,22700,27509,29244,30644,31472,34284	circRNA	Usp9x	NM_009481	2,3,4,5,6,7,8,9,10,11,12,13,14,15,16,17,18,19	chrX:13071733-13093923|chrX:13128448-13128976	2	0	0	0	0	1	-0.683301	0.739617	2	19	3035
chrX|13107180|13107662|F	chrX	13107180	13107662	1	+	13107180	13107180	0,0,0	1	482	0	ciRNA	Usp9x	NM_009481	7	chrX:13107180-13107663	1	0	0	0	0	0	-1.8518	0.348129	7	7	482
chrX|13107663|13111196|F	chrX	13107663	13111196	1	+	13107663	13107663	0,0,0	4	252,139,153,105	0,326,2412,3428	circRNA	Usp9x	NM_009481	8,9,10,11	chrX:13107180-13107663|chrX:13111196-13113559	2	0	0	0	0	0	-2.64033	0.287346	8	11	649
chrX|13107663|13128448|F	chrX	13107663	13128448	0	+	13107663	13107663	0,0,0	12	252,139,153,105,207,137,134,88,343,96,212,241	0,326,2412,3428,5896,6844,8960,13769,15504,16904,17732,20544	circRNA	Usp9x	NM_009481	8,9,10,11,12,13,14,15,16,17,18,19	chrX:13107180-13107663|chrX:13128448-13128976	1	0	1	0	0	0	-2.60396	0.292855	8	19	2107
chrX|13107989|13114644|F	chrX	13107989	13114644	1	+	13107989	13107989	0,0,0	5	139,153,105,207,137	0,2086,3102,5570,6518	circRNA	Usp9x	NM_009481	9,10,11,12,13	chrX:13107915-13107989|chrX:13114644-13116623	2	2	1	2	1	4	0.557377	0.6421	9	13	741
chrX|13107989|13116757|F	chrX	13107989	13116757	1	+	13107989	13107989	0,0,0	6	139,153,105,207,137,134	0,2086,3102,5570,6518,8634	circRNA	Usp9x	NM_009481	9,10,11,12,13,14	chrX:13107915-13107989|chrX:13116757-13121432	2	0	0	0	1	0	-0.730752	0.725229	9	14	875
chrX|13110075|13114644|F	chrX	13110075	13114644	1	+	13110075	13110075	0,0,0	4	153,105,207,137	0,1016,3484,4432	circRNA	Usp9x	NM_009481	10,11,12,13	chrX:13108128-13110075|chrX:13114644-13116623	5	6	15	9	20	15	0.877623	0.0615759	10	13	602
chrX|13110075|13116757|F	chrX	13110075	13116757	1	+	13110075	13110075	0,0,0	5	153,105,207,137,134	0,1016,3484,4432,6548	circRNA	Usp9x	NM_009481	10,11,12,13,14	chrX:13108128-13110075|chrX:13116757-13121432	5	1	12	7	5	3	-0.145605	0.83469	10	14	736
chrX|13110075|13124663|F	chrX	13110075	13124663	1	+	13110075	13110075	0,0,0	8	153,105,207,137,134,88,343,96	0,1016,3484,4432,6548,11357,13092,14492	circRNA	Usp9x	NM_009481	10,11,12,13,14,15,16,17	chrX:13108128-13110075|chrX:13124663-13125395	2	2	2	6	2	2	0.755142	0.467093	10	17	1263
chrX|13110075|13125607|F	chrX	13110075	13125607	1	+	13110075	13110075	0,0,0	9	153,105,207,137,134,88,343,96,212	0,1016,3484,4432,6548,11357,13092,14492,15320	circRNA	Usp9x	NM_009481	10,11,12,13,14,15,16,17,18	chrX:13108128-13110075|chrX:13125607-13128207	11	12	8	16	8	2	-0.214043	0.679763	10	18	1475
chrX|13110075|13129126|F	chrX	13110075	13129126	1	+	13110075	13110075	0,0,0	11	153,105,207,137,134,88,343,96,212,241,150	0,1016,3484,4432,6548,11357,13092,14492,15320,18132,18901	circRNA	Usp9x	NM_009481	10,11,12,13,14,15,16,17,18,19,20	chrX:13108128-13110075|chrX:13129126-13130225	4	1	1	5	0	0	-0.244532	0.848379	10	20	1866
chrX|13110075|13140556|F	chrX	13110075	13140556	1	+	13110075	13110075	0,0,0	19	153,105,207,137,134,88,343,96,212,241,150,121,131,279,126,126,167,109,147	0,1016,3484,4432,6548,11357,13092,14492,15320,18132,18901,20150,21651,21994,24868,26369,27532,30033,30334	circRNA	Usp9x	NM_009481	10,11,12,13,14,15,16,17,18,19,20,21,22,23,24,25,26,27,28	chrX:13108128-13110075|chrX:13140556-13141706	1	0	0	0	0	0	-1.8518	0.348129	10	28	3072
chrX|13110075|13123510|F	chrX	13110075	13123510	0	+	13110075	13110075	0,0,0	7	153,105,207,137,134,88,343	0,1016,3484,4432,6548,11357,13092	circRNA	Usp9x	NM_009481	10,11,12,13,14,15,16	chrX:13108128-13110075|chrX:13123510-13124567	1	0	0	0	0	0	-1.8518	0.348129	10	16	1167
chrX|13113559|13114644|F	chrX	13113559	13114644	1	+	13113559	13113559	0,0,0	2	207,137	0,948	circRNA	Usp9x	NM_009481	12,13	chrX:13111196-13113559|chrX:13114644-13116623	1	0	0	0	0	0	-1.8518	0.348129	12	13	344
chrX|13121432|13124663|F	chrX	13121432	13124663	1	+	13121432	13121432	0,0,0	3	88,343,96	0,1735,3135	circRNA	Usp9x	NM_009481	15,16,17	chrX:13116757-13121432|chrX:13124663-13125395	4	11	7	10	7	5	0.0609106	0.918003	15	17	527
chrX|13123167|13124663|F	chrX	13123167	13124663	1	+	13123167	13123167	0,0,0	2	343,96	0,1400	circRNA	Usp9x	NM_009481	16,17	chrX:13121520-13123167|chrX:13124663-13125395	47	45	45	52	33	19	-0.340652	0.204734	16	17	439
chrX|13123167|13130346|F	chrX	13123167	13130346	1	+	13123167	13123167	0,0,0	6	343,96,212,241,150,121	0,1400,2228,5040,5809,7058	circRNA	Usp9x	NM_009481	16,17,18,19,20,21	chrX:13121520-13123167|chrX:13130346-13131726	1	1	3	1	1	7	0.97744	0.380344	16	21	1163
chrX|13124567|13125607|F	chrX	13124567	13125607	1	+	13124567	13124567	0,0,0	2	96,212	0,828	circRNA	Usp9x	NM_009481	17,18	chrX:13123510-13124567|chrX:13125607-13128207	1	0	0	2	0	0	0.785097	0.701812	17	18	308
chrX|13124663|13125395|F	chrX	13124663	13125395	1	+	13124663	13124663	0,0,0	1	732	0	ciRNA	Usp9x	NM_009481	17	chrX:13124663-13125395	1	0	0	0	0	0	-1.8518	0.348129	17	17	732
chrX|13128207|13137774|F	chrX	13128207	13137774	0	+	13128207	13128207	0,0,0	8	241,150,121,131,279,126,126,167	0,769,2018,3519,3862,6736,8237,9400	circRNA	Usp9x	NM_009481	19,20,21,22,23,24,25,26	chrX:13125607-13128207|chrX:13137774-13140108	1	0	0	0	0	0	-1.8518	0.348129	19	26	1341
chrX|13132069|13132348|F	chrX	13132069	13132348	1	+	13132069	13132069	0,0,0	1	279	0	circRNA	Usp9x	NM_009481	23	chrX:13131857-13132069|chrX:13132348-13134943	1	0	0	0	0	0	-1.8518	0.348129	23	23	279
chrX|13134943|13148135|F	chrX	13134943	13148135	1	+	13134943	13134943	0,0,0	9	126,126,167,109,147,147,223,221,191	0,1501,2664,5165,5466,6763,9342,10183,13001	circRNA	Usp9x	NM_009481	24,25,26,27,28,29,30,31,32	chrX:13132348-13134943|chrX:13148135-13151269	2	0	2	1	0	0	-1.60364	0.398568	24	32	1457
chrX|13154091|13156747|F	chrX	13154091	13156747	1	+	13154091	13154091	0,0,0	2	142,754	0,1902	circRNA	Usp9x	NM_009481	34,35	chrX:13151443-13154091|chrX:13156747-13157668	1	5	8	4	3	6	0.0162446	0.983799	34	35	896
chrX|13155993|13156747|F	chrX	13155993	13156747	1	+	13155993	13155993	0,0,0	1	754	0	circRNA	Usp9x	NM_009481	35	chrX:13154233-13155993|chrX:13156747-13157668	2	3	2	2	0	0	-1.61624	0.271954	35	35	754
chrX|13157668|13158944|F	chrX	13157668	13158944	1	+	13157668	13157668	0,0,0	2	124,226	0,1050	circRNA	Usp9x	NM_009481	36,37	chrX:13156747-13157668|chrX:13158944-13159773	14	3	14	4	10	4	-0.660003	0.246105	36	37	350
chrX|13158718|13158944|F	chrX	13158718	13158944	1	+	13158718	13158718	0,0,0	1	226	0	circRNA	Usp9x	NM_009481	37	chrX:13157792-13158718|chrX:13158944-13159773	2	0	0	0	0	0	-2.64033	0.287346	37	37	226
chrX|13158718|13161711|F	chrX	13158718	13161711	1	+	13158718	13158718	0,0,0	5	226,130,186,221,89	0,1055,2028,2595,2904	circRNA	Usp9x	NM_009481	37,38,39,40,41	chrX:13157792-13158718|chrX:13161711-13164711	3	0	2	2	1	0	-0.611882	0.682802	37	41	852
chrX|13159773|13161711|F	chrX	13159773	13161711	1	+	13159773	13159773	0,0,0	4	130,186,221,89	0,973,1540,1849	circRNA	Usp9x	NM_009481	38,39,40,41	chrX:13158944-13159773|chrX:13161711-13164711	1	2	2	0	0	0	-3.80486	0.0773017	38	41	626
chrX|13160932|13161313|F	chrX	13160932	13161313	1	+	13160932	13160932	0,0,0	1	381	0	ciRNA	Usp9x	NM_009481	39	chrX:13160932-13161313	10	6	11	6	12	3	-0.267798	0.637727	39	39	381
chrX|13161313|13161711|F	chrX	13161313	13161711	1	+	13161313	13161313	0,0,0	2	221,89	0,309	circRNA	Usp9x	NM_009481	40,41	chrX:13160932-13161313|chrX:13161711-13164711	2	0	1	0	0	2	-0.33621	0.850064	40	41	310
chrX|13284177|13287563|F	chrX	13284177	13287563	0	+	13284177	13284177	0,0,0	5	58,48,133,159,100	0,737,1856,3047,3286	circRNA	Ddx3x	NM_010028	2,3,4,5,6	chrX:13281157-13284177|chrX:13287563-13287784	2	0	0	0	0	0	-2.64033	0.287346	2	6	498
chrX|13284914|13286166|F	chrX	13284914	13286166	1	+	13284914	13284914	0,0,0	2	48,133	0,1119	circRNA	Ddx3x	NM_010028	3,4	chrX:13284235-13284914|chrX:13286166-13287224	1	0	0	0	0	0	-1.8518	0.348129	3	4	181
chrX|13286033|13287383|F	chrX	13286033	13287383	0	+	13286033	13286033	0,0,0	2	133,159	0,1191	circRNA	Ddx3x	NM_010028	4,5	chrX:13284962-13286033|chrX:13287383-13287463	1	1	0	0	0	0	-2.66225	0.284127	4	5	292
chrX|13286033|13288940|F	chrX	13286033	13288940	0	+	13286033	13286033	0,0,0	7	133,159,100,136,86,99,161	0,1191,1430,1751,2245,2539,2746	circRNA	Ddx3x	NM_010028	4,5,6,7,8,9,10	chrX:13284962-13286033|chrX:13288940-13289394	2	0	0	0	0	0	-2.64033	0.287346	4	10	874
chrX|13289394|13290563|F	chrX	13289394	13290563	1	+	13289394	13289394	0,0,0	4	145,145,182,118	0,442,784,1051	circRNA	Ddx3x	NM_010028	11,12,13,14	chrX:13288940-13289394|chrX:13290563-13290900	1	0	0	0	0	0	-1.8518	0.348129	11	14	590
chrX|13533339|13537841|R	chrX	13533339	13537841	0	-	13533339	13533339	0,0,0	3	203,81,81	0,4246,4421	circRNA	Cask	NM_001284503	25,24,23	chrX:13526081-13533339|chrX:13537841-13544513	2	0	0	0	0	0	-2.64033	0.287346	23	25	365
chrX|13556991|13561703|R	chrX	13556991	13561703	1	-	13556991	13556991	0,0,0	3	86,79,189	0,2328,4523	circRNA	Cask	NM_001284503	17,16,15	chrX:13554946-13556991|chrX:13561703-13568475	1	0	1	0	1	0	-0.694385	0.737355	15	17	354
chrX|13568475|13586965|R	chrX	13568475	13586965	1	-	13568475	13568475	0,0,0	3	81,78,122	0,2558,18368	circRNA	Cask	NM_001284503	14,13,12	chrX:13561703-13568475|chrX:13586965-13596685	1	0	5	2	0	2	-0.392679	0.76675	12	14	281
chrX|13608733|13620825|R	chrX	13608733	13620825	1	-	13608733	13608733	0,0,0	3	84,123,176	0,5736,11916	circRNA	Cask	NM_001284503	9,8,7	chrX:13600456-13608733|chrX:13620825-13626194	1	0	0	0	0	0	-1.8518	0.348129	7	9	383
chrX|16711247|16724756|R	chrX	16711247	16724756	0	-	16711247	16711247	0,0,0	6	63,112,98,58,54,97	0,1318,5138,7008,11688,13412	circRNA	Maob	NM_172778	14,13,12,11,10,9	chrX:16710191-16711247|chrX:16724756-16732018	1	0	0	0	0	0	-1.8518	0.348129	9	14	482
chrX|16724659|16740175|R	chrX	16724659	16740175	1	-	16724659	16724659	0,0,0	6	97,160,150,142,92,105	0,7359,9414,11312,14434,15411	circRNA	Maob	NM_172778	9,8,7,6,5,4	chrX:16722989-16724659|chrX:16740175-16768377	2	0	0	0	0	0	-2.64033	0.287346	4	9	746
chrX|16732018|16734223|R	chrX	16732018	16734223	1	-	16732018	16732018	0,0,0	2	160,150	0,2055	circRNA	Maob	NM_172778	8,7	chrX:16724756-16732018|chrX:16734223-16735971	6	4	4	2	1	2	-1.3375	0.173653	7	8	310
chrX|16732018|16740175|R	chrX	16732018	16740175	1	-	16732018	16732018	0,0,0	5	160,150,142,92,105	0,2055,3953,7075,8052	circRNA	Maob	NM_172778	8,7,6,5,4	chrX:16724756-16732018|chrX:16740175-16768377	2	1	3	0	1	0	-2.11354	0.224008	4	8	649
chrX|16768377|16771019|R	chrX	16768377	16771019	1	-	16768377	16768377	0,0,0	2	138,95	0,2547	circRNA	Maob	NM_172778	3,2	chrX:16740175-16768377|chrX:16771019-16817229	1	0	0	0	0	1	0.105229	0.9676	2	3	233
chrX|17148271|17162888|R	chrX	17148271	17162888	0	-	17148271	17148271	0,0,0	3	106,93,198	0,12979,14419	circRNA	Efhc2	NM_028916	15,14,13	chrX:17132372-17148271|chrX:17162888-17201045	9	2	9	1	6	0	-1.36465	0.0945938	13	15	397
chrX|17148271|17201176|R	chrX	17148271	17201176	0	-	17148271	17148271	0,0,0	4	106,93,198,131	0,12979,14419,52774	circRNA	Efhc2	NM_028916	15,14,13,12	chrX:17132372-17148271|chrX:17201176-17204752	8	2	0	3	2	7	0.352961	0.682191	12	15	528
chrX|17148271|17281666|R	chrX	17148271	17281666	0	-	17148271	17148271	0,0,0	13	106,93,198,131,197,143,166,139,114,252,224,151,189	0,12979,14419,52774,56481,59408,67386,74816,75667,78066,82229,95155,133206	circRNA	Efhc2	NM_028916	15,14,13,12,11,10,9,8,7,6,5,4,3	chrX:17132372-17148271|chrX:17281666-17319241	2	0	0	0	0	0	-2.64033	0.287346	3	15	2103
chrX|17161250|17162888|R	chrX	17161250	17162888	0	-	17161250	17161250	0,0,0	2	93,198	0,1440	circRNA	Efhc2	NM_028916	14,13	chrX:17148377-17161250|chrX:17162888-17201045	11	8	3	9	5	2	-0.414365	0.521756	13	14	291
chrX|17161250|17207822|R	chrX	17161250	17207822	0	-	17161250	17161250	0,0,0	5	93,198,131,197,143	0,1440,39795,43502,46429	circRNA	Efhc2	NM_028916	14,13,12,11,10	chrX:17148377-17161250|chrX:17207822-17215657	1	0	2	0	0	1	-1.13051	0.558855	10	14	762
chrX|17201045|17207822|R	chrX	17201045	17207822	0	-	17201045	17201045	0,0,0	3	131,197,143	0,3707,6634	circRNA	Efhc2	NM_028916	12,11,10	chrX:17162888-17201045|chrX:17207822-17215657	12	18	16	19	16	4	-0.181767	0.667138	10	12	471
chrX|17201045|17215823|R	chrX	17201045	17215823	0	-	17201045	17201045	0,0,0	4	131,197,143,166	0,3707,6634,14612	circRNA	Efhc2	NM_028916	12,11,10,9	chrX:17162888-17201045|chrX:17215823-17223087	3	5	5	5	10	2	0.451507	0.537497	9	12	637
chrX|18199157|18222877|F	chrX	18199157	18222877	1	+	18199157	18199157	0,0,0	4	109,50,59,121	0,9578,17780,23599	circRNA	Kdm6a	NM_001310444	3,4,5,6	chrX:18163447-18199157|chrX:18222877-18233859	6	2	2	1	1	0	-2.07493	0.115118	3	6	339
chrX|18261522|18264710|F	chrX	18261522	18264710	1	+	18261522	18261522	0,0,0	5	106,206,65,75,149	0,707,2425,2563,3039	circRNA	Kdm6a	NM_001310444	19,20,21,22,23	chrX:18257965-18261522|chrX:18264710-18269147	20	9	19	17	12	21	0.171353	0.662311	19	23	601
chrX|18272947|18275161|F	chrX	18272947	18275161	1	+	18272947	18272947	0,0,0	2	142,127	0,2087	circRNA	Kdm6a	NM_001310444	26,27	chrX:18272032-18272947|chrX:18275161-18277375	2	0	0	0	0	0	-2.64033	0.287346	26	27	269
chrX|20120519|20159743|R	chrX	20120519	20159743	1	-	20120519	20120519	0,0,0	5	83,64,60,154,112	0,11251,18393,38295,39112	circRNA	Slc9a7	NM_177353	15,14,13,12,11	chrX:20108780-20120519|chrX:20159743-20161927	4	1	4	2	6	3	0.392873	0.667441	11	15	473
chrX|20131770|20205565|R	chrX	20131770	20205565	1	-	20131770	20131770	0,0,0	13	64,60,154,112,114,89,106,142,106,113,77,78,200	0,7142,27044,27861,30157,30373,30663,33159,34237,54289,57073,70939,73595	circRNA	Slc9a7	NM_177353	14,13,12,11,10,9,8,7,6,5,4,3,2	chrX:20120602-20131770|chrX:20205565-20291359	2	0	1	0	3	5	1.47179	0.255288	2	14	1415
chrX|20131770|20131834|R	chrX	20131770	20131834	0	-	20131770	20131770	0,0,0	1	64	0	circRNA	Slc9a7	NM_177353	14	chrX:20120602-20131770|chrX:20131834-20138912	1	0	0	0	0	0	-1.8518	0.348129	14	14	64
chrX|20158814|20202787|R	chrX	20158814	20202787	1	-	20158814	20158814	0,0,0	10	154,112,114,89,106,142,106,113,77,78	0,817,3113,3329,3619,6115,7193,27245,30029,43895	circRNA	Slc9a7	NM_177353	12,11,10,9,8,7,6,5,4,3	chrX:20138972-20158814|chrX:20202787-20205365	1	0	1	0	0	0	-2.60396	0.292855	3	12	1091
chrX|20158814|20205565|R	chrX	20158814	20205565	1	-	20158814	20158814	0,0,0	11	154,112,114,89,106,142,106,113,77,78,200	0,817,3113,3329,3619,6115,7193,27245,30029,43895,46551	circRNA	Slc9a7	NM_177353	12,11,10,9,8,7,6,5,4,3,2	chrX:20138972-20158814|chrX:20205565-20291359	21	37	30	21	19	21	-0.44103	0.174867	2	12	1291
chrX|20158814|20166113|R	chrX	20158814	20166113	0	-	20158814	20158814	0,0,0	7	154,112,114,89,106,142,106	0,817,3113,3329,3619,6115,7193	circRNA	Slc9a7	NM_177353	12,11,10,9,8,7,6	chrX:20138972-20158814|chrX:20166113-20186059	80	51	84	43	50	28	-0.735855	0.00235699	6	12	823
chrX|20158814|20188920|R	chrX	20158814	20188920	0	-	20158814	20158814	0,0,0	9	154,112,114,89,106,142,106,113,77	0,817,3113,3329,3619,6115,7193,27245,30029	circRNA	Slc9a7	NM_177353	12,11,10,9,8,7,6,5,4	chrX:20138972-20158814|chrX:20188920-20202709	10	24	17	15	11	14	-0.267724	0.51108	4	12	1013
chrX|20159631|20166113|R	chrX	20159631	20166113	0	-	20159631	20159631	0,0,0	6	112,114,89,106,142,106	0,2296,2512,2802,5298,6376	circRNA	Slc9a7	NM_177353	11,10,9,8,7,6	chrX:20158968-20159631|chrX:20166113-20186059	1	3	1	2	1	2	0.0612197	0.962426	6	11	669
chrX|20186059|20202787|R	chrX	20186059	20202787	1	-	20186059	20186059	0,0,0	3	113,77,78	0,2784,16650	circRNA	Slc9a7	NM_177353	5,4,3	chrX:20166113-20186059|chrX:20202787-20205365	10	2	10	4	2	2	-1.31911	0.0859898	3	5	268
chrX|20186059|20205565|R	chrX	20186059	20205565	1	-	20186059	20186059	0,0,0	4	113,77,78,200	0,2784,16650,19306	circRNA	Slc9a7	NM_177353	5,4,3,2	chrX:20166113-20186059|chrX:20205565-20291359	33	32	45	26	27	26	-0.373625	0.20454	2	5	468
chrX|20186059|20188920|R	chrX	20186059	20188920	0	-	20186059	20186059	0,0,0	2	113,77	0,2784	circRNA	Slc9a7	NM_177353	5,4	chrX:20166113-20186059|chrX:20188920-20202709	41	40	46	37	37	29	-0.214196	0.431723	4	5	190
chrX|20202709|20205565|R	chrX	20202709	20205565	1	-	20202709	20202709	0,0,0	2	78,200	0,2656	circRNA	Slc9a7	NM_177353	3,2	chrX:20188920-20202709|chrX:20205565-20291359	8	2	2	0	3	1	-1.41283	0.190414	2	3	278
chrX|20376880|20381819|F	chrX	20376880	20381819	1	+	20376880	20376880	0,0,0	2	666,115	0,4824	circRNA	Rp2	NM_001290643	2,3	chrX:20364828-20376880|chrX:20381819-20397220	56	48	56	52	57	39	-0.0271178	0.912014	2	3	781
chrX|20429022|20462191|F	chrX	20429022	20462191	1	+	20429022	20429022	0,0,0	4	109,88,57,80	0,6188,31493,33089	circRNA	Jade3	NM_001289684	2,3,4,5	chrX:20425830-20429022|chrX:20462191-20479513	2	0	0	0	0	0	-2.64033	0.287346	2	5	334
chrX|20429022|20479671|F	chrX	20429022	20479671	1	+	20429022	20429022	0,0,0	5	109,88,57,80,158	0,6188,31493,33089,50491	circRNA	Jade3	NM_001289684	2,3,4,5,6	chrX:20425830-20429022|chrX:20479671-20487297	22	11	15	13	11	9	-0.451908	0.29821	2	6	492
chrX|20429022|20494368|F	chrX	20429022	20494368	1	+	20429022	20429022	0,0,0	8	109,88,57,80,158,125,191,212	0,6188,31493,33089,50491,58275,60679,65134	circRNA	Jade3	NM_001289684	2,3,4,5,6,7,8,9	chrX:20425830-20429022|chrX:20494368-20499425	1	5	4	1	1	1	-1.54352	0.204219	2	9	1020
chrX|20429022|20502512|F	chrX	20429022	20502512	1	+	20429022	20429022	0,0,0	10	109,88,57,80,158,125,191,212,168,117	0,6188,31493,33089,50491,58275,60679,65134,70403,73373	circRNA	Jade3	NM_001289684	2,3,4,5,6,7,8,9,10,11	chrX:20425830-20429022|chrX:20502512-20511019	3	1	0	2	0	2	0.0619727	0.966013	2	11	1305
chrX|20435210|20489892|F	chrX	20435210	20489892	1	+	20435210	20435210	0,0,0	6	88,57,80,158,125,191	0,25305,26901,44303,52087,54491	circRNA	Jade3	NM_001289684	3,4,5,6,7,8	chrX:20429131-20435210|chrX:20489892-20494156	2	0	0	0	0	0	-2.64033	0.287346	3	8	699
chrX|20479513|20502512|F	chrX	20479513	20502512	1	+	20479513	20479513	0,0,0	6	158,125,191,212,168,117	0,7784,10188,14643,19912,22882	circRNA	Jade3	NM_001289684	6,7,8,9,10,11	chrX:20462191-20479513|chrX:20502512-20511019	1	0	1	0	0	0	-2.60396	0.292855	6	11	971
chrX|20494156|20502512|F	chrX	20494156	20502512	1	+	20494156	20494156	0,0,0	3	212,168,117	0,5269,8239	circRNA	Jade3	NM_001289684	9,10,11	chrX:20489892-20494156|chrX:20502512-20511019	1	0	0	0	0	0	-1.8518	0.348129	9	11	497
chrX|20511019|20512853|F	chrX	20511019	20512853	1	+	20511019	20511019	0,0,0	2	471,118	0,1716	circRNA	Jade3	NM_001289684	12,13	chrX:20502512-20511019|chrX:20512853-20516985	1	0	0	0	0	0	-1.8518	0.348129	12	13	589
chrX|20714172|20714506|F	chrX	20714172	20714506	1	+	20714172	20714172	0,0,0	1	334	0	ciRNA	Usp11	NM_001358931	10	chrX:20714172-20714506	1	0	0	0	0	0	-1.8518	0.348129	10	10	334
chrX|20907076|20909582|R	chrX	20907076	20909582	1	-	20907076	20907076	0,0,0	4	90,157,92,58	0,874,2260,2448	circRNA	Syn1	NM_001110780	5,4,3,2	chrX:20865908-20907076|chrX:20909582-20920412	3	3	7	0	1	3	-1.46516	0.164935	2	5	397
chrX|23756439|23762360|F	chrX	23756439	23762360	0	+	23756439	23756439	0,0,0	5	646,131,96,137,84	0,1655,2743,4964,5837	circRNA	Wdr44	NM_001305675	5,6,7,8,9	chrX:23749980-23756439|chrX:23762360-23769889	5	5	4	6	8	1	0.151833	0.83794	5	9	1094
chrX|23756439|23788165|F	chrX	23756439	23788165	0	+	23756439	23756439	0,0,0	10	646,131,96,137,84,107,152,139,65,114	0,1655,2743,4964,5837,13450,22184,24363,26848,31612	circRNA	Wdr44	NM_001305675	5,6,7,8,9,10,11,12,13,14	chrX:23749980-23756439|chrX:23788165-23795983	7	6	7	9	14	10	0.808278	0.134855	5	14	1671
chrX|23769889|23783352|F	chrX	23769889	23783352	1	+	23769889	23769889	0,0,0	4	107,152,139,65	0,8734,10913,13398	circRNA	Wdr44	NM_001305675	10,11,12,13	chrX:23762360-23769889|chrX:23783352-23788051	2	1	0	0	0	0	-3.16711	0.162477	10	13	463
chrX|35944410|35947402|F	chrX	35944410	35947402	1	+	35944410	35944410	0,0,0	5	117,90,83,70,96	0,201,1305,2474,2896	circRNA	Dock11	NM_001009947	2,3,4,5,6	chrX:35889032-35944410|chrX:35947402-35960601	9	3	5	9	6	3	0.146522	0.827505	2	6	456
chrX|35963238|35982772|F	chrX	35963238	35982772	1	+	35963238	35963238	0,0,0	11	178,80,84,141,213,123,83,123,77,185,66	0,543,1807,5451,6798,12808,14248,17068,17376,19196,19468	circRNA	Dock11	NM_001009947	8,9,10,11,12,13,14,15,16,17,18	chrX:35960736-35963238|chrX:35982772-35984799	1	0	0	0	0	0	-1.8518	0.348129	8	18	1353
chrX|35963238|35987616|F	chrX	35963238	35987616	1	+	35963238	35963238	0,0,0	13	178,80,84,141,213,123,83,123,77,185,66,93,124	0,543,1807,5451,6798,12808,14248,17068,17376,19196,19468,21561,24254	circRNA	Dock11	NM_001009947	8,9,10,11,12,13,14,15,16,17,18,19,20	chrX:35960736-35963238|chrX:35987616-35993032	1	0	0	0	0	0	-1.8518	0.348129	8	20	1570
chrX|35970036|35987616|F	chrX	35970036	35987616	1	+	35970036	35970036	0,0,0	9	213,123,83,123,77,185,66,93,124	0,6010,7450,10270,10578,12398,12670,14763,17456	circRNA	Dock11	NM_001009947	12,13,14,15,16,17,18,19,20	chrX:35968830-35970036|chrX:35987616-35993032	2	0	0	0	0	0	-2.64033	0.287346	12	20	1087
chrX|35980306|35994513|F	chrX	35980306	35994513	1	+	35980306	35980306	0,0,0	9	123,77,185,66,93,124,122,87,90	0,308,2128,2400,4493,7186,12726,13291,14117	circRNA	Dock11	NM_001009947	15,16,17,18,19,20,21,22,23	chrX:35977569-35980306|chrX:35994513-36000087	1	0	0	0	0	0	-1.8518	0.348129	15	23	967
chrX|36006599|36069986|F	chrX	36006599	36069986	1	+	36006599	36006599	0,0,0	25	147,84,112,179,117,76,110,112,67,48,143,116,138,183,114,216,58,107,123,114,147,211,191,101,139	0,1474,2739,5032,7310,9614,10198,13392,21700,23381,25681,27703,30939,34512,38266,40454,40758,45881,52948,54594,55681,60270,61060,61730,63248	circRNA	Dock11	NM_001009947	28,29,30,31,32,33,34,35,36,37,38,39,40,41,42,43,44,45,46,47,48,49,50,51,52	chrX:36004072-36006599|chrX:36069986-36076098	2	0	0	0	0	0	-2.64033	0.287346	28	52	3153
chrX|36013909|36041294|F	chrX	36013909	36041294	1	+	36013909	36013909	0,0,0	10	117,76,110,112,67,48,143,116,138,183	0,2304,2888,6082,14390,16071,18371,20393,23629,27202	circRNA	Dock11	NM_001009947	32,33,34,35,36,37,38,39,40,41	chrX:36011810-36013909|chrX:36041294-36044865	3	0	0	3	4	1	1.36383	0.29376	32	41	1110
chrX|36052480|36062427|F	chrX	36052480	36062427	1	+	36052480	36052480	0,0,0	4	107,123,114,147	0,7067,8713,9800	circRNA	Dock11	NM_001009947	45,46,47,48	chrX:36047415-36052480|chrX:36062427-36066869	1	0	0	0	0	0	-1.8518	0.348129	45	48	491
chrX|36067850|36068329|F	chrX	36067850	36068329	1	+	36067850	36067850	0,0,0	1	479	0	ciRNA	Dock11	NM_001009947	50	chrX:36067850-36068329	1	0	0	0	0	0	-1.8518	0.348129	50	50	479
chrX|36356204|36357470|F	chrX	36356204	36357470	1	+	36356204	36356204	0,0,0	1	1266	0	ciRNA	Lonrf3	NM_028894	8	chrX:36356204-36357485	2	0	0	0	0	0	-2.64033	0.287346	8	8	1266
chrX|36614254|36618733|R	chrX	36614254	36618733	1	-	36614254	36614254	0,0,0	3	69,235,131	0,431,4348	circRNA	Akap17b	NM_001081956	6,5,4	chrX:36612664-36614254|chrX:36618733-36623567	4	0	0	0	0	0	-3.52398	0.10594	4	6	435
chrX|36618602|36624336|R	chrX	36618602	36624336	1	-	36618602	36618602	0,0,0	2	131,769	0,4965	circRNA	Akap17b	NM_001081956	4,3	chrX:36614920-36618602|chrX:36624336-36636472	4	1	3	2	1	0	-1.25102	0.339569	3	4	900
chrX|37102026|37104527|R	chrX	37102026	37104527	1	-	37102026	37102026	0,0,0	2	111,99	0,2402	circRNA	Upf3b	NM_026573	5,4	chrX:37100136-37102026|chrX:37104527-37108914	32	31	29	39	21	21	-0.116436	0.701611	4	5	210
chrX|37189873|37189963|R	chrX	37189873	37189963	1	-	37189873	37189873	0,0,0	1	90	0	circRNA	Ndufa1	NM_019443	2	chrX:37187741-37189873|chrX:37189963-37190988	1	0	0	0	0	0	-1.8518	0.348129	2	2	90
chrX|38208009|38245858|R	chrX	38208009	38245858	1	-	38208009	38208009	0,0,0	8	144,163,89,72,69,90,63,143	0,7168,16571,17044,18878,25093,27831,37706	circRNA	Tmem255a	NM_001289727	9,8,7,6,5,4,3,2	chrX:38197298-38208009|chrX:38245858-38252243	2	1	0	1	0	1	-0.457722	0.801597	2	9	833
chrX|38208009|38235903|R	chrX	38208009	38235903	0	-	38208009	38208009	0,0,0	7	144,163,89,72,69,90,63	0,7168,16571,17044,18878,25093,27831	circRNA	Tmem255a	NM_001289727	9,8,7,6,5,4,3	chrX:38197298-38208009|chrX:38235903-38245715	2	0	0	2	1	0	0.516721	0.773574	3	9	690
chrX|38421640|38442140|R	chrX	38421640	38442140	1	-	38421640	38421640	0,0,0	8	211,165,64,123,212,159,214,116	0,2626,3722,9277,10209,13755,18490,20384	circRNA	Lamp2	NR_152733	9,8,7,6,5,4,3,2	chrX:38405571-38421640|chrX:38442140-38456248	2	1	1	2	0	0	-0.873949	0.617854	2	9	1264
chrX|38424266|38442140|R	chrX	38424266	38442140	1	-	38424266	38424266	0,0,0	7	165,64,123,212,159,214,116	0,1096,6651,7583,11129,15864,17758	circRNA	Lamp2	NM_001290485	8,7,6,5,4,3,2	chrX:38402281-38424266|chrX:38442140-38456248	17	10	17	14	15	16	0.137493	0.738069	2	8	1053
chrX|38425362|38442140|R	chrX	38425362	38442140	1	-	38425362	38425362	0,0,0	6	64,123,212,159,214,116	0,5555,6487,10033,14768,16662	circRNA	Lamp2	NM_001290485	7,6,5,4,3,2	chrX:38424431-38425362|chrX:38442140-38456248	1	2	0	0	1	0	-1.27617	0.513486	2	7	888
chrX|38430917|38442140|R	chrX	38430917	38442140	1	-	38430917	38430917	0,0,0	5	123,212,159,214,116	0,932,4478,9213,11107	circRNA	Lamp2	NM_001290485	6,5,4,3,2	chrX:38425426-38430917|chrX:38442140-38456248	41	23	28	31	14	28	-0.242119	0.434842	2	6	824
chrX|38435395|38442140|R	chrX	38435395	38442140	1	-	38435395	38435395	0,0,0	3	159,214,116	0,4735,6629	circRNA	Lamp2	NM_001290485	4,3,2	chrX:38432061-38435395|chrX:38442140-38456248	5	1	3	1	0	0	-2.70877	0.0766415	2	4	489
chrX|38440130|38442140|R	chrX	38440130	38442140	1	-	38440130	38440130	0,0,0	2	214,116	0,1894	circRNA	Lamp2	NM_001290485	3,2	chrX:38435554-38440130|chrX:38442140-38456248	3	7	2	0	0	1	-3.11544	0.0246743	2	3	330
chrX|38537121|38547965|R	chrX	38537121	38547965	1	-	38537121	38537121	0,0,0	10	153,173,106,114,108,86,111,105,193,119	0,1832,2878,3815,4929,6210,7627,8374,9570,10725	circRNA	Cul4b	NM_001110142	22,21,20,19,18,17,16,15,14,13	chrX:38533728-38537121|chrX:38547965-38548428	2	0	0	0	0	0	-2.64033	0.287346	13	22	1268
chrX|38540936|38546884|R	chrX	38540936	38546884	1	-	38540936	38540936	0,0,0	6	114,108,86,111,105,193	0,1114,2395,3812,4559,5755	circRNA	Cul4b	NM_001110142	19,18,17,16,15,14	chrX:38540105-38540936|chrX:38546884-38547846	1	0	0	0	0	0	-1.8518	0.348129	14	19	717
chrX|38606072|38611753|F	chrX	38606072	38611753	1	+	38606072	38606072	0,0,0	1	5681	0	ciRNA	Mcts1	NM_001356359	5	chrX:38606072-38611765	1	0	0	0	0	0	-1.8518	0.348129	5	5	5681
chrX|41478559|41478799|F	chrX	41478559	41478799	1	+	41478559	41478559	0,0,0	1	240	0	circRNA	Gria3	NM_001358361	4	chrX:41402959-41478559|chrX:41478799-41541075	1	0	0	0	0	0	-1.8518	0.348129	4	4	240
chrX|41541075|41620995|F	chrX	41541075	41620995	0	+	41541075	41541075	0,0,0	9	188,54,162,168,105,108,207,377,199	0,28812,47388,50634,54606,55543,57378,68838,79721	circRNA	Gria3	NM_001358361	5,6,7,8,9,10,11,12,13	chrX:41478799-41541075|chrX:41620995-41654005	3	1	1	1	0	1	-1.10442	0.497639	5	13	1568
chrX|41802946|41807171|R	chrX	41802946	41807171	0	-	41802946	41802946	0,0,0	5	46,77,161,70,138	0,509,3455,3698,4087	circRNA	Thoc2	NM_001033422	38,37,36,35,34	chrX:41797779-41802946|chrX:41807171-41812458	6	6	7	8	12	4	0.409139	0.497705	34	38	492
chrX|41802993|41803455|R	chrX	41802993	41803455	0	-	41802993	41802993	0,0,0	1	462	0	ciRNA	Thoc2	NM_001033422	37	chrX:41802992-41803455	3	3	3	1	2	0	-1.41188	0.261609	37	37	462
chrX|41806401|41807171|R	chrX	41806401	41807171	0	-	41806401	41806401	0,0,0	3	161,70,138	0,243,632	circRNA	Thoc2	NM_001033422	36,35,34	chrX:41803532-41806401|chrX:41807171-41812458	2	0	0	0	0	0	-2.64033	0.287346	34	36	369
chrX|41822367|41844355|R	chrX	41822367	41844355	1	-	41822367	41822367	0,0,0	17	103,179,185,132,129,158,142,276,165,180,118,97,81,94,85,102,131	0,325,994,1266,1722,3068,3652,4815,8325,10941,12730,14133,15747,16216,17182,21659,21857	circRNA	Thoc2	NM_001033422	30,29,28,27,26,25,24,23,22,21,20,19,18,17,16,15,14	chrX:41814628-41822367|chrX:41844355-41844763	1	0	0	0	0	0	-1.8518	0.348129	14	30	2357
chrX|41825435|41839634|R	chrX	41825435	41839634	1	-	41825435	41825435	0,0,0	10	158,142,276,165,180,118,97,81,94,85	0,584,1747,5257,7873,9662,11065,12679,13148,14114	circRNA	Thoc2	NM_001033422	25,24,23,22,21,20,19,18,17,16	chrX:41824218-41825435|chrX:41839634-41844026	2	0	0	0	0	0	-2.64033	0.287346	16	25	1396
chrX|41830692|41844805|R	chrX	41830692	41844805	0	-	41830692	41830692	0,0,0	10	165,180,118,97,81,94,85,102,131,42	0,2616,4405,5808,7422,7891,8857,13334,13532,14071	circRNA	Thoc2	NM_001033422	22,21,20,19,18,17,16,15,14,13	chrX:41827458-41830692|chrX:41844805-41856733	2	0	2	0	0	0	-3.47159	0.11105	13	22	1095
chrX|41856733|41864195|R	chrX	41856733	41864195	1	-	41856733	41856733	0,0,0	5	196,173,156,93,167	0,1330,2065,3391,7295	circRNA	Thoc2	NM_001033422	12,11,10,9,8	chrX:41844805-41856733|chrX:41864195-41872289	2	0	0	0	1	2	0.638901	0.726001	8	12	785
chrX|41856733|41872686|R	chrX	41856733	41872686	0	-	41856733	41856733	0,0,0	7	196,173,156,93,167,134,122	0,1330,2065,3391,7295,15556,15831	circRNA	Thoc2	NM_001033422	12,11,10,9,8,7,6	chrX:41844805-41856733|chrX:41872686-41873881	1	2	1	1	0	0	-1.66224	0.38256	6	12	1041
chrX|41856733|41882000|R	chrX	41856733	41882000	0	-	41856733	41856733	0,0,0	10	196,173,156,93,167,134,122,71,52,92	0,1330,2065,3391,7295,15556,15831,17148,23152,25175	circRNA	Thoc2	NM_001033422	12,11,10,9,8,7,6,5,4,3	chrX:41844805-41856733|chrX:41882000-41897791	6	0	2	0	0	0	-4.43186	0.0235582	3	12	1256
chrX|41856733|41897850|R	chrX	41856733	41897850	0	-	41856733	41856733	0,0,0	11	196,173,156,93,167,134,122,71,52,92,59	0,1330,2065,3391,7295,15556,15831,17148,23152,25175,41058	circRNA	Thoc2	NM_001033422	12,11,10,9,8,7,6,5,4,3,2	chrX:41844805-41856733|chrX:41897850-41911800	6	0	0	5	4	5	1.25533	0.180067	2	12	1315
chrX|41872289|41882000|R	chrX	41872289	41882000	0	-	41872289	41872289	0,0,0	5	134,122,71,52,92	0,275,1592,7596,9619	circRNA	Thoc2	NM_001033422	7,6,5,4,3	chrX:41864195-41872289|chrX:41882000-41897791	1	2	1	0	1	0	-1.62071	0.393613	3	7	471
chrX|41872289|41897850|R	chrX	41872289	41897850	0	-	41872289	41872289	0,0,0	6	134,122,71,52,92,59	0,275,1592,7596,9619,25502	circRNA	Thoc2	NM_001033422	7,6,5,4,3,2	chrX:41864195-41872289|chrX:41897850-41911800	1	2	0	0	0	5	0.815138	0.581262	2	7	530
chrX|42094366|42102196|F	chrX	42094366	42102196	1	+	42094366	42094366	0,0,0	5	906,100,79,43,201	0,2246,4437,5470,7629	circRNA	Xiap	NM_009688	3,4,5,6,7	chrX:42068482-42094366|chrX:42102196-42104790	1	0	1	2	0	0	0.0329349	0.984383	3	7	1329
chrX|42201854|42211242|F	chrX	42201854	42211242	1	+	42201854	42201854	0,0,0	3	140,79,165	0,4191,9223	circRNA	Stag2	NM_001077712	2,3,4	chrX:42149685-42201854|chrX:42211242-42217334	14	6	14	12	5	12	-0.120608	0.805612	2	4	384
chrX|42217334|42229398|F	chrX	42217334	42229398	0	+	42217334	42217334	0,0,0	8	97,77,205,152,74,124,99,80	0,3643,5911,7593,9454,10876,11789,11984	circRNA	Stag2	NM_001077712	5,6,7,8,9,10,11,12	chrX:42211242-42217334|chrX:42229398-42233870	1	1	0	0	0	0	-2.66225	0.284127	5	12	908
chrX|42233870|42237054|F	chrX	42233870	42237054	1	+	42233870	42233870	0,0,0	4	108,112,118,104	0,775,2418,3080	circRNA	Stag2	NM_001077712	13,14,15,16	chrX:42229398-42233870|chrX:42237054-42246965	1	0	0	0	0	0	-1.8518	0.348129	13	16	442
chrX|42253053|42260732|F	chrX	42253053	42260732	0	+	42253053	42253053	0,0,0	6	93,175,140,102,149,129	0,623,3801,4972,6301,7550	circRNA	Stag2	NM_001077712	23,24,25,26,27,28	chrX:42250601-42253053|chrX:42260732-42262658	1	0	0	0	0	0	-1.8518	0.348129	23	28	788
chrX|42253053|42262882|F	chrX	42253053	42262882	0	+	42253053	42253053	0,0,0	7	93,175,140,102,149,129,224	0,623,3801,4972,6301,7550,9605	circRNA	Stag2	NM_001077712	23,24,25,26,27,28,29	chrX:42250601-42253053|chrX:42262882-42266085	1	1	3	4	5	1	1.02956	0.342605	23	29	1012
chrX|42256854|42258127|F	chrX	42256854	42258127	1	+	42256854	42256854	0,0,0	2	140,102	0,1171	circRNA	Stag2	NM_001077712	25,26	chrX:42253851-42256854|chrX:42258127-42259354	1	0	0	0	0	0	-1.8518	0.348129	25	26	242
chrX|42260603|42266476|F	chrX	42260603	42266476	0	+	42260603	42260603	0,0,0	4	129,224,190,111	0,2055,5482,5762	circRNA	Stag2	NM_001290713	28,29,30,31	chrX:42259503-42260603|chrX:42266476-42269380	2	0	0	0	0	1	-0.683301	0.739617	28	31	654
chrX|42260603|42271322|F	chrX	42260603	42271322	0	+	42260603	42260603	0,0,0	5	129,224,190,127,78	0,2055,5482,8777,10641	circRNA	Stag2	NM_001077712	28,29,30,31,32	chrX:42259503-42260603|chrX:42271322-42275262	2	0	0	0	0	0	-2.64033	0.287346	28	32	748
chrX|42266085|42269507|F	chrX	42266085	42269507	1	+	42266085	42266085	0,0,0	2	190,127	0,3295	circRNA	Stag2	NM_001077712	30,31	chrX:42262882-42266085|chrX:42269507-42271244	3	0	0	0	0	0	-3.14847	0.165014	30	31	317
chrX|47811157|47861388|R	chrX	47811157	47861388	1	-	47811157	47811157	0,0,0	14	111,213,119,133,123,114,111,120,149,133,153,122,227,110	0,12207,12532,15335,17701,30379,30751,38758,40487,41437,43408,47098,49263,50121	circRNA	Smarca1	NM_001290708	23,22,21,20,19,18,17,16,15,14,13,12,11,10	chrX:47810120-47811157|chrX:47861388-47874154	1	0	0	0	0	0	-1.8518	0.348129	10	23	1938
chrX|47811157|47887198|R	chrX	47811157	47887198	0	-	47811157	47811157	0,0,0	22	111,213,119,133,123,114,111,120,149,133,153,122,227,110,69,132,156,180,101,101,167,102	0,12207,12532,15335,17701,30379,30751,38758,40487,41437,43408,47098,49263,50121,62997,64006,65227,68288,72190,72418,72879,75939	circRNA	Smarca1	NM_001290708	23,22,21,20,19,18,17,16,15,14,13,12,11,10,9,8,7,6,5,4,3,2	chrX:47810120-47811157|chrX:47887198-47892225	9	2	7	5	5	6	-0.0560626	0.934313	2	23	2946
chrX|47823364|47828981|R	chrX	47823364	47828981	1	-	47823364	47823364	0,0,0	4	213,119,133,123	0,325,3128,5494	circRNA	Smarca1	NM_001290708	22,21,20,19	chrX:47811268-47823364|chrX:47828981-47841536	1	2	1	3	2	1	0.584972	0.658288	19	22	588
chrX|47823364|47861388|R	chrX	47823364	47861388	1	-	47823364	47823364	0,0,0	13	213,119,133,123,114,111,120,149,133,153,122,227,110	0,325,3128,5494,18172,18544,26551,28280,29230,31201,34891,37056,37914	circRNA	Smarca1	NM_001290708	22,21,20,19,18,17,16,15,14,13,12,11,10	chrX:47811268-47823364|chrX:47861388-47874154	1	2	3	2	1	2	-0.145976	0.907341	10	22	1827
chrX|47823364|47851793|R	chrX	47823364	47851793	1	-	47823364	47823364	0,0,0	8	213,119,133,123,114,111,120,149	0,325,3128,5494,18172,18544,26551,28280	circRNA	Smarca1	NM_001290708	22,21,20,19,18,17,16,15	chrX:47811268-47823364|chrX:47851793-47852594	1	0	0	0	0	0	-1.8518	0.348129	15	22	1082
chrX|47823364|47823808|R	chrX	47823364	47823808	0	-	47823364	47823364	0,0,0	2	213,119	0,325	circRNA	Smarca1	NM_001290708	22,21	chrX:47811268-47823364|chrX:47823808-47826492	1	0	1	0	0	0	-2.60396	0.292855	21	22	332
chrX|47823364|47842019|R	chrX	47823364	47842019	0	-	47823364	47823364	0,0,0	6	213,119,133,123,114,111	0,325,3128,5494,18172,18544	circRNA	Smarca1	NM_001290708	22,21,20,19,18,17	chrX:47811268-47823364|chrX:47842019-47849915	1	0	0	0	0	0	-1.8518	0.348129	17	22	813
chrX|47823364|47887198|R	chrX	47823364	47887198	0	-	47823364	47823364	0,0,0	21	213,119,133,123,114,111,120,149,133,153,122,227,110,69,132,156,180,101,101,167,102	0,325,3128,5494,18172,18544,26551,28280,29230,31201,34891,37056,37914,50790,51799,53020,56081,59983,60211,60672,63732	circRNA	Smarca1	NM_001290708	22,21,20,19,18,17,16,15,14,13,12,11,10,9,8,7,6,5,4,3,2	chrX:47811268-47823364|chrX:47887198-47892225	1	0	0	0	0	0	-1.8518	0.348129	2	22	2835
chrX|47826492|47884203|R	chrX	47826492	47884203	0	-	47826492	47826492	0,0,0	18	133,123,114,111,120,149,133,153,122,227,110,69,132,156,180,101,101,167	0,2366,15044,15416,23423,25152,26102,28073,31763,33928,34786,47662,48671,49892,52953,56855,57083,57544	circRNA	Smarca1	NM_001290708	20,19,18,17,16,15,14,13,12,11,10,9,8,7,6,5,4,3	chrX:47823808-47826492|chrX:47884203-47887096	2	0	0	0	0	0	-2.64033	0.287346	3	20	2401
chrX|47841536|47861388|R	chrX	47841536	47861388	1	-	47841536	47841536	0,0,0	9	114,111,120,149,133,153,122,227,110	0,372,8379,10108,11058,13029,16719,18884,19742	circRNA	Smarca1	NM_001290708	18,17,16,15,14,13,12,11,10	chrX:47828981-47841536|chrX:47861388-47874154	6	3	8	11	4	3	0.152334	0.821303	10	18	1239
chrX|47841536|47887198|R	chrX	47841536	47887198	0	-	47841536	47841536	0,0,0	17	114,111,120,149,133,153,122,227,110,69,132,156,180,101,101,167,102	0,372,8379,10108,11058,13029,16719,18884,19742,32618,33627,34848,37909,41811,42039,42500,45560	circRNA	Smarca1	NM_001290708	18,17,16,15,14,13,12,11,10,9,8,7,6,5,4,3,2	chrX:47828981-47841536|chrX:47887198-47892225	3	1	1	1	0	0	-1.94282	0.291163	2	18	2247
chrX|47849915|47861388|R	chrX	47849915	47861388	1	-	47849915	47849915	0,0,0	7	120,149,133,153,122,227,110	0,1729,2679,4650,8340,10505,11363	circRNA	Smarca1	NM_001290708	16,15,14,13,12,11,10	chrX:47842019-47849915|chrX:47861388-47874154	4	7	10	8	5	1	-0.508006	0.455668	10	16	1014
chrX|47849915|47854718|R	chrX	47849915	47854718	1	-	47849915	47849915	0,0,0	4	120,149,133,153	0,1729,2679,4650	circRNA	Smarca1	NM_001290708	16,15,14,13	chrX:47842019-47849915|chrX:47854718-47858255	4	0	4	0	0	0	-4.40233	0.0247675	13	16	555
chrX|47849915|47883676|R	chrX	47849915	47883676	0	-	47849915	47849915	0,0,0	13	120,149,133,153,122,227,110,69,132,156,180,101,101	0,1729,2679,4650,8340,10505,11363,24239,25248,26469,29530,33432,33660	circRNA	Smarca1	NM_001290708	16,15,14,13,12,11,10,9,8,7,6,5,4	chrX:47842019-47849915|chrX:47883676-47884036	7	7	6	3	0	5	-1.18655	0.131608	4	16	1753
chrX|47849915|47884203|R	chrX	47849915	47884203	0	-	47849915	47849915	0,0,0	14	120,149,133,153,122,227,110,69,132,156,180,101,101,167	0,1729,2679,4650,8340,10505,11363,24239,25248,26469,29530,33432,33660,34121	circRNA	Smarca1	NM_001290708	16,15,14,13,12,11,10,9,8,7,6,5,4,3	chrX:47842019-47849915|chrX:47884203-47887096	1	1	1	6	3	2	1.80442	0.12445	3	16	1920
chrX|47849915|47887198|R	chrX	47849915	47887198	0	-	47849915	47849915	0,0,0	15	120,149,133,153,122,227,110,69,132,156,180,101,101,167,102	0,1729,2679,4650,8340,10505,11363,24239,25248,26469,29530,33432,33660,34121,37181	circRNA	Smarca1	NM_001290708	16,15,14,13,12,11,10,9,8,7,6,5,4,3,2	chrX:47842019-47849915|chrX:47887198-47892225	1	0	1	0	1	2	0.675152	0.712129	2	16	2022
chrX|47851644|47884203|R	chrX	47851644	47884203	0	-	47851644	47851644	0,0,0	13	149,133,153,122,227,110,69,132,156,180,101,101,167	0,950,2921,6611,8776,9634,22510,23519,24740,27801,31703,31931,32392	circRNA	Smarca1	NM_001290708	15,14,13,12,11,10,9,8,7,6,5,4,3	chrX:47850035-47851644|chrX:47884203-47887096	2	1	2	0	1	5	0.417004	0.740758	3	15	1800
chrX|47854565|47884203|R	chrX	47854565	47884203	0	-	47854565	47854565	0,0,0	11	153,122,227,110,69,132,156,180,101,101,167	0,3690,5855,6713,19589,20598,21819,24880,28782,29010,29471	circRNA	Smarca1	NM_001290708	13,12,11,10,9,8,7,6,5,4,3	chrX:47852727-47854565|chrX:47884203-47887096	4	7	4	12	3	8	0.670047	0.30016	3	13	1518
chrX|47874154|47884203|R	chrX	47874154	47884203	0	-	47874154	47874154	0,0,0	7	69,132,156,180,101,101,167	0,1009,2230,5291,9193,9421,9882	circRNA	Smarca1	NM_001290708	9,8,7,6,5,4,3	chrX:47861388-47874154|chrX:47884203-47887096	1	0	0	0	0	0	-1.8518	0.348129	3	9	906
chrX|47874154|47887198|R	chrX	47874154	47887198	0	-	47874154	47874154	0,0,0	8	69,132,156,180,101,101,167,102	0,1009,2230,5291,9193,9421,9882,12942	circRNA	Smarca1	NM_001290708	9,8,7,6,5,4,3,2	chrX:47861388-47874154|chrX:47887198-47892225	2	0	0	2	0	0	-0.00343178	0.998332	2	9	1008
chrX|47920160|47933475|F	chrX	47920160	47933475	1	+	47920160	47920160	0,0,0	6	39,111,87,121,162,102	0,10210,10737,11415,11623,13213	circRNA	Ocrl	NM_177215	4,5,6,7,8,9	chrX:47916554-47920160|chrX:47933475-47934844	2	0	1	0	0	0	-3.11803	0.16934	4	9	622
chrX|47920160|47948360|F	chrX	47920160	47948360	1	+	47920160	47920160	0,0,0	15	39,111,87,121,162,102,115,117,188,112,110,136,111,166,236	0,10210,10737,11415,11623,13213,14684,15929,16140,18138,20948,23345,26842,27546,27964	circRNA	Ocrl	NM_177215	4,5,6,7,8,9,10,11,12,13,14,15,16,17,18	chrX:47916554-47920160|chrX:47948360-47956209	4	0	12	15	3	1	0.318428	0.639361	4	18	1913
chrX|47920160|47936488|F	chrX	47920160	47936488	0	+	47920160	47920160	0,0,0	9	39,111,87,121,162,102,115,117,188	0,10210,10737,11415,11623,13213,14684,15929,16140	circRNA	Ocrl	NM_177215	4,5,6,7,8,9,10,11,12	chrX:47916554-47920160|chrX:47936488-47938298	7	0	2	3	0	0	-1.43525	0.255134	4	12	1042
chrX|47930370|47948360|F	chrX	47930370	47948360	1	+	47930370	47930370	0,0,0	14	111,87,121,162,102,115,117,188,112,110,136,111,166,236	0,527,1205,1413,3003,4474,5719,5930,7928,10738,13135,16632,17336,17754	circRNA	Ocrl	NM_177215	5,6,7,8,9,10,11,12,13,14,15,16,17,18	chrX:47920199-47930370|chrX:47948360-47956209	23	20	28	41	37	28	0.663046	0.0284532	5	18	1874
chrX|47934844|47934959|F	chrX	47934844	47934959	0	+	47934844	47934844	0,0,0	1	115	0	circRNA	Ocrl	NM_177215	10	chrX:47933475-47934844|chrX:47934959-47936089	1	0	0	0	0	0	-1.8518	0.348129	10	10	115
chrX|47947002|47956233|F	chrX	47947002	47956233	1	+	47947002	47947002	0,0,0	4	111,166,236,24	0,704,1122,9207	circRNA	Ocrl	NM_177215	16,17,18,19	chrX:47943641-47947002|chrX:47956233-47960452	1	0	0	0	0	0	-1.8518	0.348129	16	19	537
chrX|48191220|48194720|R	chrX	48191220	48194720	1	-	48191220	48191220	0,0,0	2	159,161	0,3339	circRNA	Zdhhc9	NM_172465	4,3	chrX:48183158-48191220|chrX:48194720-48206667	1	0	5	0	4	0	-0.398023	0.763857	3	4	320
chrX|48272799|48273976|F	chrX	48272799	48273976	1	+	48272799	48272799	0,0,0	4	120,95,124,78	0,222,890,1099	circRNA	Utp14a	NM_028276	7,8,9,10	chrX:48263632-48272799|chrX:48273976-48274800	1	0	0	0	0	0	-1.8518	0.348129	7	10	417
chrX|48272799|48278767|F	chrX	48272799	48278767	1	+	48272799	48272799	0,0,0	8	120,95,124,78,388,398,194,100	0,222,890,1099,2001,4422,5567,5868	circRNA	Utp14a	NM_028276	7,8,9,10,11,12,13,14	chrX:48263632-48272799|chrX:48278767-48282061	1	0	0	0	0	0	-1.8518	0.348129	7	14	1497
chrX|48375022|48393299|F	chrX	48375022	48393299	1	+	48375022	48375022	0,0,0	7	166,81,387,224,222,167,146	0,1974,3921,8899,14053,16848,18131	circRNA	Bcorl1	NM_178782	6,7,8,9,10,11,12	chrX:48371032-48375022|chrX:48393299-48400560	1	3	1	1	2	1	-0.24068	0.863029	6	12	1393
chrX|48416646|48417024|R	chrX	48416646	48417024	0	-	48416646	48416646	0,0,0	1	378	0	circRNA	Elf4	NM_019680	8	chrX:48415446-48416646|chrX:48417024-48417870	3	0	2	3	1	0	-0.24799	0.859938	8	8	378
chrX|48543703|48547264|R	chrX	48543703	48547264	1	-	48543703	48543703	0,0,0	1	3561	0	ciRNA	Zfp280c	NM_001166650	16	chrX:48543441-48547264	1	0	0	0	0	0	-1.8518	0.348129	16	16	3561
chrX|48548557|48559143|R	chrX	48548557	48559143	0	-	48548557	48548557	0,0,0	5	138,308,132,147,101	0,1494,5420,9711,10485	circRNA	Zfp280c	NM_001166650	15,14,13,12,11	chrX:48547327-48548557|chrX:48559143-48559666	1	3	0	0	0	0	-3.57252	0.101463	11	15	826
chrX|48553977|48567113|R	chrX	48553977	48567113	1	-	48553977	48553977	0,0,0	7	132,147,101,158,221,110,165	0,4291,5065,5689,9704,12730,12971	circRNA	Zfp280c	NM_001166650	13,12,11,10,9,8,7	chrX:48550359-48553977|chrX:48567113-48569120	5	8	8	2	6	5	-0.571702	0.407003	7	13	1034
chrX|48553977|48578556|R	chrX	48553977	48578556	1	-	48553977	48553977	0,0,0	11	132,147,101,158,221,110,165,106,134,66,177	0,4291,5065,5689,9704,12730,12971,15143,18304,18768,24402	circRNA	Zfp280c	NM_001166650	13,12,11,10,9,8,7,6,5,4,3	chrX:48550359-48553977|chrX:48578556-48588702	1	0	1	0	0	0	-2.60396	0.292855	3	13	1517
chrX|48553977|48559143|R	chrX	48553977	48559143	0	-	48553977	48553977	0,0,0	3	132,147,101	0,4291,5065	circRNA	Zfp280c	NM_001166650	13,12,11	chrX:48550359-48553977|chrX:48559143-48559666	1	2	2	0	0	2	-1.0359	0.522423	11	13	380
chrX|48558268|48567113|R	chrX	48558268	48567113	1	-	48558268	48558268	0,0,0	6	147,101,158,221,110,165	0,774,1398,5413,8439,8680	circRNA	Zfp280c	NM_001166650	12,11,10,9,8,7	chrX:48554109-48558268|chrX:48567113-48569120	18	13	23	16	11	12	-0.369671	0.361753	7	12	902
chrX|48558268|48572811|R	chrX	48558268	48572811	0	-	48558268	48558268	0,0,0	9	147,101,158,221,110,165,106,134,66	0,774,1398,5413,8439,8680,10852,14013,14477	circRNA	Zfp280c	NM_001166650	12,11,10,9,8,7,6,5,4	chrX:48554109-48558268|chrX:48572811-48578379	4	2	0	0	0	0	-4.09299	0.0525431	4	12	1208
chrX|48563681|48567113|R	chrX	48563681	48567113	1	-	48563681	48563681	0,0,0	3	221,110,165	0,3026,3267	circRNA	Zfp280c	NM_001166650	9,8,7	chrX:48559824-48563681|chrX:48567113-48569120	29	19	18	36	24	25	0.438658	0.173201	7	9	496
chrX|48566707|48578556|R	chrX	48566707	48578556	1	-	48566707	48566707	0,0,0	6	110,165,106,134,66,177	0,241,2413,5574,6038,11672	circRNA	Zfp280c	NM_001166650	8,7,6,5,4,3	chrX:48563902-48566707|chrX:48578556-48588702	6	0	0	0	0	0	-4.06827	0.0541276	3	8	758
chrX|48569120|48588749|R	chrX	48569120	48588749	0	-	48569120	48569120	0,0,0	5	106,134,66,177,47	0,3161,3625,9259,19582	circRNA	Zfp280c	NM_001166650	6,5,4,3,2	chrX:48567113-48569120|chrX:48588749-48591672	1	1	3	4	1	0	0.0477851	0.970355	2	6	530
chrX|48572281|48588749|R	chrX	48572281	48588749	0	-	48572281	48572281	0,0,0	4	134,66,177,47	0,464,6098,16421	circRNA	Zfp280c	NM_001166650	5,4,3,2	chrX:48569226-48572281|chrX:48588749-48591672	3	0	0	7	3	4	2.15293	0.0476659	2	5	424
chrX|48640234|48653502|F	chrX	48640234	48653502	1	+	48640234	48640234	0,0,0	3	96,125,136	0,11695,13132	circRNA	Slc25a14	NM_001359136	8,9,10	chrX:48637475-48640234|chrX:48653502-48660688	2	0	0	0	0	0	-2.64033	0.287346	8	10	357
chrX|49013496|49025344|R	chrX	49013496	49025344	0	-	49013496	49013496	0,0,0	4	86,112,108,182	0,5286,9597,11666	circRNA	Enox2	NM_001271447	14,13,12,11	chrX:49013180-49013496|chrX:49025344-49040515	2	0	0	0	0	0	-2.64033	0.287346	11	14	488
chrX|49040515|49062349|R	chrX	49040515	49062349	0	-	49040515	49040515	0,0,0	5	115,107,213,234,207	0,11216,13193,15819,21627	circRNA	Enox2	NM_001271447	10,9,8,7,6	chrX:49025344-49040515|chrX:49062349-49069634	4	2	1	2	3	5	0.595975	0.550014	6	10	876
chrX|49040515|49080751|R	chrX	49040515	49080751	0	-	49040515	49040515	0,0,0	7	115,107,213,234,207,156,135	0,11216,13193,15819,21627,29119,40101	circRNA	Enox2	NM_001271447	10,9,8,7,6,5,4	chrX:49025344-49040515|chrX:49080751-49168640	2	0	2	3	7	1	1.46659	0.184907	4	10	1167
chrX|49051731|49168784|R	chrX	49051731	49168784	1	-	49051731	49051731	0,0,0	7	107,213,234,207,156,135,144	0,1977,4603,10411,17903,28885,116909	circRNA	Enox2	NM_001271447	9,8,7,6,5,4,3	chrX:49040630-49051731|chrX:49168784-49286844	2	0	5	2	1	0	-1.02862	0.450266	3	9	1196
chrX|49051731|49062349|R	chrX	49051731	49062349	0	-	49051731	49051731	0,0,0	4	107,213,234,207	0,1977,4603,10411	circRNA	Enox2	NM_001271447	9,8,7,6	chrX:49040630-49051731|chrX:49062349-49069634	2	3	7	3	4	3	-0.141198	0.870327	6	9	761
chrX|49051731|49080751|R	chrX	49051731	49080751	0	-	49051731	49051731	0,0,0	6	107,213,234,207,156,135	0,1977,4603,10411,17903,28885	circRNA	Enox2	NM_001271447	9,8,7,6,5,4	chrX:49040630-49051731|chrX:49080751-49168640	2	1	5	7	5	4	1.06668	0.206261	4	9	1052
chrX|50567539|50578024|R	chrX	50567539	50578024	0	-	50567539	50567539	0,0,0	4	154,1015,128,154	0,1737,5684,10331	circRNA	Firre	NR_015505	19,18,17,16	chrX:50564967-50567539|chrX:50578024-50580580	28	27	29	23	17	15	-0.528709	0.116355	16	19	1451
chrX|50567539|50581556|R	chrX	50567539	50581556	0	-	50567539	50567539	0,0,0	6	154,1015,128,154,369,154	0,1737,5684,10331,13041,13863	circRNA	Firre	NR_015505	19,18,17,16,15,14	chrX:50564967-50567539|chrX:50581556-50584678	139	84	96	78	55	52	-0.709613	0.000915138	14	19	1974
chrX|50567539|50600898|R	chrX	50567539	50600898	0	-	50567539	50567539	0,0,0	11	154,1015,128,154,369,154,169,161,155,155,155	0,1737,5684,10331,13041,13863,17139,24385,27921,30594,33204	circRNA	Firre	NR_015505	19,18,17,16,15,14,13,12,11,10,9	chrX:50564967-50567539|chrX:50600898-50603438	7	7	7	9	5	3	-0.237616	0.713005	9	19	2769
chrX|50567539|50603525|R	chrX	50567539	50603525	0	-	50567539	50567539	0,0,0	12	154,1015,128,154,369,154,169,161,155,155,155,87	0,1737,5684,10331,13041,13863,17139,24385,27921,30594,33204,35899	circRNA	Firre	NR_015505	19,18,17,16,15,14,13,12,11,10,9,8	chrX:50564967-50567539|chrX:50603525-50608477	10	5	14	9	8	1	-0.597975	0.304564	8	19	2856
chrX|50567539|50615515|R	chrX	50567539	50615515	0	-	50567539	50567539	0,0,0	16	154,1015,128,154,369,154,169,161,155,155,155,87,127,128,146,155	0,1737,5684,10331,13041,13863,17139,24385,27921,30594,33204,35899,40938,41147,45165,47821	circRNA	Firre	NR_015505	19,18,17,16,15,14,13,12,11,10,9,8,7,6,5,4	chrX:50564967-50567539|chrX:50615515-50626436	7	6	4	10	2	3	-0.133286	0.851127	4	19	3412
chrX|50569276|50595615|R	chrX	50569276	50595615	0	-	50569276	50569276	0,0,0	8	1015,128,154,369,154,169,161,155	0,3947,8594,11304,12126,15402,22648,26184	circRNA	Firre	NR_015505	18,17,16,15,14,13,12,11	chrX:50567693-50569276|chrX:50595615-50598133	136	83	93	108	44	54	-0.538925	0.0108925	11	18	2305
chrX|50573223|50581556|R	chrX	50573223	50581556	0	-	50573223	50573223	0,0,0	4	128,154,369,154	0,4647,7357,8179	circRNA	Firre	NR_015505	17,16,15,14	chrX:50570291-50573223|chrX:50581556-50584678	2	2	1	1	0	0	-1.95656	0.287587	14	17	805
chrX|50573223|50600898|R	chrX	50573223	50600898	0	-	50573223	50573223	0,0,0	9	128,154,369,154,169,161,155,155,155	0,4647,7357,8179,11455,18701,22237,24910,27520	circRNA	Firre	NR_015505	17,16,15,14,13,12,11,10,9	chrX:50570291-50573223|chrX:50600898-50603438	8	9	22	16	3	3	-0.739556	0.146536	9	17	1600
chrX|50573223|50603525|R	chrX	50573223	50603525	0	-	50573223	50573223	0,0,0	10	128,154,369,154,169,161,155,155,155,87	0,4647,7357,8179,11455,18701,22237,24910,27520,30215	circRNA	Firre	NR_015505	17,16,15,14,13,12,11,10,9,8	chrX:50570291-50573223|chrX:50603525-50608477	6	8	13	10	5	5	-0.340559	0.555044	8	17	1687
chrX|50573223|50608604|R	chrX	50573223	50608604	0	-	50573223	50573223	0,0,0	11	128,154,369,154,169,161,155,155,155,87,127	0,4647,7357,8179,11455,18701,22237,24910,27520,30215,35254	circRNA	Firre	NR_015505	17,16,15,14,13,12,11,10,9,8,7	chrX:50570291-50573223|chrX:50608604-50608686	30	31	33	25	11	22	-0.604998	0.0619627	7	17	1814
chrX|50573223|50608814|R	chrX	50573223	50608814	0	-	50573223	50573223	0,0,0	12	128,154,369,154,169,161,155,155,155,87,127,128	0,4647,7357,8179,11455,18701,22237,24910,27520,30215,35254,35463	circRNA	Firre	NR_015505	17,16,15,14,13,12,11,10,9,8,7,6	chrX:50570291-50573223|chrX:50608814-50612704	3	4	0	9	1	0	0.466228	0.640102	6	17	1942
chrX|50573223|50615515|R	chrX	50573223	50615515	0	-	50573223	50573223	0,0,0	14	128,154,369,154,169,161,155,155,155,87,127,128,146,155	0,4647,7357,8179,11455,18701,22237,24910,27520,30215,35254,35463,39481,42137	circRNA	Firre	NR_015505	17,16,15,14,13,12,11,10,9,8,7,6,5,4	chrX:50570291-50573223|chrX:50615515-50626436	6	10	3	10	7	1	-0.0532383	0.935839	4	17	2243
chrX|50577870|50580949|R	chrX	50577870	50580949	1	-	50577870	50577870	0,0,0	2	154,369	0,2710	circRNA	Firre	NR_015505	16,15	chrX:50573351-50577870|chrX:50580949-50581402	37	44	40	30	17	23	-0.708156	0.0166154	15	16	523
chrX|50577870|50598288|R	chrX	50577870	50598288	1	-	50577870	50577870	0,0,0	7	154,369,154,169,161,155,155	0,2710,3532,6808,14054,17590,20263	circRNA	Firre	NR_015505	16,15,14,13,12,11,10	chrX:50573351-50577870|chrX:50598288-50600743	32	19	39	19	16	13	-0.803477	0.0187668	10	16	1317
chrX|50577870|50612850|R	chrX	50577870	50612850	1	-	50577870	50577870	0,0,0	12	154,369,154,169,161,155,155,155,87,127,128,146	0,2710,3532,6808,14054,17590,20263,22873,25568,30607,30816,34834	circRNA	Firre	NR_015505	16,15,14,13,12,11,10,9,8,7,6,5	chrX:50573351-50577870|chrX:50612850-50615360	35	15	21	18	14	12	-0.603834	0.101263	5	16	1960
chrX|50577870|50578024|R	chrX	50577870	50578024	0	-	50577870	50577870	0,0,0	1	154	0	circRNA	Firre	NR_015505	16	chrX:50573351-50577870|chrX:50578024-50580580	1	2	0	2	1	0	-0.0239586	0.991629	16	16	154
chrX|50577870|50584847|R	chrX	50577870	50584847	0	-	50577870	50577870	0,0,0	4	154,369,154,169	0,2710,3532,6808	circRNA	Firre	NR_015505	16,15,14,13	chrX:50573351-50577870|chrX:50584847-50591924	5	2	2	1	1	2	-1.00576	0.393232	13	16	846
chrX|50577870|50592085|R	chrX	50577870	50592085	0	-	50577870	50577870	0,0,0	5	154,369,154,169,161	0,2710,3532,6808,14054	circRNA	Firre	NR_015505	16,15,14,13,12	chrX:50573351-50577870|chrX:50592085-50595460	78	79	64	66	32	30	-0.735569	0.00204022	12	16	1007
chrX|50577870|50595615|R	chrX	50577870	50595615	0	-	50577870	50577870	0,0,0	6	154,369,154,169,161,155	0,2710,3532,6808,14054,17590	circRNA	Firre	NR_015505	16,15,14,13,12,11	chrX:50573351-50577870|chrX:50595615-50598133	20	17	23	14	8	11	-0.764796	0.0621626	11	16	1162
chrX|50577870|50608814|R	chrX	50577870	50608814	0	-	50577870	50577870	0,0,0	11	154,369,154,169,161,155,155,155,87,127,128	0,2710,3532,6808,14054,17590,20263,22873,25568,30607,30816	circRNA	Firre	NR_015505	16,15,14,13,12,11,10,9,8,7,6	chrX:50573351-50577870|chrX:50608814-50612704	4	13	8	6	6	1	-0.875071	0.182553	6	16	1814
chrX|50580580|50581556|R	chrX	50580580	50581556	0	-	50580580	50580580	0,0,0	2	369,154	0,822	circRNA	Firre	NR_015505	15,14	chrX:50578024-50580580|chrX:50581556-50584678	12	4	9	12	3	0	-0.678498	0.286972	14	15	523
chrX|50580580|50600898|R	chrX	50580580	50600898	0	-	50580580	50580580	0,0,0	7	369,154,169,161,155,155,155	0,822,4098,11344,14880,17553,20163	circRNA	Firre	NR_015505	15,14,13,12,11,10,9	chrX:50578024-50580580|chrX:50600898-50603438	3	1	8	3	2	0	-1.10669	0.284996	9	15	1318
chrX|50580580|50603525|R	chrX	50580580	50603525	0	-	50580580	50580580	0,0,0	8	369,154,169,161,155,155,155,87	0,822,4098,11344,14880,17553,20163,22858	circRNA	Firre	NR_015505	15,14,13,12,11,10,9,8	chrX:50578024-50580580|chrX:50603525-50608477	5	5	9	2	5	0	-1.30754	0.115167	8	15	1405
chrX|50580580|50615515|R	chrX	50580580	50615515	0	-	50580580	50580580	0,0,0	12	369,154,169,161,155,155,155,87,127,128,146,155	0,822,4098,11344,14880,17553,20163,22858,27897,28106,32124,34780	circRNA	Firre	NR_015505	15,14,13,12,11,10,9,8,7,6,5,4	chrX:50578024-50580580|chrX:50615515-50626436	3	0	4	4	0	0	-0.695689	0.588007	4	15	1961
chrX|50581402|50598288|R	chrX	50581402	50598288	1	-	50581402	50581402	0,0,0	5	154,169,161,155,155	0,3276,10522,14058,16731	circRNA	Firre	NR_015505	14,13,12,11,10	chrX:50580949-50581402|chrX:50598288-50600743	39	26	30	29	19	15	-0.518134	0.103422	10	14	794
chrX|50581402|50612850|R	chrX	50581402	50612850	1	-	50581402	50581402	0,0,0	10	154,169,161,155,155,155,87,127,128,146	0,3276,10522,14058,16731,19341,22036,27075,27284,31302	circRNA	Firre	NR_015505	14,13,12,11,10,9,8,7,6,5	chrX:50580949-50581402|chrX:50612850-50615360	23	23	15	19	10	13	-0.468032	0.224931	5	14	1437
chrX|50581402|50584847|R	chrX	50581402	50584847	0	-	50581402	50581402	0,0,0	2	154,169	0,3276	circRNA	Firre	NR_015505	14,13	chrX:50580949-50581402|chrX:50584847-50591924	3	1	3	3	0	0	-1.08504	0.425904	13	14	323
chrX|50581402|50592085|R	chrX	50581402	50592085	0	-	50581402	50581402	0,0,0	3	154,169,161	0,3276,10522	circRNA	Firre	NR_015505	14,13,12	chrX:50580949-50581402|chrX:50592085-50595460	50	47	50	26	27	27	-0.782017	0.00483408	12	14	484
chrX|50581402|50595615|R	chrX	50581402	50595615	0	-	50581402	50581402	0,0,0	4	154,169,161,155	0,3276,10522,14058	circRNA	Firre	NR_015505	14,13,12,11	chrX:50580949-50581402|chrX:50595615-50598133	14	18	18	13	6	9	-0.748691	0.0939418	11	14	639
chrX|50581402|50600898|R	chrX	50581402	50600898	0	-	50581402	50581402	0,0,0	6	154,169,161,155,155,155	0,3276,10522,14058,16731,19341	circRNA	Firre	NR_015505	14,13,12,11,10,9	chrX:50580949-50581402|chrX:50600898-50603438	1	0	0	0	0	0	-1.8518	0.348129	9	14	949
chrX|50581402|50608814|R	chrX	50581402	50608814	0	-	50581402	50581402	0,0,0	9	154,169,161,155,155,155,87,127,128	0,3276,10522,14058,16731,19341,22036,27075,27284	circRNA	Firre	NR_015505	14,13,12,11,10,9,8,7,6	chrX:50580949-50581402|chrX:50608814-50612704	12	9	11	4	9	2	-0.992842	0.0920016	6	14	1291
chrX|50584678|50600898|R	chrX	50584678	50600898	0	-	50584678	50584678	0,0,0	5	169,161,155,155,155	0,7246,10782,13455,16065	circRNA	Firre	NR_015505	13,12,11,10,9	chrX:50581556-50584678|chrX:50600898-50603438	12	2	5	2	5	0	-1.31901	0.111483	9	13	795
chrX|50584678|50603525|R	chrX	50584678	50603525	0	-	50584678	50584678	0,0,0	6	169,161,155,155,155,87	0,7246,10782,13455,16065,18760	circRNA	Firre	NR_015505	13,12,11,10,9,8	chrX:50581556-50584678|chrX:50603525-50608477	9	6	6	10	10	0	-0.023762	0.969939	8	13	882
chrX|50584678|50615515|R	chrX	50584678	50615515	0	-	50584678	50584678	0,0,0	10	169,161,155,155,155,87,127,128,146,155	0,7246,10782,13455,16065,18760,23799,24008,28026,30682	circRNA	Firre	NR_015505	13,12,11,10,9,8,7,6,5,4	chrX:50581556-50584678|chrX:50615515-50626436	8	5	4	6	5	0	-0.570222	0.457676	4	13	1438
chrX|50584678|50626509|R	chrX	50584678	50626509	0	-	50584678	50584678	0,0,0	11	169,161,155,155,155,87,127,128,146,155,73	0,7246,10782,13455,16065,18760,23799,24008,28026,30682,41758	circRNA	Firre	NR_015505	13,12,11,10,9,8,7,6,5,4,3	chrX:50581556-50584678|chrX:50626509-50630890	2	0	0	0	0	0	-2.64033	0.287346	3	13	1511
chrX|50591924|50608814|R	chrX	50591924	50608814	0	-	50591924	50591924	0,0,0	7	161,155,155,155,87,127,128	0,3536,6209,8819,11514,16553,16762	circRNA	Firre	NR_015505	12,11,10,9,8,7,6	chrX:50584847-50591924|chrX:50608814-50612704	1	0	1	0	0	0	-2.60396	0.292855	6	12	968
chrX|50591924|50626509|R	chrX	50591924	50626509	0	-	50591924	50591924	0,0,0	10	161,155,155,155,87,127,128,146,155,73	0,3536,6209,8819,11514,16553,16762,20780,23436,34512	circRNA	Firre	NR_015505	12,11,10,9,8,7,6,5,4,3	chrX:50584847-50591924|chrX:50626509-50630890	1	0	0	0	0	0	-1.8518	0.348129	3	12	1342
chrX|50595460|50598288|R	chrX	50595460	50598288	1	-	50595460	50595460	0,0,0	2	155,155	0,2673	circRNA	Firre	NR_015505	11,10	chrX:50592085-50595460|chrX:50598288-50600743	32	23	32	20	18	19	-0.510188	0.123538	10	11	310
chrX|50595460|50612850|R	chrX	50595460	50612850	1	-	50595460	50595460	0,0,0	7	155,155,155,87,127,128,146	0,2673,5283,7978,13017,13226,17244	circRNA	Firre	NR_015505	11,10,9,8,7,6,5	chrX:50592085-50595460|chrX:50612850-50615360	18	21	20	24	10	19	-0.0716649	0.845924	5	11	953
chrX|50595460|50595615|R	chrX	50595460	50595615	0	-	50595460	50595460	0,0,0	1	155	0	circRNA	Firre	NR_015505	11	chrX:50592085-50595460|chrX:50595615-50598133	23	16	20	18	13	12	-0.37072	0.338556	11	11	155
chrX|50595460|50608814|R	chrX	50595460	50608814	0	-	50595460	50595460	0,0,0	6	155,155,155,87,127,128	0,2673,5283,7978,13017,13226	circRNA	Firre	NR_015505	11,10,9,8,7,6	chrX:50592085-50595460|chrX:50608814-50612704	16	13	13	6	11	2	-1.05734	0.0394985	6	11	807
chrX|50598133|50598288|R	chrX	50598133	50598288	1	-	50598133	50598133	0,0,0	1	155	0	circRNA	Firre	NR_015505	10	chrX:50595615-50598133|chrX:50598288-50600743	48	22	45	25	16	14	-0.969635	0.00201784	10	10	155
chrX|50598133|50612850|R	chrX	50598133	50612850	1	-	50598133	50598133	0,0,0	6	155,155,87,127,128,146	0,2610,5305,10344,10553,14571	circRNA	Firre	NR_015505	10,9,8,7,6,5	chrX:50595615-50598133|chrX:50612850-50615360	27	32	16	17	12	15	-0.697793	0.0540898	5	10	798
chrX|50598133|50608814|R	chrX	50598133	50608814	0	-	50598133	50598133	0,0,0	5	155,155,87,127,128	0,2610,5305,10344,10553	circRNA	Firre	NR_015505	10,9,8,7,6	chrX:50595615-50598133|chrX:50608814-50612704	9	9	10	8	14	7	0.138766	0.787664	6	10	652
chrX|50600743|50612850|R	chrX	50600743	50612850	1	-	50600743	50600743	0,0,0	5	155,87,127,128,146	0,2695,7734,7943,11961	circRNA	Firre	NR_015505	9,8,7,6,5	chrX:50598288-50600743|chrX:50612850-50615360	30	18	24	17	12	18	-0.51428	0.154645	5	9	643
chrX|50600743|50608814|R	chrX	50600743	50608814	0	-	50600743	50600743	0,0,0	4	155,87,127,128	0,2695,7734,7943	circRNA	Firre	NR_015505	9,8,7,6	chrX:50598288-50600743|chrX:50608814-50612704	13	13	9	7	6	5	-0.874727	0.109887	6	9	497
chrX|50603438|50603525|R	chrX	50603438	50603525	0	-	50603438	50603438	0,0,0	1	87	0	circRNA	Firre	NR_015505	8	chrX:50600898-50603438|chrX:50603525-50608477	31	18	21	19	8	12	-0.761141	0.0451352	8	8	87
chrX|50603438|50615515|R	chrX	50603438	50615515	0	-	50603438	50603438	0,0,0	5	87,127,128,146,155	0,5039,5248,9266,11922	circRNA	Firre	NR_015505	8,7,6,5,4	chrX:50600898-50603438|chrX:50615515-50626436	29	23	22	22	11	12	-0.644174	0.0758554	4	8	643
chrX|50608477|50615515|R	chrX	50608477	50615515	0	-	50608477	50608477	0,0,0	4	127,128,146,155	0,209,4227,6883	circRNA	Firre	NR_015505	7,6,5,4	chrX:50603525-50608477|chrX:50615515-50626436	8	8	5	7	7	9	0.216479	0.714736	4	7	556
chrX|50608686|50612850|R	chrX	50608686	50612850	1	-	50608686	50608686	0,0,0	2	128,146	0,4018	circRNA	Firre	NR_015505	6,5	chrX:50608604-50608686|chrX:50612850-50615360	1	1	0	1	0	0	-0.794331	0.705676	5	6	274
chrX|50608686|50608814|R	chrX	50608686	50608814	0	-	50608686	50608686	0,0,0	1	128	0	circRNA	Firre	NR_015505	6	chrX:50608604-50608686|chrX:50608814-50612704	5	2	0	7	2	0	0.343309	0.737763	6	6	128
chrX|50608686|50615515|R	chrX	50608686	50615515	0	-	50608686	50608686	0,0,0	3	128,146,155	0,4018,6674	circRNA	Firre	NR_015505	6,5,4	chrX:50608604-50608686|chrX:50615515-50626436	14	6	9	13	1	9	-0.247807	0.648464	4	6	429
chrX|50612704|50612850|R	chrX	50612704	50612850	1	-	50612704	50612704	0,0,0	1	146	0	circRNA	Firre	NR_015505	5	chrX:50608814-50612704|chrX:50612850-50615360	12	11	4	3	3	1	-1.84589	0.0124989	5	5	146
chrX|52931572|52942668|F	chrX	52931572	52942668	1	+	52931572	52931572	0,0,0	5	134,44,167,144,105	0,408,8652,8964,10991	circRNA	Phf6	NM_001290546	2,3,4,5,6	chrX:52912436-52931572|chrX:52942668-52945883	1	0	0	0	0	0	-1.8518	0.348129	2	6	594
chrX|52940224|52946017|F	chrX	52940224	52946017	0	+	52940224	52940224	0,0,0	4	167,144,105,134	0,312,2339,5659	circRNA	Phf6	NM_001290546	4,5,6,7	chrX:52932024-52940224|chrX:52946017-52953451	1	0	2	1	1	1	0.128548	0.941634	4	7	550
chrX|52999090|53016429|F	chrX	52999090	53016429	1	+	52999090	52999090	0,0,0	5	107,184,66,18,83	0,2997,9562,13186,17256	circRNA	Hprt	NM_013556	2,3,4,5,6	chrX:52988250-52999090|chrX:53016429-53020104	3	8	9	3	5	2	-0.887248	0.235511	2	6	458
chrX|52999090|53002271|F	chrX	52999090	53002271	0	+	52999090	52999090	0,0,0	2	107,184	0,2997	circRNA	Hprt	NM_013556	2,3	chrX:52988250-52999090|chrX:53002271-53008652	1	0	2	0	0	2	-0.30574	0.86235	2	3	291
chrX|52999090|53012294|F	chrX	52999090	53012294	0	+	52999090	52999090	0,0,0	4	107,184,66,18	0,2997,9562,13186	circRNA	Hprt	NM_013556	2,3,4,5	chrX:52988250-52999090|chrX:53012294-53016346	5	7	10	7	9	0	-0.384523	0.553354	2	5	375
chrX|56479629|56485391|F	chrX	56479629	56485391	1	+	56479629	56479629	0,0,0	6	150,90,184,129,164,153	0,941,1260,1696,4149,5609	circRNA	Ints6l	NM_172779	3,4,5,6,7,8	chrX:56455526-56479629|chrX:56485391-56489005	2	2	2	3	3	4	0.800693	0.439656	3	8	870
chrX|56479629|56489138|F	chrX	56479629	56489138	1	+	56479629	56479629	0,0,0	7	150,90,184,129,164,153,133	0,941,1260,1696,4149,5609,9376	circRNA	Ints6l	NM_172779	3,4,5,6,7,8,9	chrX:56455526-56479629|chrX:56489138-56493038	2	0	3	0	1	0	-1.84468	0.315952	3	9	1003
chrX|56479629|56483942|F	chrX	56479629	56483942	0	+	56479629	56479629	0,0,0	5	150,90,184,129,164	0,941,1260,1696,4149	circRNA	Ints6l	NM_172779	3,4,5,6,7	chrX:56455526-56479629|chrX:56483942-56485238	1	0	0	0	0	0	-1.8518	0.348129	3	7	717
chrX|56479629|56493133|F	chrX	56479629	56493133	0	+	56479629	56479629	0,0,0	8	150,90,184,129,164,153,133,95	0,941,1260,1696,4149,5609,9376,13409	circRNA	Ints6l	NM_172779	3,4,5,6,7,8,9,10	chrX:56455526-56479629|chrX:56493133-56496515	2	9	4	7	7	19	1.23305	0.0323838	3	10	1098
chrX|56643367|56655053|F	chrX	56643367	56655053	0	+	56643367	56643367	0,0,0	4	112,154,31,80	0,2432,8260,11606	circRNA	Slc9a6	NM_001358861	12,13,14,15	chrX:56638388-56643367|chrX:56655053-56658258	35	17	19	13	29	22	-0.046414	0.890456	12	15	377
chrX|57055497|57059953|F	chrX	57055497	57059953	1	+	57055497	57055497	0,0,0	5	181,48,155,164,100	0,547,1002,3388,4356	circRNA	Htatsf1	NM_028242	3,4,5,6,7	chrX:57054198-57055497|chrX:57059953-57064116	1	0	0	0	2	0	0.851972	0.679849	3	7	648
chrX|57056499|57059953|F	chrX	57056499	57059953	1	+	57056499	57056499	0,0,0	3	155,164,100	0,2386,3354	circRNA	Htatsf1	NM_028242	5,6,7	chrX:57056092-57056499|chrX:57059953-57064116	1	0	0	0	0	0	-1.8518	0.348129	5	7	419
chrX|60107455|60115146|R	chrX	60107455	60115146	0	-	60107455	60107455	0,0,0	6	93,70,116,67,80,44	0,1961,2300,3112,5923,7647	circRNA	Mcf2	NM_001289730	17,16,15,14,13,12	chrX:60084493-60107455|chrX:60115146-60119088	1	1	0	0	0	0	-2.66225	0.284127	12	17	470
chrX|60266735|60292383|R	chrX	60266735	60292383	1	-	60266735	60266735	0,0,0	12	175,264,182,104,74,72,152,162,198,151,82,65	0,2998,9872,10641,12058,13296,13921,14832,23158,23834,25184,25583	circRNA	Atp11c	NM_001001798	20,19,18,17,16,15,14,13,12,11,10,9	chrX:60261754-60266735|chrX:60292383-60293606	1	0	2	0	0	0	-3.08754	0.173709	9	20	1681
chrX|60266735|60321553|R	chrX	60266735	60321553	0	-	60266735	60266735	0,0,0	19	175,264,182,104,74,72,152,162,198,151,82,65,51,104,129,108,81,90,120	0,2998,9872,10641,12058,13296,13921,14832,23158,23834,25184,25583,26871,28453,30225,37489,40461,42980,54698	circRNA	Atp11c	NM_001001798	20,19,18,17,16,15,14,13,12,11,10,9,8,7,6,5,4,3,2	chrX:60261754-60266735|chrX:60321553-60403804	1	1	0	0	2	0	0.0415185	0.981072	2	20	2364
chrX|60289893|60309805|R	chrX	60289893	60309805	0	-	60289893	60289893	0,0,0	10	198,151,82,65,51,104,129,108,81,90	0,676,2026,2425,3713,5295,7067,14331,17303,19822	circRNA	Atp11c	NM_001001798	12,11,10,9,8,7,6,5,4,3	chrX:60281729-60289893|chrX:60309805-60321433	1	0	0	0	0	0	-1.8518	0.348129	3	12	1059
chrX|60304224|60309805|R	chrX	60304224	60309805	0	-	60304224	60304224	0,0,0	3	108,81,90	0,2972,5491	circRNA	Atp11c	NM_001001798	5,4,3	chrX:60297089-60304224|chrX:60309805-60321433	2	0	0	2	0	0	-0.00343178	0.998332	3	5	279
chrX|60304224|60321553|R	chrX	60304224	60321553	0	-	60304224	60304224	0,0,0	4	108,81,90,120	0,2972,5491,17209	circRNA	Atp11c	NM_001001798	5,4,3,2	chrX:60297089-60304224|chrX:60321553-60403804	14	10	9	9	11	4	-0.385116	0.457742	2	5	399
chrX|68695013|68708128|F	chrX	68695013	68708128	1	+	68695013	68695013	0,0,0	10	72,149,94,117,171,79,110,132,63,87	0,475,2654,2834,5046,5328,8649,10235,10847,13028	circRNA	Fmr1	NM_001290424	4,5,6,7,8,9,10,11,12,13	chrX:68691594-68695013|chrX:68708128-68710583	2	0	2	1	3	0	0.0908144	0.951192	4	13	1074
chrX|69523435|69545269|F	chrX	69523435	69545269	0	+	69523435	69523435	0,0,0	2	133,861	0,20973	circRNA	Aff2	NM_008032	2,3	chrX:69360838-69523435|chrX:69545269-69693943	5	4	6	3	5	11	0.469114	0.491652	2	3	994
chrX|69544408|69545269|F	chrX	69544408	69545269	0	+	69544408	69544408	0,0,0	1	861	0	circRNA	Aff2	NM_008032	3	chrX:69523568-69544408|chrX:69545269-69693943	52	50	69	65	61	48	0.116687	0.621707	3	3	861
chrX|70358266|70361131|R	chrX	70358266	70361131	1	-	70358266	70358266	0,0,0	3	171,201,89	0,1682,2776	circRNA	Ids	NM_010498	6,5,4	chrX:70353270-70358266|chrX:70361131-70362976	34	37	65	37	42	37	-0.115574	0.660841	4	6	461
chrX|70359948|70361131|R	chrX	70359948	70361131	1	-	70359948	70359948	0,0,0	2	201,89	0,1094	circRNA	Ids	NM_010498	5,4	chrX:70358437-70359948|chrX:70361131-70362976	7	3	8	3	5	4	-0.457954	0.534023	4	5	290
chrX|71101484|71119394|F	chrX	71101484	71119394	1	+	71101484	71101484	0,0,0	2	159,1914	0,15996	circRNA	Mamld1	NM_001081354	2,3	chrX:71050349-71101484|chrX:71119394-71121357	1	1	0	2	1	0	0.49488	0.78213	2	3	2073
chrX|71117480|71119394|F	chrX	71117480	71119394	1	+	71117480	71117480	0,0,0	1	1914	0	circRNA	Mamld1	NM_001081354	3	chrX:71101643-71117480|chrX:71119394-71121357	1	0	1	1	0	1	0.105358	0.956822	3	3	1914
chrX|71231390|71234946|F	chrX	71231390	71234946	1	+	71231390	71231390	0,0,0	3	71,73,95	0,1681,3461	circRNA	Mtm1	NM_001164190	2,3,4	chrX:71210952-71231390|chrX:71234946-71254250	2	0	0	0	1	0	-0.730752	0.725229	2	4	239
chrX|71231390|71259826|F	chrX	71231390	71259826	1	+	71231390	71231390	0,0,0	5	71,73,95,111,102	0,1681,3461,22860,28334	circRNA	Mtm1	NM_001164190	2,3,4,5,6	chrX:71210952-71231390|chrX:71259826-71284600	5	3	13	7	5	10	0.201452	0.738689	2	6	452
chrX|71231461|71233038|F	chrX	71231461	71233038	0	+	71231461	71231461	0,0,0	1	1577	0	ciRNA	Mtm1	NM_001164190	2	chrX:71231461-71233071	1	0	0	0	0	0	-1.8518	0.348129	2	2	1577
chrX|71369798|71388760|F	chrX	71369798	71388760	1	+	71369798	71369798	0,0,0	7	106,24,27,51,76,95,108	0,7088,7805,9215,13401,18424,18854	circRNA	Mtmr1	NM_001313702	2,3,4,5,6,7,8	chrX:71365072-71369798|chrX:71388760-71391689	1	0	0	5	0	0	1.93121	0.290557	2	8	487
chrX|71394276|71410846|F	chrX	71394276	71410846	1	+	71394276	71394276	0,0,0	5	189,186,207,93,114	0,6264,7451,10595,16456	circRNA	Mtmr1	NM_001313702	12,13,14,15,16	chrX:71393445-71394276|chrX:71410846-71412204	2	0	0	4	0	0	0.855035	0.621022	12	16	789
chrX|71429046|71441145|R	chrX	71429046	71441145	0	-	71429046	71429046	0,0,0	5	120,39,66,87,72	0,1264,9087,11478,12027	circRNA	Cd99l2	NM_001199349	8,7,6,5,4	chrX:71424089-71429046|chrX:71441145-71449938	2	2	0	0	0	0	-3.55637	0.102936	4	8	384
chrX|71429046|71450007|R	chrX	71429046	71450007	0	-	71429046	71429046	0,0,0	6	120,39,66,87,72,69	0,1264,9087,11478,12027,20892	circRNA	Cd99l2	NM_001199349	8,7,6,5,4,3	chrX:71424089-71429046|chrX:71450007-71450610	1	0	0	0	0	0	-1.8518	0.348129	3	8	453
chrX|71438133|71441145|R	chrX	71438133	71441145	0	-	71438133	71438133	0,0,0	3	66,87,72	0,2391,2940	circRNA	Cd99l2	NM_001199349	6,5,4	chrX:71430349-71438133|chrX:71441145-71449938	2	1	2	0	4	2	0.370456	0.768713	4	6	225
chrX|71438133|71450007|R	chrX	71438133	71450007	0	-	71438133	71438133	0,0,0	4	66,87,72,69	0,2391,2940,11805	circRNA	Cd99l2	NM_001199349	6,5,4,3	chrX:71430349-71438133|chrX:71450007-71450610	4	1	1	1	1	1	-0.842718	0.551128	3	6	294
chrX|73720913|73730888|F	chrX	73720913	73730888	1	+	73720913	73720913	0,0,0	4	181,143,169,95	0,8070,8295,9880	circRNA	Abcd1	NM_007435	2,3,4,5	chrX:73717930-73720913|chrX:73730888-73734008	1	0	0	1	0	1	0.85752	0.678324	2	5	588
chrX|73728983|73730888|F	chrX	73728983	73730888	1	+	73728983	73728983	0,0,0	3	143,169,95	0,225,1810	circRNA	Abcd1	NM_007435	3,4,5	chrX:73721094-73728983|chrX:73730888-73734008	2	3	3	1	0	1	-1.73837	0.218445	3	5	407
chrX|73951925|73952392|R	chrX	73951925	73952392	0	-	73951925	73951925	0,0,0	2	143,220	0,247	circRNA	Hcfc1	NM_008224	14,13	chrX:73951792-73951925|chrX:73952392-73952561	2	0	0	0	0	0	-2.64033	0.287346	13	14	363
chrX|74271907|74272178|F	chrX	74271907	74272178	1	+	74271907	74271907	0,0,0	1	271	0	ciRNA	Rpl10	NM_052835	4	chrX:74271907-74272178	1	0	0	0	0	0	-1.8518	0.348129	4	4	271
chrX|74331966|74333846|F	chrX	74331966	74333846	1	+	74331966	74331966	0,0,0	4	540,183,129,101	0,1001,1580,1779	circRNA	Plxna3	NM_001358129	3,4,5,6	chrX:74331592-74331966|chrX:74333846-74334224	2	0	0	0	0	0	-2.64033	0.287346	3	6	953
chrX|74427761|74447920|F	chrX	74427761	74447920	1	+	74427761	74427761	0,0,0	9	141,202,212,119,153,76,144,143,62	0,5043,6041,9402,11145,12113,15583,16010,20097	circRNA	Ikbkg	NM_001136067	2,3,4,5,6,7,8,9,10	chrX:74424715-74427761|chrX:74447920-74448216	2	0	0	0	0	0	-2.64033	0.287346	2	10	1252
chrX|75024777|75033474|R	chrX	75024777	75033474	1	-	75024777	75024777	0,0,0	3	479,217,304	0,1211,8393	circRNA	Gab3	NM_181584	4,3,2	chrX:75005371-75024777|chrX:75033474-75084667	3	6	10	10	21	6	1.04119	0.0498359	2	4	1000
chrX|75033170|75033474|R	chrX	75033170	75033474	1	-	75033170	75033170	0,0,0	1	304	0	circRNA	Gab3	NM_181584	2	chrX:75026205-75033170|chrX:75033474-75084667	2	0	0	0	0	0	-2.64033	0.287346	2	2	304
chrX|75105653|75107250|F	chrX	75105653	75107250	0	+	75105653	75105653	0,0,0	3	119,104,79	0,624,1518	circRNA	Dkc1	NM_001030307	11,12,13	chrX:75104460-75105653|chrX:75107250-75108178	2	0	0	2	0	0	-0.00343178	0.998332	11	13	302
chrX|75210363|75212062|R	chrX	75210363	75212062	1	-	75210363	75210363	0,0,0	3	177,149,145	0,1006,1554	circRNA	F8	NM_001161373	24,23,22	chrX:75173010-75210363|chrX:75212062-75251657	2	0	0	0	0	1	-0.683301	0.739617	22	24	471
chrX|75210363|75261716|R	chrX	75210363	75261716	0	-	75210363	75210363	0,0,0	6	177,149,145,156,86,72	0,1006,1554,41294,49634,51281	circRNA	F8	NM_001161373	24,23,22,21,20,19	chrX:75173010-75210363|chrX:75261716-75262417	9	3	11	6	15	14	0.729677	0.155409	19	24	785
chrX|75210369|75261716|R	chrX	75210369	75261716	0	-	75210369	75210369	0,0,0	6	171,149,145,156,86,72	0,1000,1548,41288,49628,51275	circRNA	F8	NM_001161374	24,23,22,21,20,19	chrX:75173010-75210369|chrX:75261716-75262417	1	1	6	2	7	4	0.815327	0.363416	19	24	779
chrX|75285366|75288379|R	chrX	75285366	75288379	1	-	75285366	75285366	0,0,0	1	3013	0	circRNA	F8	NM_001161373	13	chrX:75267583-75285366|chrX:75288379-75316508	1	0	0	0	0	0	-1.8518	0.348129	13	13	3013
chrX|75285366|75338288|R	chrX	75285366	75338288	1	-	75285366	75285366	0,0,0	9	3013,151,215,94,172,259,222,117,69	0,31142,37562,44991,46021,47134,48584,49329,52853	circRNA	F8	NM_001161373	13,12,11,10,9,8,7,6,5	chrX:75267583-75285366|chrX:75338288-75354040	1	0	0	0	0	0	-1.8518	0.348129	5	13	4312
chrX|75330357|75366124|R	chrX	75330357	75366124	1	-	75330357	75330357	0,0,0	8	94,172,259,222,117,69,213,123	0,1030,2143,3593,4338,7862,23683,35644	circRNA	F8	NM_001161373	10,9,8,7,6,5,4,3	chrX:75323143-75330357|chrX:75366124-75368098	1	0	4	1	1	0	-1.06181	0.516727	3	10	1269
chrX|75338219|75366124|R	chrX	75338219	75366124	1	-	75338219	75338219	0,0,0	3	69,213,123	0,15821,27782	circRNA	F8	NM_001161373	5,4,3	chrX:75334812-75338219|chrX:75366124-75368098	1	0	3	0	2	0	-0.743386	0.668769	3	5	405
chrX|75435552|75436105|F	chrX	75435552	75436105	1	+	75435552	75435552	0,0,0	1	553	0	ciRNA	Brcc3	NM_001166457	5	chrX:75435552-75436105	1	0	0	0	0	0	-1.8518	0.348129	5	5	553
chrX|75447155|75450145|F	chrX	75447155	75450145	1	+	75447155	75447155	0,0,0	3	132,44,177	0,647,2813	circRNA	Brcc3	NM_001166457	8,9,10	chrX:75437991-75447155|chrX:75450145-75450683	1	0	0	0	0	0	-1.8518	0.348129	8	10	353
chrX|75731019|75731182|R	chrX	75731019	75731182	1	-	75731019	75731019	0,0,0	1	163	0	circRNA	4933407K13Rik	NR_029443	8	chrX:75727518-75731019|chrX:75731182-75736092	4	5	2	3	3	0	-0.805445	0.426733	8	8	163
chrX|75731019|75736255|R	chrX	75731019	75736255	1	-	75731019	75731019	0,0,0	2	163,163	0,5073	circRNA	4933407K13Rik	NR_029443	8,7	chrX:75727518-75731019|chrX:75736255-75741815	1	3	2	4	1	1	0.0372539	0.974194	7	8	326
chrX|75731019|75741978|R	chrX	75731019	75741978	1	-	75731019	75731019	0,0,0	3	163,163,163	0,5073,10796	circRNA	4933407K13Rik	NR_029443	8,7,6	chrX:75727518-75731019|chrX:75741978-75746676	2	2	4	1	2	2	-0.521722	0.652188	6	8	489
chrX|75731019|75746839|R	chrX	75731019	75746839	1	-	75731019	75731019	0,0,0	4	163,163,163,163	0,5073,10796,15657	circRNA	4933407K13Rik	NR_029443	8,7,6,5	chrX:75727518-75731019|chrX:75746839-75751524	8	3	5	4	4	0	-0.907753	0.283647	5	8	652
chrX|75731019|75751687|R	chrX	75731019	75751687	1	-	75731019	75731019	0,0,0	5	163,163,163,163,163	0,5073,10796,15657,20505	circRNA	4933407K13Rik	NR_029443	8,7,6,5,4	chrX:75727518-75731019|chrX:75751687-75755365	3	2	6	2	4	0	-0.745177	0.463021	4	8	815
chrX|75731019|75755528|R	chrX	75731019	75755528	1	-	75731019	75731019	0,0,0	6	163,163,163,163,163,163	0,5073,10796,15657,20505,24346	circRNA	4933407K13Rik	NR_029443	8,7,6,5,4,3	chrX:75727518-75731019|chrX:75755528-75760231	4	2	2	1	3	0	-0.874857	0.474544	3	8	978
chrX|75731019|75760394|R	chrX	75731019	75760394	1	-	75731019	75731019	0,0,0	7	163,163,163,163,163,163,163	0,5073,10796,15657,20505,24346,29212	circRNA	4933407K13Rik	NR_029443	8,7,6,5,4,3,2	chrX:75727518-75731019|chrX:75760394-75764525	4	5	3	3	0	1	-1.45645	0.177976	2	8	1141
chrX|75736092|75736255|R	chrX	75736092	75736255	1	-	75736092	75736092	0,0,0	1	163	0	circRNA	4933407K13Rik	NR_029443	7	chrX:75731182-75736092|chrX:75736255-75741815	5	3	1	2	0	0	-1.968	0.149102	7	7	163
chrX|75736092|75746839|R	chrX	75736092	75746839	1	-	75736092	75736092	0,0,0	3	163,163,163	0,5723,10584	circRNA	4933407K13Rik	NR_029443	7,6,5	chrX:75731182-75736092|chrX:75746839-75751524	1	2	6	3	2	2	-0.235304	0.819437	5	7	489
chrX|75736092|75751687|R	chrX	75736092	75751687	1	-	75736092	75736092	0,0,0	4	163,163,163,163	0,5723,10584,15432	circRNA	4933407K13Rik	NR_029443	7,6,5,4	chrX:75731182-75736092|chrX:75751687-75755365	2	2	3	5	3	1	0.404555	0.694631	4	7	652
chrX|75736092|75755528|R	chrX	75736092	75755528	1	-	75736092	75736092	0,0,0	5	163,163,163,163,163	0,5723,10584,15432,19273	circRNA	4933407K13Rik	NR_029443	7,6,5,4,3	chrX:75731182-75736092|chrX:75755528-75760231	3	4	1	3	0	1	-0.914283	0.454865	3	7	815
chrX|75736092|75760394|R	chrX	75736092	75760394	1	-	75736092	75736092	0,0,0	6	163,163,163,163,163,163	0,5723,10584,15432,19273,24139	circRNA	4933407K13Rik	NR_029443	7,6,5,4,3,2	chrX:75731182-75736092|chrX:75760394-75764525	1	2	2	3	2	1	0.305095	0.80807	2	7	978
chrX|75741815|75741978|R	chrX	75741815	75741978	1	-	75741815	75741815	0,0,0	1	163	0	circRNA	4933407K13Rik	NR_029443	6	chrX:75736255-75741815|chrX:75741978-75746676	1	4	5	1	1	1	-1.52689	0.209667	6	6	163
chrX|75741815|75746839|R	chrX	75741815	75746839	1	-	75741815	75741815	0,0,0	2	163,163	0,4861	circRNA	4933407K13Rik	NR_029443	6,5	chrX:75736255-75741815|chrX:75746839-75751524	3	1	3	1	1	0	-1.55989	0.289087	5	6	326
chrX|75741815|75751687|R	chrX	75741815	75751687	1	-	75741815	75741815	0,0,0	3	163,163,163	0,4861,9709	circRNA	4933407K13Rik	NR_029443	6,5,4	chrX:75736255-75741815|chrX:75751687-75755365	5	4	5	1	2	0	-2.01911	0.0652475	4	6	489
chrX|75741815|75755528|R	chrX	75741815	75755528	1	-	75741815	75741815	0,0,0	4	163,163,163,163	0,4861,9709,13550	circRNA	4933407K13Rik	NR_029443	6,5,4,3	chrX:75736255-75741815|chrX:75755528-75760231	3	1	0	4	4	3	1.44262	0.190839	3	6	652
chrX|75741815|75760394|R	chrX	75741815	75760394	1	-	75741815	75741815	0,0,0	5	163,163,163,163,163	0,4861,9709,13550,18416	circRNA	4933407K13Rik	NR_029443	6,5,4,3,2	chrX:75736255-75741815|chrX:75760394-75764525	3	3	5	1	1	2	-1.26659	0.253626	2	6	815
chrX|75746676|75746839|R	chrX	75746676	75746839	1	-	75746676	75746676	0,0,0	1	163	0	circRNA	4933407K13Rik	NR_029443	5	chrX:75741978-75746676|chrX:75746839-75751524	1	3	6	3	0	2	-0.848674	0.435361	5	5	163
chrX|75746676|75751687|R	chrX	75746676	75751687	1	-	75746676	75746676	0,0,0	2	163,163	0,4848	circRNA	4933407K13Rik	NR_029443	5,4	chrX:75741978-75746676|chrX:75751687-75755365	2	3	4	1	3	1	-0.709189	0.526482	4	5	326
chrX|75746676|75755528|R	chrX	75746676	75755528	1	-	75746676	75746676	0,0,0	3	163,163,163	0,4848,8689	circRNA	4933407K13Rik	NR_029443	5,4,3	chrX:75741978-75746676|chrX:75755528-75760231	4	4	4	0	1	0	-3.10018	0.0259631	3	5	489
chrX|75751524|75751687|R	chrX	75751524	75751687	1	-	75751524	75751524	0,0,0	1	163	0	circRNA	4933407K13Rik	NR_029443	4	chrX:75746839-75751524|chrX:75751687-75755365	11	6	8	8	7	6	-0.162207	0.779951	4	4	163
chrX|75751524|75755528|R	chrX	75751524	75755528	1	-	75751524	75751524	0,0,0	2	163,163	0,3841	circRNA	4933407K13Rik	NR_029443	4,3	chrX:75746839-75751524|chrX:75755528-75760231	9	5	10	5	3	5	-0.763154	0.250982	3	4	326
chrX|75751524|75760394|R	chrX	75751524	75760394	1	-	75751524	75751524	0,0,0	3	163,163,163	0,3841,8707	circRNA	4933407K13Rik	NR_029443	4,3,2	chrX:75746839-75751524|chrX:75760394-75764525	4	1	5	0	1	0	-2.81095	0.0582027	2	4	489
chrX|75755365|75755528|R	chrX	75755365	75755528	1	-	75755365	75755365	0,0,0	1	163	0	circRNA	4933407K13Rik	NR_029443	3	chrX:75751687-75755365|chrX:75755528-75760231	4	1	2	1	1	0	-1.57485	0.284094	3	3	163
chrX|75755365|75760394|R	chrX	75755365	75760394	1	-	75755365	75755365	0,0,0	2	163,163	0,4866	circRNA	4933407K13Rik	NR_029443	3,2	chrX:75751687-75755365|chrX:75760394-75764525	6	5	4	1	2	1	-1.73896	0.0849619	2	3	326
chrX|75760231|75760394|R	chrX	75760231	75760394	1	-	75760231	75760231	0,0,0	1	163	0	circRNA	4933407K13Rik	NR_029443	2	chrX:75755528-75760231|chrX:75760394-75764525	2	2	3	3	2	2	0.0853582	0.938362	2	2	163
chrX|77633545|77648393|F	chrX	77633545	77648393	0	+	77633545	77633545	0,0,0	6	95,114,146,262,133,142	0,7848,9865,12662,14246,14706	circRNA	Tbl1x	NM_020601	2,3,4,5,6,7	chrX:77511269-77633545|chrX:77648393-77648653	1	0	1	0	0	0	-2.60396	0.292855	2	7	892
chrX|77648822|77653341|F	chrX	77648822	77653341	1	+	77648822	77648822	0,0,0	5	98,61,122,75,128	0,1050,1546,3941,4391	circRNA	Tbl1x	NM_020601	9,10,11,12,13	chrX:77648717-77648822|chrX:77653341-77655405	1	0	0	0	0	0	-1.8518	0.348129	9	13	484
chrX|77771246|77773235|R	chrX	77771246	77773235	1	-	77771246	77771246	0,0,0	2	96,120	0,1869	circRNA	Prkx	NM_016979	5,4	chrX:77765406-77771246|chrX:77773235-77782037	1	0	0	0	1	0	0.0577771	0.980186	4	5	216
chrX|79277645|79304404|R	chrX	79277645	79304404	1	-	79277645	79277645	0,0,0	6	169,162,172,156,95,160	0,17573,18215,23377,25107,26599	circRNA	Cfap47	NM_001368718	64,63,62,61,60,59	chrX:79266784-79277645|chrX:79304404-79313654	1	0	0	1	2	2	2.06367	0.257018	59	64	914
chrX|79277645|79296032|R	chrX	79277645	79296032	0	-	79277645	79277645	0,0,0	3	169,162,172	0,17573,18215	circRNA	Cfap47	NM_001368718	64,63,62	chrX:79266784-79277645|chrX:79296032-79301022	1	2	1	4	5	2	1.4384	0.192622	62	64	503
chrX|79313654|79345624|R	chrX	79313654	79345624	1	-	79313654	79313654	0,0,0	9	99,157,105,112,108,176,98,129,112	0,5391,6567,9181,15441,17099,19110,21136,31858	circRNA	Cfap47	NM_001368718	58,57,56,55,54,53,52,51,50	chrX:79304404-79313654|chrX:79345624-79350303	1	0	0	0	0	0	-1.8518	0.348129	50	58	1096
chrX|79364248|79369687|R	chrX	79364248	79369687	0	-	79364248	79364248	0,0,0	3	224,109,146	0,2136,5293	circRNA	Cfap47	NM_001368718	44,43,42	chrX:79361067-79364248|chrX:79369687-79374555	2	0	0	0	0	1	-0.683301	0.739617	42	44	479
chrX|79386653|79402115|R	chrX	79386653	79402115	0	-	79386653	79386653	0,0,0	6	89,151,116,135,117,95	0,3834,4631,9763,14974,15367	circRNA	Cfap47	NM_001368718	39,38,37,36,35,34	chrX:79380812-79386653|chrX:79402115-79410435	3	0	1	9	1	5	1.88334	0.0611554	34	39	703
chrX|79466029|79482734|R	chrX	79466029	79482734	1	-	79466029	79466029	0,0,0	5	145,78,132,123,131	0,9966,12626,13856,16574	circRNA	Cfap47	NM_001368718	20,19,18,17,16	chrX:79458523-79466029|chrX:79482734-79488505	1	0	0	0	0	0	-1.8518	0.348129	16	20	609
chrX|79475995|79482734|R	chrX	79475995	79482734	1	-	79475995	79475995	0,0,0	4	78,132,123,131	0,2660,3890,6608	circRNA	Cfap47	NM_001368718	19,18,17,16	chrX:79466174-79475995|chrX:79482734-79488505	2	0	0	0	1	2	0.638901	0.726001	16	19	464
chrX|79475995|79493830|R	chrX	79475995	79493830	0	-	79475995	79475995	0,0,0	9	78,132,123,131,242,217,97,193,153	0,2660,3890,6608,12510,13039,14935,15123,17682	circRNA	Cfap47	NM_001368718	19,18,17,16,15,14,13,12,11	chrX:79466174-79475995|chrX:79493830-79496567	1	0	0	0	0	0	-1.8518	0.348129	11	19	1366
chrX|85149129|85190702|F	chrX	85149129	85190702	1	+	85149129	85149129	0,0,0	6	66,66,159,244,124,93	0,1083,3897,28574,29569,41480	circRNA	Dmd	NM_007868	72,73,74,75,76,77	chrX:85144949-85149129|chrX:85190702-85197503	2	1	2	0	3	2	0.128789	0.923122	72	77	752
chrX|85730285|85730882|R	chrX	85730285	85730882	0	-	85730285	85730285	0,0,0	1	597	0	ciRNA	Gk	NM_001294138	12	chrX:85730282-85730882	2	0	0	0	0	0	-2.64033	0.287346	12	12	597
chrX|85754331|85761407|R	chrX	85754331	85761407	1	-	85754331	85754331	0,0,0	3	78,107,74	0,6243,7002	circRNA	Gk	NM_001294138	4,3,2	chrX:85749695-85754331|chrX:85761407-85776425	1	0	0	0	3	0	1.36104	0.482221	2	4	259
chrX|93461368|93493581|R	chrX	93461368	93493581	0	-	93461368	93461368	0,0,0	8	132,179,175,132,133,206,93,33	0,1925,12944,19110,26726,29374,31350,32180	circRNA	Pola1	NM_008892	34,33,32,31,30,29,28,27	chrX:93420683-93461368|chrX:93493581-93561367	1	1	4	3	5	6	1.3097	0.16235	27	34	1083
chrX|93474312|93493581|R	chrX	93474312	93493581	0	-	93474312	93474312	0,0,0	6	175,132,133,206,93,33	0,6166,13782,16430,18406,19236	circRNA	Pola1	NM_008892	32,31,30,29,28,27	chrX:93463472-93474312|chrX:93493581-93561367	2	2	1	0	0	0	-3.82771	0.0756735	27	32	772
chrX|93480478|93573232|R	chrX	93480478	93573232	1	-	93480478	93480478	0,0,0	8	132,133,206,93,33,123,150,125	0,7616,10264,12240,13070,80889,81391,92629	circRNA	Pola1	NM_008892	31,30,29,28,27,26,25,24	chrX:93474487-93480478|chrX:93573232-93575778	1	0	0	0	0	0	-1.8518	0.348129	24	31	995
chrX|93480478|93493581|R	chrX	93480478	93493581	0	-	93480478	93480478	0,0,0	5	132,133,206,93,33	0,7616,10264,12240,13070	circRNA	Pola1	NM_008892	31,30,29,28,27	chrX:93474487-93480478|chrX:93493581-93561367	1	0	0	2	1	1	1.71761	0.362642	27	31	597
chrX|93561367|93596231|R	chrX	93561367	93596231	0	-	93561367	93561367	0,0,0	15	123,150,125,100,120,130,176,117,90,62,85,155,139,75,117	0,502,11740,14411,16129,16709,19354,20650,23218,24476,25630,30038,32451,33406,34747	circRNA	Pola1	NM_008892	26,25,24,23,22,21,20,19,18,17,16,15,14,13,12	chrX:93493581-93561367|chrX:93596231-93597217	1	0	0	0	0	0	-1.8518	0.348129	12	26	1764
chrX|93620504|93626612|R	chrX	93620504	93626612	0	-	93620504	93620504	0,0,0	3	81,97,125	0,3314,5983	circRNA	Pola1	NM_008892	4,3,2	chrX:93605963-93620504|chrX:93626612-93632068	25	13	15	26	19	9	0.087854	0.815635	2	4	303
chrX|93702084|93720257|F	chrX	93702084	93720257	1	+	93702084	93702084	0,0,0	4	100,117,152,79	0,4473,15700,18094	circRNA	Pcyt1b	NM_177546	2,3,4,5	chrX:93655216-93702084|chrX:93720257-93731676	4	1	4	6	2	3	0.363883	0.691079	2	5	448
chrX|93702084|93734953|F	chrX	93702084	93734953	1	+	93702084	93702084	0,0,0	6	100,117,152,79,143,189	0,4473,15700,18094,29592,32680	circRNA	Pcyt1b	NM_177546	2,3,4,5,6,7	chrX:93655216-93702084|chrX:93734953-93746218	10	5	14	5	18	13	0.438328	0.363377	2	7	780
chrX|93717784|93734953|F	chrX	93717784	93734953	1	+	93717784	93717784	0,0,0	4	152,79,143,189	0,2394,13892,16980	circRNA	Pcyt1b	NM_177546	4,5,6,7	chrX:93706674-93717784|chrX:93734953-93746218	1	0	0	2	2	1	2.01876	0.268129	4	7	563
chrX|93768888|93788971|R	chrX	93768888	93788971	0	-	93768888	93768888	0,0,0	6	140,114,111,102,77,78	0,8420,12578,13257,14891,20005	circRNA	Pdk3	NM_145630	11,10,9,8,7,6	chrX:93765255-93768888|chrX:93788971-93800113	4	0	1	1	0	0	-1.92901	0.294776	6	11	622
chrX|93777308|93814068|R	chrX	93777308	93814068	1	-	93777308	93777308	0,0,0	9	114,111,102,77,78,90,185,72,142	0,4158,4837,6471,11585,22805,24900,31562,36618	circRNA	Pdk3	NM_145630	10,9,8,7,6,5,4,3,2	chrX:93769028-93777308|chrX:93814068-93831846	2	0	0	0	0	0	-2.64033	0.287346	2	10	971
chrX|93777308|93788971|R	chrX	93777308	93788971	0	-	93777308	93777308	0,0,0	5	114,111,102,77,78	0,4158,4837,6471,11585	circRNA	Pdk3	NM_145630	10,9,8,7,6	chrX:93769028-93777308|chrX:93788971-93800113	2	1	2	1	1	0	-1.11636	0.494645	6	10	482
chrX|93800113|93808942|R	chrX	93800113	93808942	1	-	93800113	93800113	0,0,0	3	90,185,72	0,2095,8757	circRNA	Pdk3	NM_145630	5,4,3	chrX:93788971-93800113|chrX:93808942-93813926	2	0	1	1	0	2	0.130793	0.940567	3	5	347
chrX|93800113|93814068|R	chrX	93800113	93814068	1	-	93800113	93800113	0,0,0	4	90,185,72,142	0,2095,8757,13813	circRNA	Pdk3	NM_145630	5,4,3,2	chrX:93788971-93800113|chrX:93814068-93831846	8	5	8	5	7	2	-0.491346	0.46938	2	5	489
chrX|94098282|94102380|R	chrX	94098282	94102380	1	-	94098282	94098282	0,0,0	2	570,90	0,4008	circRNA	Zfx	NM_001044386	4,3	chrX:94082299-94098282|chrX:94102380-94114195	22	13	17	22	16	8	-0.108461	0.783058	3	4	660
chrX|94098282|94114263|R	chrX	94098282	94114263	1	-	94098282	94098282	0,0,0	3	570,90,68	0,4008,15913	circRNA	Zfx	NM_001044386	4,3,2	chrX:94082299-94098282|chrX:94114263-94123067	27	37	35	40	37	16	-0.0276548	0.924546	2	4	728
chrX|94196271|94199858|R	chrX	94196271	94199858	1	-	94196271	94196271	0,0,0	3	173,170,145	0,1016,3442	circRNA	Eif2s3x	NM_012010	11,10,9	chrX:94190922-94196271|chrX:94199858-94200889	1	0	1	0	0	0	-2.60396	0.292855	9	11	488
chrX|94196271|94197457|R	chrX	94196271	94197457	1	-	94196271	94196271	0,0,0	2	173,170	0,1016	circRNA	Eif2s3x	NM_012010	11,10	chrX:94190922-94196271|chrX:94197457-94199713	1	1	4	1	4	5	0.857305	0.408575	10	11	343
chrX|94197287|94200984|R	chrX	94197287	94200984	0	-	94197287	94197287	0,0,0	3	170,145,95	0,2426,3602	circRNA	Eif2s3x	NM_012010	10,9,8	chrX:94196444-94197287|chrX:94200984-94202813	1	2	0	3	2	0	0.660111	0.655034	8	10	410
chrX|94241944|94253126|F	chrX	94241944	94253126	1	+	94241944	94241944	0,0,0	2	51,712	0,10470	circRNA	Klhl15	NM_153165	3,4	chrX:94235420-94241944|chrX:94253126-94253939	2	2	1	0	0	2	-1.05657	0.513862	3	4	763
chrX|94252414|94253126|F	chrX	94252414	94253126	1	+	94252414	94252414	0,0,0	1	712	0	circRNA	Klhl15	NM_001039059	3	chrX:94235420-94252414|chrX:94253126-94253939	4	6	12	4	2	6	-0.731864	0.293091	3	3	712
chrX|94379925|94412525|F	chrX	94379925	94412525	1	+	94379925	94379925	0,0,0	7	108,120,55,96,92,81,66	0,2185,7739,10819,14263,18196,32534	circRNA	Apoo	NM_026673	2,3,4,5,6,7,8	chrX:94367162-94379925|chrX:94412525-94416841	2	1	2	4	2	0	0.285155	0.82038	2	8	618
chrX|94379925|94390840|F	chrX	94379925	94390840	1	+	94379925	94379925	0,0,0	4	108,120,55,96	0,2185,7739,10819	circRNA	Apoo	NM_026673	2,3,4,5	chrX:94367162-94379925|chrX:94390840-94394188	4	2	1	2	0	1	-1.08171	0.425286	2	5	379
chrX|94394188|94412525|F	chrX	94394188	94412525	1	+	94394188	94394188	0,0,0	3	92,81,66	0,3933,18271	circRNA	Apoo	NM_026673	6,7,8	chrX:94390840-94394188|chrX:94412525-94416841	1	0	0	0	0	0	-1.8518	0.348129	6	8	239
chrX|94537838|94537973|R	chrX	94537838	94537973	1	-	94537838	94537838	0,0,0	1	135	0	ciRNA	Maged1	NM_019791	7	chrX:94537755-94537973	1	1	0	0	0	0	-2.66225	0.284127	7	7	135
chrX|95071172|95081710|R	chrX	95071172	95081710	0	-	95071172	95071172	0,0,0	3	132,130,233	0,6266,10305	circRNA	Arhgef9	NM_001033329	8,7,6	chrX:95059060-95071172|chrX:95081710-95100956	1	0	0	0	0	0	-1.8518	0.348129	6	8	495
chrX|95071172|95131015|R	chrX	95071172	95131015	0	-	95071172	95071172	0,0,0	6	132,130,233,180,192,180	0,6266,10305,29784,41182,59663	circRNA	Arhgef9	NM_001033329	8,7,6,5,4,3	chrX:95059060-95071172|chrX:95131015-95165592	2	1	3	3	2	0	-0.185785	0.883714	3	8	1047
chrX|95077438|95131015|R	chrX	95077438	95131015	0	-	95077438	95077438	0,0,0	5	130,233,180,192,180	0,4039,23518,34916,53397	circRNA	Arhgef9	NM_001033329	7,6,5,4,3	chrX:95071304-95077438|chrX:95131015-95165592	1	0	0	0	0	2	0.930397	0.655405	3	7	915
chrX|95100956|95131015|R	chrX	95100956	95131015	0	-	95100956	95100956	0,0,0	3	180,192,180	0,11398,29879	circRNA	Arhgef9	NM_001033329	5,4,3	chrX:95081710-95100956|chrX:95131015-95165592	8	8	5	9	6	4	-0.0844845	0.892949	3	5	552
chrX|95112354|95131015|R	chrX	95112354	95131015	0	-	95112354	95112354	0,0,0	2	192,180	0,18481	circRNA	Arhgef9	NM_001033329	4,3	chrX:95101136-95112354|chrX:95131015-95165592	2	0	4	0	0	0	-3.98799	0.0596643	3	4	372
chrX|95898264|95922492|F	chrX	95898264	95922492	1	+	95898264	95898264	0,0,0	3	90,761,140	0,675,24088	circRNA	Zc3h12b	NM_001034907	4,5,6	chrX:95778969-95898264|chrX:95922492-95924444	1	0	0	0	0	0	-1.8518	0.348129	4	6	991
chrX|95898264|95899700|F	chrX	95898264	95899700	1	+	95898264	95898264	0,0,0	2	90,761	0,675	circRNA	Zc3h12b	NM_001034907	4,5	chrX:95778969-95898264|chrX:95899700-95922352	71	41	81	90	80	59	0.341485	0.125358	4	5	851
chrX|95898264|95925370|F	chrX	95898264	95925370	1	+	95898264	95898264	0,0,0	5	90,761,140,235,107	0,675,24088,26180,26999	circRNA	Zc3h12b	NM_001034907	4,5,6,7,8	chrX:95778969-95898264|chrX:95925370-95926549	13	14	19	26	10	12	0.134395	0.737623	4	8	1333
chrX|95950336|95951356|R	chrX	95950336	95951356	0	-	95950336	95950336	0,0,0	2	110,47	0,973	circRNA	Las1l	NM_152822	7,6	chrX:95947855-95950336|chrX:95951356-95951907	1	0	0	0	0	0	-1.8518	0.348129	6	7	157
chrX|98597027|98726115|R	chrX	98597027	98726115	1	-	98597027	98597027	0,0,0	14	148,160,106,59,85,75,63,34,79,92,101,130,105,111	0,29886,43880,44723,47882,98971,101259,101828,104837,108002,113050,115313,117079,128977	circRNA	Ophn1	NM_001313754	21,20,19,18,17,16,15,14,13,12,11,10,9,8	chrX:98578707-98597027|chrX:98726115-98732364	1	1	1	0	0	0	-3.1367	0.16678	8	21	1348
chrX|98640907|98644994|R	chrX	98640907	98644994	0	-	98640907	98640907	0,0,0	3	106,59,85	0,843,4002	circRNA	Ophn1	NM_001313754	19,18,17	chrX:98627073-98640907|chrX:98644994-98695998	1	0	0	0	1	3	1.82287	0.335579	17	19	250
chrX|98695998|98714211|R	chrX	98695998	98714211	1	-	98695998	98695998	0,0,0	8	75,63,34,79,92,101,130,105	0,2288,2857,5866,9031,14079,16342,18108	circRNA	Ophn1	NM_001313754	16,15,14,13,12,11,10,9	chrX:98644994-98695998|chrX:98714211-98726004	8	5	7	4	4	8	-0.201207	0.760868	9	16	679
chrX|98695998|98726115|R	chrX	98695998	98726115	1	-	98695998	98695998	0,0,0	9	75,63,34,79,92,101,130,105,111	0,2288,2857,5866,9031,14079,16342,18108,30006	circRNA	Ophn1	NM_001313754	16,15,14,13,12,11,10,9,8	chrX:98644994-98695998|chrX:98726115-98732364	8	3	12	7	12	3	0.036668	0.950499	8	16	790
chrX|98710077|98714211|R	chrX	98710077	98714211	1	-	98710077	98710077	0,0,0	3	101,130,105	0,2263,4029	circRNA	Ophn1	NM_001313754	11,10,9	chrX:98705121-98710077|chrX:98714211-98726004	2	0	0	0	0	0	-2.64033	0.287346	9	11	336
chrX|98726004|98763776|R	chrX	98726004	98763776	1	-	98726004	98726004	0,0,0	3	111,102,72	0,6360,37700	circRNA	Ophn1	NM_001313754	8,7,6	chrX:98714211-98726004|chrX:98763776-98780955	2	0	4	0	0	0	-3.98799	0.0596643	6	8	285
chrX|98940121|98940829|F	chrX	98940121	98940829	0	+	98940121	98940121	0,0,0	2	79,43	0,665	circRNA	Yipf6	NM_207633	3,4	chrX:98939901-98940121|chrX:98940829-98942777	1	0	0	0	0	0	-1.8518	0.348129	3	4	122
chrX|100807255|100808052|F	chrX	100807255	100808052	1	+	100807255	100807255	0,0,0	1	797	0	ciRNA	Dlg3	NM_001177778	13	chrX:100807255-100809861	2	1	4	1	0	9	0.680098	0.495957	13	13	797
chrX|100807255|100807999|F	chrX	100807255	100807999	0	+	100807255	100807255	0,0,0	1	744	0	ciRNA	Dlg3	NM_001177778	13	chrX:100807255-100809861	1	0	0	0	0	0	-1.8518	0.348129	13	13	744
chrX|100972093|100985747|R	chrX	100972093	100985747	0	-	100972093	100972093	0,0,0	4	79,82,96,55	0,3086,5530,13599	circRNA	Tex11	NM_031384	13,12,11,10	chrX:100954851-100972093|chrX:100985747-101007702	2	0	0	0	0	0	-2.64033	0.287346	10	13	312
chrX|101213773|101215578|R	chrX	101213773	101215578	0	-	101213773	101213773	0,0,0	3	91,125,96	0,627,1709	circRNA	Snx12	NM_001110311	4,3,2	chrX:101102435-101213773|chrX:101215578-101222261	109	68	98	59	90	60	-0.292965	0.172098	2	4	312
chrX|101276919|101277433|F	chrX	101276919	101277433	1	+	101276919	101276919	0,0,0	1	514	0	ciRNA	Med12	NM_021521	7	chrX:101276919-101277433	1	0	1	1	0	0	-0.73604	0.724911	7	7	514
chrX|101283281|101283799|F	chrX	101283281	101283799	1	+	101283281	101283281	0,0,0	2	164,132	0,386	circRNA	Med12	NM_021521	20,21	chrX:101282843-101283281|chrX:101283799-101284145	1	0	0	0	0	0	-1.8518	0.348129	20	21	296
chrX|101284145|101286200|F	chrX	101284145	101286200	1	+	101284145	101284145	0,0,0	6	228,145,121,102,114,176	0,398,716,1315,1513,1879	circRNA	Med12	NM_021521	22,23,24,25,26,27	chrX:101283799-101284145|chrX:101286200-101286367	1	0	0	0	0	0	-1.8518	0.348129	22	27	886
chrX|101296088|101296592|F	chrX	101296088	101296592	1	+	101296088	101296088	0,0,0	1	504	0	ciRNA	Med12	NM_021521	42	chrX:101296088-101296592	1	0	0	0	0	0	-1.8518	0.348129	42	42	504
chrX|101308756|101318718|F	chrX	101308756	101318718	1	+	101308756	101308756	0,0,0	3	150,186,790	0,6375,9172	circRNA	Nlgn3	NM_172932	4,5,6	chrX:101307134-101308756|chrX:101318718-101319418	1	0	0	0	0	0	-1.8518	0.348129	4	6	1126
chrX|101414577|101414747|R	chrX	101414577	101414747	0	-	101414577	101414577	0,0,0	1	170	0	ciRNA	Zmym3	NM_001177985	8	chrX:101414537-101414747	2	0	0	0	0	0	-2.64033	0.287346	8	8	170
chrX|101437208|101439680|F	chrX	101437208	101439680	1	+	101437208	101437208	0,0,0	2	169,194	0,2278	circRNA	Nono	NM_001252518	3,4	chrX:101430552-101437208|chrX:101439680-101441515	4	2	4	2	2	3	-0.382536	0.702013	3	4	363
chrX|101437208|101443491|F	chrX	101437208	101443491	1	+	101437208	101437208	0,0,0	5	169,194,302,96,197	0,2278,4307,5721,6086	circRNA	Nono	NM_001252518	3,4,5,6,7	chrX:101430552-101437208|chrX:101443491-101444276	2	3	1	1	0	0	-2.20767	0.203302	3	7	958
chrX|101542463|101544155|F	chrX	101542463	101544155	1	+	101542463	101542463	0,0,0	3	219,219,208	0,587,1484	circRNA	Taf1	NM_001290729	6,7,8	chrX:101541001-101542463|chrX:101544155-101546958	2	4	2	1	0	1	-1.7597	0.212316	6	8	646
chrX|101542682|101543022|F	chrX	101542682	101543022	0	+	101542682	101542682	0,0,0	1	340	0	ciRNA	Taf1	NM_001290729	6	chrX:101542682-101543050	1	0	0	2	0	0	0.785097	0.701812	6	6	340
chrX|101546958|101563739|F	chrX	101546958	101563739	1	+	101546958	101546958	0,0,0	17	177,128,108,174,174,105,201,142,131,81,150,120,176,179,214,166,212	0,974,1201,1404,2116,2744,5390,5731,6207,7644,9563,9865,10216,12807,15115,15855,16569	circRNA	Taf1	NM_001290729	9,10,11,12,13,14,15,16,17,18,19,20,21,22,23,24,25	chrX:101544155-101546958|chrX:101563739-101567416	3	1	3	2	2	3	0.115769	0.917015	9	25	2638
chrX|101546958|101578456|F	chrX	101546958	101578456	1	+	101546958	101546958	0,0,0	24	177,128,108,174,174,105,201,142,131,81,150,120,176,179,214,166,212,109,99,178,68,123,93,85	0,974,1201,1404,2116,2744,5390,5731,6207,7644,9563,9865,10216,12807,15115,15855,16569,20458,21500,22836,28426,29622,31241,31413	circRNA	Taf1	NM_001290729	9,10,11,12,13,14,15,16,17,18,19,20,21,22,23,24,25,26,27,28,29,30,31,32	chrX:101544155-101546958|chrX:101578456-101589947	3	0	0	0	1	1	-0.405689	0.822247	9	32	3393
chrX|101546958|101554683|F	chrX	101546958	101554683	0	+	101546958	101546958	0,0,0	10	177,128,108,174,174,105,201,142,131,81	0,974,1201,1404,2116,2744,5390,5731,6207,7644	circRNA	Taf1	NM_001290729	9,10,11,12,13,14,15,16,17,18	chrX:101544155-101546958|chrX:101554683-101556521	1	0	3	0	0	3	-0.154672	0.918719	9	18	1421
chrX|101559765|101563739|F	chrX	101559765	101563739	1	+	101559765	101559765	0,0,0	4	179,214,166,212	0,2308,3048,3762	circRNA	Taf1	NM_001290729	22,23,24,25	chrX:101557350-101559765|chrX:101563739-101567416	3	1	3	1	6	0	0.0888573	0.935889	22	25	771
chrX|101559765|101596265|F	chrX	101559765	101596265	1	+	101559765	101559765	0,0,0	17	179,214,166,212,109,99,178,68,123,93,85,68,118,4,126,157,178	0,2308,3048,3762,7651,8693,10029,15619,16815,18434,18606,30182,30707,30825,34174,35534,36322	circRNA	Taf1	NM_001290729	22,23,24,25,26,27,28,29,30,31,32,33,34,35,36,37,38	chrX:101557350-101559765|chrX:101596265-101599308	2	0	0	0	0	0	-2.64033	0.287346	22	38	2177
chrX|101559765|101569972|F	chrX	101559765	101569972	1	+	101559765	101559765	0,0,0	7	179,214,166,212,109,99,178	0,2308,3048,3762,7651,8693,10029	circRNA	Taf1	NM_001290729	22,23,24,25,26,27,28	chrX:101557350-101559765|chrX:101569972-101575384	1	0	0	1	0	0	0.016122	0.991328	22	28	1157
chrX|101559765|101578456|F	chrX	101559765	101578456	1	+	101559765	101559765	0,0,0	11	179,214,166,212,109,99,178,68,123,93,85	0,2308,3048,3762,7651,8693,10029,15619,16815,18434,18606	circRNA	Taf1	NM_001290729	22,23,24,25,26,27,28,29,30,31,32	chrX:101557350-101559765|chrX:101578456-101589947	4	1	3	11	0	3	0.829363	0.345538	22	32	1526
chrX|101559765|101562979|F	chrX	101559765	101562979	0	+	101559765	101559765	0,0,0	3	179,214,166	0,2308,3048	circRNA	Taf1	NM_001290729	22,23,24	chrX:101557350-101559765|chrX:101562979-101563527	10	3	4	0	2	4	-1.32728	0.133193	22	24	559
chrX|101559765|101576703|F	chrX	101559765	101576703	0	+	101559765	101559765	0,0,0	9	179,214,166,212,109,99,178,68,123	0,2308,3048,3762,7651,8693,10029,15619,16815	circRNA	Taf1	NM_001290729	22,23,24,25,26,27,28,29,30	chrX:101557350-101559765|chrX:101576703-101578199	2	0	0	0	0	0	-2.64033	0.287346	22	30	1348
chrX|101567416|101569972|F	chrX	101567416	101569972	1	+	101567416	101567416	0,0,0	3	109,99,178	0,1042,2378	circRNA	Taf1	NM_001290729	26,27,28	chrX:101563739-101567416|chrX:101569972-101575384	1	1	1	0	0	2	-0.354832	0.84263	26	28	386
chrX|101567416|101568557|F	chrX	101567416	101568557	0	+	101567416	101567416	0,0,0	2	109,99	0,1042	circRNA	Taf1	NM_001290729	26,27	chrX:101563739-101567416|chrX:101568557-101569794	3	0	0	1	1	2	0.471194	0.766327	26	27	208
chrX|101575384|101578456|F	chrX	101575384	101578456	1	+	101575384	101575384	0,0,0	4	68,123,93,85	0,1196,2815,2987	circRNA	Taf1	NM_001290729	29,30,31,32	chrX:101569972-101575384|chrX:101578456-101589947	4	2	0	0	0	0	-4.09299	0.0525431	29	32	369
chrX|101576703|101578153|F	chrX	101576703	101578153	1	+	101576703	101576703	0,0,0	1	1450	0	ciRNA	Taf1	NM_001290729	30	chrX:101576703-101578199	1	0	0	0	0	0	-1.8518	0.348129	30	30	1450
chrX|101655623|101655740|F	chrX	101655623	101655740	1	+	101655623	101655623	0,0,0	1	117	0	circRNA	Ogt	NM_139144	5	chrX:101652208-101655623|chrX:101655740-101661251	1	0	0	0	1	0	0.0577771	0.980186	5	5	117
chrX|101667277|101668159|F	chrX	101667277	101668159	1	+	101667277	101667277	0,0,0	3	154,102,180	0,238,702	circRNA	Ogt	NM_139144	10,11,12	chrX:101664744-101667277|chrX:101668159-101669756	3	1	0	0	3	0	-0.323008	0.839256	10	12	436
chrX|102187354|102188371|R	chrX	102187354	102188371	1	-	102187354	102187354	0,0,0	3	98,181,78	0,467,939	circRNA	Rps4x	NM_009094	4,3,2	chrX:102186567-102187354|chrX:102188371-102189297	1	0	3	3	1	1	0.396013	0.777084	2	4	357
chrX|102428114|102499952|R	chrX	102428114	102499952	1	-	102428114	102428114	0,0,0	5	109,78,113,142,131	0,649,4370,70016,71707	circRNA	Hdac8	NM_027382	7,6,5,4,3	chrX:102405709-102428114|chrX:102499952-102504398	2	0	0	0	0	1	-0.683301	0.739617	3	7	573
chrX|102428114|102432597|R	chrX	102428114	102432597	0	-	102428114	102428114	0,0,0	3	109,78,113	0,649,4370	circRNA	Hdac8	NM_027382	7,6,5	chrX:102405709-102428114|chrX:102432597-102498130	2	0	0	3	2	0	1.19083	0.46307	5	7	300
chrX|102498130|102499952|R	chrX	102498130	102499952	1	-	102498130	102498130	0,0,0	2	142,131	0,1691	circRNA	Hdac8	NM_027382	4,3	chrX:102432597-102498130|chrX:102499952-102504398	2	2	3	2	2	1	-0.375819	0.755319	3	4	273
chrX|102520753|102528117|R	chrX	102520753	102528117	0	-	102520753	102520753	0,0,0	2	171,51	0,7313	circRNA	Phka1	NM_008832	30,29	chrX:102517496-102520753|chrX:102528117-102532076	1	0	0	0	1	0	0.0577771	0.980186	29	30	222
chrX|102528066|102541450|R	chrX	102528066	102541450	1	-	102528066	102528066	0,0,0	6	51,39,116,102,130,79	0,4010,4336,9117,13045,13305	circRNA	Phka1	NM_008832	29,28,27,26,25,24	chrX:102520924-102528066|chrX:102541450-102544673	1	0	0	0	0	0	-1.8518	0.348129	24	29	517
chrX|102554883|102559734|R	chrX	102554883	102559734	1	-	102554883	102554883	0,0,0	4	140,92,177,170	0,642,2212,4681	circRNA	Phka1	NM_008832	21,20,19,18	chrX:102545464-102554883|chrX:102559734-102569289	4	1	8	1	3	1	-1.18856	0.238756	18	21	579
chrX|102569289|102642379|R	chrX	102569289	102642379	0	-	102569289	102569289	0,0,0	16	79,145,110,135,79,108,96,123,54,147,99,81,83,169,48,159	0,4178,5675,16787,23337,28112,28896,39752,40862,46621,48027,52048,56298,67253,69791,72931	circRNA	Phka1	NM_008832	17,16,15,14,13,12,11,10,9,8,7,6,5,4,3,2	chrX:102559734-102569289|chrX:102642379-102643846	1	0	0	0	0	0	-1.8518	0.348129	2	17	1715
chrX|103366213|103387311|F	chrX	103366213	103387311	1	+	103366213	103366213	0,0,0	3	55,156,57	0,7385,21041	circRNA	Chic1	NM_009767	2,3,4	chrX:103356889-103366213|chrX:103387311-103387986	1	0	1	0	2	0	0.0998091	0.958771	2	4	268
chrX|103366213|103373754|F	chrX	103366213	103373754	0	+	103366213	103366213	0,0,0	2	55,156	0,7385	circRNA	Chic1	NM_009767	2,3	chrX:103356889-103366213|chrX:103373754-103387254	5	5	4	4	0	0	-1.68771	0.102724	2	3	211
chrX|103366213|103388046|F	chrX	103366213	103388046	0	+	103366213	103366213	0,0,0	4	55,156,57,60	0,7385,21041,21773	circRNA	Chic1	NM_009767	2,3,4,5	chrX:103356889-103366213|chrX:103388046-103389459	22	23	37	29	23	14	-0.227171	0.485963	2	5	328
chrX|103373598|103388046|F	chrX	103373598	103388046	0	+	103373598	103373598	0,0,0	3	156,57,60	0,13656,14388	circRNA	Chic1	NM_009767	3,4,5	chrX:103366268-103373598|chrX:103388046-103389459	4	4	3	3	1	2	-0.768282	0.447892	3	5	273
chrX|103595930|103605619|R	chrX	103595930	103605619	0	-	103595930	103595930	0,0,0	3	77,48,162	0,7111,9527	circRNA	Ftx	NR_028380	10,9,8	chrX:103572561-103595930|chrX:103605619-103606317	18	27	29	17	24	17	-0.255818	0.454855	8	10	287
chrX|103595930|103607026|R	chrX	103595930	103607026	0	-	103595930	103595930	0,0,0	4	77,48,65,103	0,7111,10387,10993	circRNA	Ftx	NR_028381	9,8,7,6	chrX:103564572-103595930|chrX:103607026-103607536	1	0	1	0	0	0	-2.60396	0.292855	6	9	293
chrX|103595930|103613195|R	chrX	103595930	103613195	0	-	103595930	103595930	0,0,0	7	77,48,65,103,256,113,173	0,7111,10387,10993,11606,13373,17092	circRNA	Ftx	NR_028381	9,8,7,6,5,4,3	chrX:103564572-103595930|chrX:103613195-103615064	1	3	4	0	1	0	-2.52151	0.111155	3	9	835
chrX|103595930|103615192|R	chrX	103595930	103615192	0	-	103595930	103595930	0,0,0	8	77,48,65,103,256,113,173,128	0,7111,10387,10993,11606,13373,17092,19134	circRNA	Ftx	NR_028381	9,8,7,6,5,4,3,2	chrX:103564572-103595930|chrX:103615192-103623546	5	5	2	5	9	0	0.255383	0.746194	2	9	963
chrX|103603041|103605619|R	chrX	103603041	103605619	0	-	103603041	103603041	0,0,0	2	48,162	0,2416	circRNA	Ftx	NR_028380	9,8	chrX:103596007-103603041|chrX:103605619-103606317	3	0	2	0	5	1	0.364336	0.772668	8	9	210
chrX|103603041|103609416|R	chrX	103603041	103609416	0	-	103603041	103603041	0,0,0	5	48,65,103,256,113	0,3276,3882,4495,6262	circRNA	Ftx	NR_028381	8,7,6,5,4	chrX:103596007-103603041|chrX:103609416-103613022	2	0	3	1	0	2	-0.519573	0.725877	4	8	585
chrX|103605457|103613195|R	chrX	103605457	103613195	0	-	103605457	103605457	0,0,0	6	162,65,103,256,113,152	0,860,1466,2079,3846,7586	circRNA	Ftx	NR_028380	8,7,6,5,4,3	chrX:103603089-103605457|chrX:103613195-103615064	1	0	1	0	0	1	-0.646934	0.751648	3	8	851
chrX|103606317|103613195|R	chrX	103606317	103613195	0	-	103606317	103606317	0,0,0	5	65,103,256,113,173	0,606,1219,2986,6705	circRNA	Ftx	NR_028381	7,6,5,4,3	chrX:103603089-103606317|chrX:103613195-103615064	4	2	12	2	4	6	-0.415983	0.571987	3	7	710
chrX|103606923|103609416|R	chrX	103606923	103609416	0	-	103606923	103606923	0,0,0	3	103,256,113	0,613,2380	circRNA	Ftx	NR_028381	6,5,4	chrX:103606382-103606923|chrX:103609416-103613022	4	0	1	0	1	6	0.625605	0.602126	4	6	472
chrX|103607536|103613195|R	chrX	103607536	103613195	0	-	103607536	103607536	0,0,0	3	256,113,173	0,1767,5486	circRNA	Ftx	NR_028381	5,4,3	chrX:103607026-103607536|chrX:103613195-103615064	1	0	2	2	1	3	1.05603	0.454985	3	5	542
chrX|104294467|104300213|R	chrX	104294467	104300213	1	-	104294467	104294467	0,0,0	4	104,172,130,164	0,1363,5301,5582	circRNA	Abcb7	NM_009592	14,13,12,11	chrX:104291230-104294467|chrX:104300213-104300770	1	1	0	2	0	0	-0.0253557	0.993302	11	14	570
chrX|104560684|104565834|R	chrX	104560684	104565834	1	-	104560684	104560684	0,0,0	3	104,127,133	0,3136,5017	circRNA	Zdhhc15	NM_175358	10,9,8	chrX:104544904-104560684|chrX:104565834-104571653	2	0	1	0	0	0	-3.11803	0.16934	8	10	364
chrX|104560684|104574238|R	chrX	104560684	104574238	0	-	104560684	104560684	0,0,0	6	104,127,133,121,33,70	0,3136,5017,10969,11820,13484	circRNA	Zdhhc15	NM_175358	10,9,8,7,6,5	chrX:104544904-104560684|chrX:104574238-104588300	2	0	0	0	0	0	-2.64033	0.287346	5	10	588
chrX|105802689|105845941|R	chrX	105802689	105845941	1	-	105802689	105802689	0,0,0	15	126,150,195,178,109,107,154,173,80,131,118,176,138,178,147	0,1094,15342,16653,18086,21019,23411,28158,28505,29757,33620,35549,37151,42807,43105	circRNA	Atrx	NM_009530	32,31,30,29,28,27,26,25,24,23,22,21,20,19,18	chrX:105802076-105802689|chrX:105845941-105846685	3	0	0	1	0	0	-1.28055	0.51288	18	32	2160
chrX|105803783|105831020|R	chrX	105803783	105831020	0	-	105803783	105803783	0,0,0	7	150,195,178,109,107,154,173	0,14248,15559,16992,19925,22317,27064	circRNA	Atrx	NM_009530	31,30,29,28,27,26,25	chrX:105802815-105803783|chrX:105831020-105831194	1	0	0	0	0	0	-1.8518	0.348129	25	31	1066
chrX|105818031|105826254|R	chrX	105818031	105826254	1	-	105818031	105818031	0,0,0	5	195,178,109,107,154	0,1311,2744,5677,8069	circRNA	Atrx	NM_009530	30,29,28,27,26	chrX:105803933-105818031|chrX:105826254-105830847	1	4	4	1	1	4	-0.430839	0.685994	26	30	743
chrX|105820775|105851270|R	chrX	105820775	105851270	0	-	105820775	105820775	0,0,0	14	109,107,154,173,80,131,118,176,138,178,147,110,142,234	0,2933,5325,10072,10419,11671,15534,17463,19065,24721,25019,25910,26806,30261	circRNA	Atrx	NM_009530	28,27,26,25,24,23,22,21,20,19,18,17,16,15	chrX:105819520-105820775|chrX:105851270-105851964	1	1	1	0	0	0	-3.1367	0.16678	15	28	1997
chrX|105826100|105836427|R	chrX	105826100	105836427	0	-	105826100	105826100	0,0,0	5	154,173,80,131,118	0,4747,5094,6346,10209	circRNA	Atrx	NM_009530	26,25,24,23,22	chrX:105823815-105826100|chrX:105836427-105838238	7	4	8	4	7	2	-0.444491	0.532403	22	26	656
chrX|105836309|105846795|R	chrX	105836309	105846795	1	-	105836309	105836309	0,0,0	6	118,176,138,178,147,110	0,1929,3531,9187,9485,10376	circRNA	Atrx	NM_009530	22,21,20,19,18,17	chrX:105832577-105836309|chrX:105846795-105847581	1	0	0	0	0	0	-1.8518	0.348129	17	22	867
chrX|105836309|105839978|R	chrX	105836309	105839978	1	-	105836309	105836309	0,0,0	3	118,176,138	0,1929,3531	circRNA	Atrx	NM_009530	22,21,20	chrX:105832577-105836309|chrX:105839978-105845496	3	0	4	3	3	0	-0.126908	0.912533	20	22	432
chrX|105839840|105846795|R	chrX	105839840	105846795	1	-	105839840	105839840	0,0,0	4	138,178,147,110	0,5656,5954,6845	circRNA	Atrx	NM_009530	20,19,18,17	chrX:105838414-105839840|chrX:105846795-105847581	1	0	0	0	0	0	-1.8518	0.348129	17	20	573
chrX|105845496|105856618|R	chrX	105845496	105856618	0	-	105845496	105845496	0,0,0	9	178,147,110,142,234,103,94,174,161	0,298,1189,2085,5540,6468,7787,10361,10961	circRNA	Atrx	NM_009530	19,18,17,16,15,14,13,12,11	chrX:105839978-105845496|chrX:105856618-105867850	4	1	1	4	2	0	0.0251471	0.981991	11	19	1343
chrX|105855857|105856618|R	chrX	105855857	105856618	0	-	105855857	105855857	0,0,0	2	174,161	0,600	circRNA	Atrx	NM_009530	12,11	chrX:105853377-105855857|chrX:105856618-105867850	2	3	3	3	0	4	-0.0825857	0.937672	11	12	335
chrX|105867850|105889045|R	chrX	105867850	105889045	1	-	105867850	105867850	0,0,0	7	73,3014,68,110,114,125,53	0,6709,10516,12058,16456,19864,21142	circRNA	Atrx	NM_009530	10,9,8,7,6,5,4	chrX:105856618-105867850|chrX:105889045-105890916	2	0	0	0	0	0	-2.64033	0.287346	4	10	3557
chrX|105867850|105890972|R	chrX	105867850	105890972	0	-	105867850	105867850	0,0,0	8	73,3014,68,110,114,125,53,56	0,6709,10516,12058,16456,19864,21142,23066	circRNA	Atrx	NM_009530	10,9,8,7,6,5,4,3	chrX:105856618-105867850|chrX:105890972-105899880	7	6	3	6	9	2	0.139795	0.839878	3	10	3613
chrX|105867850|105899993|R	chrX	105867850	105899993	0	-	105867850	105867850	0,0,0	9	73,3014,68,110,114,125,53,56,113	0,6709,10516,12058,16456,19864,21142,23066,32030	circRNA	Atrx	NM_009530	10,9,8,7,6,5,4,3,2	chrX:105856618-105867850|chrX:105899993-105929099	8	6	10	4	7	7	-0.294632	0.629711	2	10	3726
chrX|105874559|105890972|R	chrX	105874559	105890972	0	-	105874559	105874559	0,0,0	7	3014,68,110,114,125,53,56	0,3807,5349,9747,13155,14433,16357	circRNA	Atrx	NM_009530	9,8,7,6,5,4,3	chrX:105867923-105874559|chrX:105890972-105899880	1	2	1	0	0	4	0.153904	0.918196	3	9	3540
chrX|105874559|105899993|R	chrX	105874559	105899993	0	-	105874559	105874559	0,0,0	8	3014,68,110,114,125,53,56,113	0,3807,5349,9747,13155,14433,16357,25321	circRNA	Atrx	NM_009530	9,8,7,6,5,4,3,2	chrX:105867923-105874559|chrX:105899993-105929099	2	0	3	1	2	0	-0.570564	0.702315	2	9	3653
chrX|105878366|105890972|R	chrX	105878366	105890972	0	-	105878366	105878366	0,0,0	6	68,110,114,125,53,56	0,1542,5940,9348,10626,12550	circRNA	Atrx	NM_009530	8,7,6,5,4,3	chrX:105877573-105878366|chrX:105890972-105899880	5	2	8	6	3	1	-0.486997	0.552006	3	8	526
chrX|105878366|105899993|R	chrX	105878366	105899993	0	-	105878366	105878366	0,0,0	7	68,110,114,125,53,56,113	0,1542,5940,9348,10626,12550,21514	circRNA	Atrx	NM_009530	8,7,6,5,4,3,2	chrX:105877573-105878366|chrX:105899993-105929099	1	0	3	0	0	0	-3.44524	0.113659	2	8	639
chrX|105879908|105890972|R	chrX	105879908	105890972	0	-	105879908	105879908	0,0,0	5	110,114,125,53,56	0,4398,7806,9084,11008	circRNA	Atrx	NM_009530	7,6,5,4,3	chrX:105878434-105879908|chrX:105890972-105899880	2	0	0	3	0	4	1.73194	0.234589	3	7	458
chrX|105974184|105974275|R	chrX	105974184	105974275	0	-	105974184	105974184	0,0,0	1	91	0	circRNA	Magt1	NM_001190409	9	chrX:105971479-105974184|chrX:105974275-105979405	1	0	0	0	0	0	-1.8518	0.348129	9	9	91
chrX|105974184|105989530|R	chrX	105974184	105989530	0	-	105974184	105974184	0,0,0	6	91,75,64,90,141,141	0,5221,9525,10181,14786,15205	circRNA	Magt1	NM_001190409	9,8,7,6,5,4	chrX:105971479-105974184|chrX:105989530-105992397	1	3	4	5	2	1	0.058269	0.954355	4	9	602
chrX|105979405|105996991|R	chrX	105979405	105996991	0	-	105979405	105979405	0,0,0	7	75,64,90,141,141,118,170	0,4304,4960,9565,9984,12992,17416	circRNA	Magt1	NM_001190409	8,7,6,5,4,3,2	chrX:105974275-105979405|chrX:105996991-106011661	3	1	1	0	0	0	-3.81337	0.076665	2	8	799
chrX|105988970|105996991|R	chrX	105988970	105996991	0	-	105988970	105988970	0,0,0	4	141,141,118,170	0,419,3427,7851	circRNA	Magt1	NM_001190409	5,4,3,2	chrX:105984455-105988970|chrX:105996991-106011661	1	7	0	1	3	2	-0.35472	0.747998	2	5	570
chrX|105992397|105996991|R	chrX	105992397	105996991	0	-	105992397	105992397	0,0,0	2	118,170	0,4424	circRNA	Magt1	NM_001190409	3,2	chrX:105989530-105992397|chrX:105996991-106011661	5	4	7	4	6	1	-0.445245	0.568921	2	3	288
chrX|106069769|106088517|F	chrX	106069769	106088517	1	+	106069769	106069769	0,0,0	4	138,490,726,183	0,15344,16319,18565	circRNA	Atp7a	NM_001109757	2,3,4,5	chrX:106027379-106069769|chrX:106088517-106092083	1	0	0	0	0	0	-1.8518	0.348129	2	5	1537
chrX|106085603|106086086|F	chrX	106085603	106086086	0	+	106085603	106085603	0,0,0	1	483	0	ciRNA	Atp7a	NM_001109757	3	chrX:106085603-106086088	1	0	0	0	0	0	-1.8518	0.348129	3	3	483
chrX|106088334|106107366|F	chrX	106088334	106107366	1	+	106088334	106088334	0,0,0	12	183,164,162,77,226,234,92,128,155,135,195,183	0,3749,6518,8442,9055,10451,12192,13525,14012,14377,16812,18849	circRNA	Atp7a	NM_001109757	5,6,7,8,9,10,11,12,13,14,15,16	chrX:106086814-106088334|chrX:106107366-106109760	1	0	0	0	0	0	-1.8518	0.348129	5	16	1934
chrX|106088334|106095014|F	chrX	106088334	106095014	0	+	106088334	106088334	0,0,0	3	183,164,162	0,3749,6518	circRNA	Atp7a	NM_001109757	5,6,7	chrX:106086814-106088334|chrX:106095014-106096776	1	2	1	2	0	0	-0.889416	0.611702	5	7	509
chrX|106088334|106096853|F	chrX	106088334	106096853	0	+	106088334	106088334	0,0,0	4	183,164,162,77	0,3749,6518,8442	circRNA	Atp7a	NM_001109757	5,6,7,8	chrX:106086814-106088334|chrX:106096853-106097389	4	1	1	0	1	2	-0.799409	0.570147	5	8	586
chrX|106088337|106099019|F	chrX	106088337	106099019	1	+	106088337	106088337	0,0,0	6	180,164,162,77,226,234	0,3746,6515,8439,9052,10448	circRNA	Atp7a	NM_009726	5,6,7,8,9,10	chrX:106086814-106088337|chrX:106099019-106100526	2	1	0	0	0	0	-3.16711	0.162477	5	10	1043
chrX|106096776|106099019|F	chrX	106096776	106099019	1	+	106096776	106096776	0,0,0	3	77,226,234	0,613,2009	circRNA	Atp7a	NM_001109757	8,9,10	chrX:106095014-106096776|chrX:106099019-106100526	22	39	29	32	25	23	-0.0974308	0.74984	8	10	537
chrX|106097389|106115236|F	chrX	106097389	106115236	1	+	106097389	106097389	0,0,0	10	226,234,92,128,155,135,195,183,217,147	0,1396,3137,4470,4957,5322,7757,9794,12371,17700	circRNA	Atp7a	NM_001109757	9,10,11,12,13,14,15,16,17,18	chrX:106096853-106097389|chrX:106115236-106118251	4	0	1	2	1	0	-0.630917	0.673453	9	18	1712
chrX|106100526|106107366|F	chrX	106100526	106107366	1	+	106100526	106100526	0,0,0	6	92,128,155,135,195,183	0,1333,1820,2185,4620,6657	circRNA	Atp7a	NM_001109757	11,12,13,14,15,16	chrX:106099019-106100526|chrX:106107366-106109760	1	2	2	1	0	0	-1.93457	0.293472	11	16	888
chrX|106101859|106115236|F	chrX	106101859	106115236	1	+	106101859	106101859	0,0,0	7	128,155,135,195,183,217,147	0,487,852,3287,5324,7901,13230	circRNA	Atp7a	NM_001109757	12,13,14,15,16,17,18	chrX:106100618-106101859|chrX:106115236-106118251	3	2	4	6	4	2	0.473374	0.595649	12	18	1160
chrX|106101859|106120438|F	chrX	106101859	106120438	1	+	106101859	106101859	0,0,0	9	128,155,135,195,183,217,147,143,204	0,487,852,3287,5324,7901,13230,16392,18375	circRNA	Atp7a	NM_001109757	12,13,14,15,16,17,18,19,20	chrX:106100618-106101859|chrX:106120438-106121589	1	0	0	1	2	0	1.3331	0.490769	12	20	1507
chrX|106101859|106102846|F	chrX	106101859	106102846	0	+	106101859	106101859	0,0,0	3	128,155,135	0,487,852	circRNA	Atp7a	NM_001109757	12,13,14	chrX:106100618-106101859|chrX:106102846-106105146	1	0	2	0	0	0	-3.08754	0.173709	12	14	418
chrX|106107183|106118394|F	chrX	106107183	106118394	1	+	106107183	106107183	0,0,0	4	183,217,147,143	0,2577,7906,11068	circRNA	Atp7a	NM_001109757	16,17,18,19	chrX:106105341-106107183|chrX:106118394-106120234	1	2	3	2	0	0	-1.38262	0.370765	16	19	690
chrX|106218096|106218446|R	chrX	106218096	106218446	1	-	106218096	106218096	0,0,0	2	135,137	0,213	circRNA	Taf9b	NM_001001176	4,3	chrX:106216196-106218096|chrX:106218446-106218895	2	0	0	0	0	0	-2.64033	0.287346	3	4	272
chrX|107790735|107807889|R	chrX	107790735	107807889	0	-	107790735	107790735	0,0,0	5	44,108,69,147,98	0,2163,2357,2772,17056	circRNA	2610002M06Rik	NM_025921	6,5,4,3,2	chrX:107788338-107790735|chrX:107807889-107816134	1	0	0	0	0	0	-1.8518	0.348129	2	6	466
chrX|108750230|108762197|R	chrX	108750230	108762197	1	-	108750230	108750230	0,0,0	14	98,164,153,72,141,57,79,126,121,156,62,112,83,125	0,458,2587,4009,5185,6115,7289,7453,8618,9375,9640,10068,11005,11842	circRNA	Brwd3	NM_001081477	39,38,37,36,35,34,33,32,31,30,29,28,27,26	chrX:108749441-108750230|chrX:108762197-108765129	1	0	0	0	0	0	-1.8518	0.348129	26	39	1549
chrX|108760298|108762197|R	chrX	108760298	108762197	1	-	108760298	108760298	0,0,0	3	112,83,125	0,937,1774	circRNA	Brwd3	NM_001081477	28,27,26	chrX:108759932-108760298|chrX:108762197-108765129	2	0	0	0	0	0	-2.64033	0.287346	26	28	320
chrX|108762072|108775010|R	chrX	108762072	108775010	0	-	108762072	108762072	0,0,0	8	125,108,114,166,77,150,94,184	0,3057,5876,6813,7666,9448,11238,12754	circRNA	Brwd3	NM_001081477	26,25,24,23,22,21,20,19	chrX:108761318-108762072|chrX:108775010-108778246	2	1	0	0	0	0	-3.16711	0.162477	19	26	1018
chrX|108773310|108778414|R	chrX	108773310	108778414	1	-	108773310	108773310	0,0,0	3	94,184,168	0,1516,4936	circRNA	Brwd3	NM_001081477	20,19,18	chrX:108771670-108773310|chrX:108778414-108779895	2	1	5	3	1	4	0.132967	0.898098	18	20	446
chrX|108773310|108775010|R	chrX	108773310	108775010	0	-	108773310	108773310	0,0,0	2	94,184	0,1516	circRNA	Brwd3	NM_001081477	20,19	chrX:108771670-108773310|chrX:108775010-108778246	1	0	0	0	0	0	-1.8518	0.348129	19	20	278
chrX|108773310|108798855|R	chrX	108773310	108798855	0	-	108773310	108773310	0,0,0	12	94,184,168,226,129,135,154,105,41,101,71,101	0,1516,4936,6585,10801,12336,16422,17834,20991,23435,24718,25444	circRNA	Brwd3	NM_001081477	20,19,18,17,16,15,14,13,12,11,10,9	chrX:108771670-108773310|chrX:108798855-108803981	1	0	0	1	0	0	0.016122	0.991328	9	20	1509
chrX|108779895|108791249|R	chrX	108779895	108791249	0	-	108779895	108779895	0,0,0	5	226,129,135,154,105	0,4216,5751,9837,11249	circRNA	Brwd3	NM_001081477	17,16,15,14,13	chrX:108778414-108779895|chrX:108791249-108794301	1	0	0	0	0	0	-1.8518	0.348129	13	17	749
chrX|108784111|108791249|R	chrX	108784111	108791249	0	-	108784111	108784111	0,0,0	4	129,135,154,105	0,1535,5621,7033	circRNA	Brwd3	NM_001081477	16,15,14,13	chrX:108780121-108784111|chrX:108791249-108794301	1	0	0	0	0	0	-1.8518	0.348129	13	16	523
chrX|108796745|108805597|R	chrX	108796745	108805597	0	-	108796745	108796745	0,0,0	5	101,71,101,222,161	0,1283,2009,7236,8691	circRNA	Brwd3	NM_001081477	11,10,9,8,7	chrX:108794342-108796745|chrX:108805597-108824805	1	1	2	0	3	1	0.120179	0.935921	7	11	656
chrX|108803981|108805597|R	chrX	108803981	108805597	0	-	108803981	108803981	0,0,0	2	222,161	0,1455	circRNA	Brwd3	NM_001081477	8,7	chrX:108798855-108803981|chrX:108805597-108824805	6	2	0	0	2	0	-1.77208	0.2087	7	8	383
chrX|109149914|109154386|F	chrX	109149914	109154386	1	+	109149914	109149914	0,0,0	2	186,81	0,4391	circRNA	Sh3bgrl	NM_019989	2,3	chrX:109095637-109149914|chrX:109154386-109160129	1	0	0	0	0	0	-1.8518	0.348129	2	3	267
chrX|111432613|111450354|R	chrX	111432613	111450354	0	-	111432613	111432613	0,0,0	6	80,81,82,117,60,63	0,1703,2573,6539,13617,17678	circRNA	Rps6ka6	NM_025949	9,8,7,6,5,4	chrX:111421776-111432613|chrX:111450354-111462849	6	1	0	0	0	1	-2.34474	0.153478	4	9	483
chrX|111589194|111622447|R	chrX	111589194	111622447	0	-	111589194	111589194	0,0,0	4	84,80,208,147	0,3766,11423,33106	circRNA	Hdx	NM_001080549	8,7,6,5	chrX:111582917-111589194|chrX:111622447-111649836	1	0	0	0	1	1	0.891098	0.667566	5	8	519
chrX|111649836|111660743|R	chrX	111649836	111660743	0	-	111649836	111649836	0,0,0	2	54,1110	0,9797	circRNA	Hdx	NM_001080549	4,3	chrX:111622447-111649836|chrX:111660743-111671342	1	0	0	0	0	0	-1.8518	0.348129	3	4	1164
chrX|113053061|113064943|R	chrX	113053061	113064943	1	-	113053061	113053061	0,0,0	2	99,97	0,11785	circRNA	Chm	NM_018818	13,12	chrX:113047496-113053061|chrX:113064943-113069578	1	1	0	0	0	0	-2.66225	0.284127	12	13	196
chrX|113053061|113072021|R	chrX	113053061	113072021	0	-	113053061	113053061	0,0,0	4	99,97,64,105	0,11785,16517,18855	circRNA	Chm	NM_018818	13,12,11,10	chrX:113047496-113053061|chrX:113072021-113080137	1	1	1	1	0	0	-1.26878	0.516697	10	13	365
chrX|113053061|113080215|R	chrX	113053061	113080215	0	-	113053061	113053061	0,0,0	5	99,97,64,105,78	0,11785,16517,18855,27076	circRNA	Chm	NM_018818	13,12,11,10,9	chrX:113047496-113053061|chrX:113080215-113110175	4	1	3	1	10	0	0.5306	0.573706	9	13	443
chrX|113064846|113080215|R	chrX	113064846	113080215	0	-	113064846	113064846	0,0,0	4	97,64,105,78	0,4732,7070,15291	circRNA	Chm	NM_018818	12,11,10,9	chrX:113053160-113064846|chrX:113080215-113110175	2	3	0	0	0	0	-3.86463	0.073108	9	12	344
chrX|113116015|113116430|R	chrX	113116015	113116430	0	-	113116015	113116015	0,0,0	1	415	0	circRNA	Chm	NM_018818	5	chrX:113112665-113116015|chrX:113116430-113139335	1	1	1	0	0	0	-3.1367	0.16678	5	5	415
chrX|113139335|113159570|R	chrX	113139335	113159570	1	-	113139335	113139335	0,0,0	3	125,73,67	0,1378,20168	circRNA	Chm	NM_018818	4,3,2	chrX:113116430-113139335|chrX:113159570-113185440	1	0	1	0	1	0	-0.694385	0.737355	2	4	265
chrX|113139335|113140786|R	chrX	113139335	113140786	0	-	113139335	113139335	0,0,0	2	125,73	0,1378	circRNA	Chm	NM_018818	4,3	chrX:113116430-113139335|chrX:113140786-113159503	3	2	2	0	1	1	-1.53519	0.294761	3	4	198
chrX|113452457|113640025|F	chrX	113452457	113640025	1	+	113452457	113452457	0,0,0	3	39,113,132	0,103790,187436	circRNA	Dach2	NM_001289733	3,4,5	chrX:113298077-113452457|chrX:113640025-113704708	1	0	0	0	0	0	-1.8518	0.348129	3	5	284
chrX|113814842|113820014|F	chrX	113814842	113820014	1	+	113814842	113814842	0,0,0	4	149,148,147,66	0,274,2780,5106	circRNA	Dach2	NM_001289733	10,11,12,13	chrX:113752903-113814842|chrX:113820014-113831087	1	1	1	1	0	0	-1.26878	0.516697	10	13	510
chrX|129801394|129903039|F	chrX	129801394	129903039	1	+	129801394	129801394	0,0,0	4	33,177,105,140	0,2618,19844,101505	circRNA	Diaph2	NM_172493	2,3,4,5	chrX:129750116-129801394|chrX:129903039-129939244	4	3	6	5	2	4	-0.1357	0.869604	2	5	455
chrX|129902899|129960162|F	chrX	129902899	129960162	1	+	129902899	129902899	0,0,0	9	140,75,70,137,109,111,119,117,119	0,36345,36503,39999,40943,49773,52994,54343,57144	circRNA	Diaph2	NM_172493	5,6,7,8,9,10,11,12,13	chrX:129821343-129902899|chrX:129960162-129962919	2	0	0	0	0	0	-2.64033	0.287346	5	13	997
chrX|129902899|129972609|F	chrX	129902899	129972609	1	+	129902899	129902899	0,0,0	13	140,75,70,137,109,111,119,117,119,65,105,315,115	0,36345,36503,39999,40943,49773,52994,54343,57144,60020,63626,68379,69595	circRNA	Diaph2	NM_172493	5,6,7,8,9,10,11,12,13,14,15,16,17	chrX:129821343-129902899|chrX:129972609-130047324	1	0	0	0	0	0	-1.8518	0.348129	5	17	1597
chrX|129939244|129943951|F	chrX	129939244	129943951	1	+	129939244	129939244	0,0,0	4	75,70,137,109	0,158,3654,4598	circRNA	Diaph2	NM_172493	6,7,8,9	chrX:129903039-129939244|chrX:129943951-129952672	2	0	0	1	1	0	0.0299747	0.985559	6	9	391
chrX|129957242|130179060|F	chrX	129957242	130179060	0	+	129957242	129957242	0,0,0	12	117,119,65,105,315,115,102,95,102,240,130,125	0,2801,5677,9283,14036,15252,90082,93124,116579,131284,152009,221693	circRNA	Diaph2	NM_172493	12,13,14,15,16,17,18,19,20,21,22,23	chrX:129956012-129957242|chrX:130179060-130259076	3	5	5	1	6	7	0.229679	0.766251	12	23	1630
chrX|130047324|130088766|F	chrX	130047324	130088766	1	+	130047324	130047324	0,0,0	4	102,95,102,240	0,3042,26497,41202	circRNA	Diaph2	NM_172493	18,19,20,21	chrX:129972609-130047324|chrX:130088766-130109251	1	3	2	5	5	3	1.13734	0.236545	18	21	539
chrX|130047324|130109381|F	chrX	130047324	130109381	1	+	130047324	130047324	0,0,0	5	102,95,102,240,130	0,3042,26497,41202,61927	circRNA	Diaph2	NM_172493	18,19,20,21,22	chrX:129972609-130047324|chrX:130109381-130178935	9	8	14	6	13	8	-0.0875734	0.863814	18	22	669
chrX|130047324|130073923|F	chrX	130047324	130073923	1	+	130047324	130047324	0,0,0	3	102,95,102	0,3042,26497	circRNA	Diaph2	NM_172493	18,19,20	chrX:129972609-130047324|chrX:130073923-130088526	2	0	0	0	1	0	-0.730752	0.725229	18	20	299
chrX|130073821|130088766|F	chrX	130073821	130088766	1	+	130073821	130073821	0,0,0	2	102,240	0,14705	circRNA	Diaph2	NM_172493	20,21	chrX:130050461-130073821|chrX:130088766-130109251	1	0	0	0	2	0	0.851972	0.679849	20	21	342
chrX|130289853|130328061|F	chrX	130289853	130328061	1	+	130289853	130289853	0,0,0	2	136,96	0,38112	circRNA	Diaph2	NM_172493	25,26	chrX:130259241-130289853|chrX:130328061-130460870	2	6	0	5	4	1	0.316887	0.741778	25	26	232
chrX|133947736|133962270|R	chrX	133947736	133962270	1	-	133947736	133947736	0,0,0	12	162,103,179,96,104,91,76,102,106,110,216,146	0,954,1310,2535,3374,3590,4012,4530,12930,13272,13946,14388	circRNA	Sytl4	NM_001290718	13,12,11,10,9,8,7,6,5,4,3,2	chrX:133938050-133947736|chrX:133962270-133981661	2	2	0	0	0	1	-1.59946	0.399195	2	13	1491
chrX|133947736|133962297|R	chrX	133947736	133962297	0	-	133947736	133947736	0,0,0	12	162,103,179,96,104,91,76,102,106,110,216,173	0,954,1310,2535,3374,3590,4012,4530,12930,13272,13946,14388	circRNA	Sytl4	NM_001290717	13,12,11,10,9,8,7,6,5,4,3,2	chrX:133938050-133947736|chrX:133962297-133981661	2	2	1	3	1	0	-0.287298	0.838439	2	13	1518
chrX|133948797|133949046|R	chrX	133948797	133949046	0	-	133948797	133948797	0,0,0	1	249	0	ciRNA	Sytl4	NM_001290717	11	chrX:133948793-133949046	2	0	0	0	0	0	-2.64033	0.287346	11	11	249
chrX|133952266|133961118|R	chrX	133952266	133961118	0	-	133952266	133952266	0,0,0	3	102,106,110	0,8400,8742	circRNA	Sytl4	NM_001290717	6,5,4	chrX:133951824-133952266|chrX:133961118-133961682	2	0	0	0	0	0	-2.64033	0.287346	4	6	318
chrX|133960666|133962270|R	chrX	133960666	133962270	1	-	133960666	133960666	0,0,0	4	106,110,216,146	0,342,1016,1458	circRNA	Sytl4	NM_001290718	5,4,3,2	chrX:133952368-133960666|chrX:133962270-133981661	32	35	53	42	36	47	0.171599	0.518158	2	5	578
chrX|133960666|133961898|R	chrX	133960666	133961898	1	-	133960666	133960666	0,0,0	3	106,110,216	0,342,1016	circRNA	Sytl4	NM_001290717	5,4,3	chrX:133952368-133960666|chrX:133961898-133962124	2	3	1	1	0	0	-2.20767	0.203302	3	5	432
chrX|133960666|133961118|R	chrX	133960666	133961118	0	-	133960666	133960666	0,0,0	2	106,110	0,342	circRNA	Sytl4	NM_001290717	5,4	chrX:133952368-133960666|chrX:133961118-133961682	3	1	0	2	4	0	0.57499	0.66334	4	5	216
chrX|133960666|133962297|R	chrX	133960666	133962297	0	-	133960666	133960666	0,0,0	4	106,110,216,173	0,342,1016,1458	circRNA	Sytl4	NM_001290717	5,4,3,2	chrX:133952368-133960666|chrX:133962297-133981661	93	108	173	113	113	67	-0.259413	0.189387	2	5	605
chrX|134238142|134267561|R	chrX	134238142	134267561	1	-	134238142	134238142	0,0,0	11	100,120,102,215,95,147,71,100,135,55,231	0,324,1936,2212,2834,4872,23434,24642,25584,28118,29188	circRNA	Trmt2b	NM_001167994	13,12,11,10,9,8,7,6,5,4,3	chrX:134224705-134238142|chrX:134267561-134270509	1	0	0	0	0	0	-1.8518	0.348129	3	13	1371
chrX|134261576|134267561|R	chrX	134261576	134267561	1	-	134261576	134261576	0,0,0	5	71,100,135,55,231	0,1208,2150,4684,5754	circRNA	Trmt2b	NM_001167994	7,6,5,4,3	chrX:134243161-134261576|chrX:134267561-134270509	72	64	65	47	60	62	-0.146773	0.525273	3	7	592
chrX|134310140|134318132|F	chrX	134310140	134318132	1	+	134310140	134310140	0,0,0	4	232,138,119,108	0,1850,7470,7884	circRNA	Cenpi	NM_001305631	3,4,5,6	chrX:134308847-134310140|chrX:134318132-134324760	1	0	0	0	0	0	-1.8518	0.348129	3	6	597
chrX|134347224|134351463|F	chrX	134347224	134351463	1	+	134347224	134347224	0,0,0	4	136,125,49,219	0,1935,3842,4020	circRNA	Cenpi	NM_001305631	17,18,19,20	chrX:134343170-134347224|chrX:134351463-134361214	2	2	0	0	0	0	-3.55637	0.102936	17	20	529
chrX|134687147|134688904|F	chrX	134687147	134688904	1	+	134687147	134687147	0,0,0	4	78,90,83,85	0,869,1302,1672	circRNA	Armcx4	NM_001202500	2,3,4,5	chrX:134686637-134687147|chrX:134688904-134689216	2	0	0	0	0	0	-2.64033	0.287346	2	5	336
chrX|135742978|135743242|F	chrX	135742978	135743242	1	+	135742978	135742978	0,0,0	1	264	0	ciRNA	Armcx5	NM_001009575	1	chrX:135742978-135743562	1	0	0	0	0	0	-1.8518	0.348129	1	1	264
chrX|135797552|135797629|F	chrX	135797552	135797629	1	+	135797552	135797552	0,0,0	1	77	0	circRNA	Gprasp1	NM_001004359	6	chrX:135796336-135797552|chrX:135797629-135797787	126	131	174	165	149	146	0.194775	0.289813	6	6	77
chrX|135840392|135840469|F	chrX	135840392	135840469	1	+	135840392	135840392	0,0,0	1	77	0	circRNA	Gprasp2	NM_001163015	3	chrX:135839872-135840392|chrX:135840469-135840618	146	116	173	149	141	152	0.1345	0.466233	3	3	77
chrX|135840852|135840924|F	chrX	135840852	135840924	1	+	135840852	135840852	0,0,0	1	72	0	circRNA	Gprasp2	NM_001163015	5	chrX:135840690-135840852|chrX:135840924-135841220	97	109	140	134	122	105	0.154313	0.426835	5	5	72
chrX|136820429|136822917|F	chrX	136820429	136822917	1	+	136820429	136820429	0,0,0	2	151,147	0,2341	circRNA	Plp1	NM_001359119	2,3	chrX:136820275-136820429|chrX:136822917-136831070	4	0	4	2	2	2	-0.275506	0.803127	2	3	298
chrX|136956734|136956839|R	chrX	136956734	136956839	0	-	136956734	136956734	0,0,0	1	105	0	circRNA	Tmsb15b2	NM_001080967	2	chrX:136955482-136956734|chrX:136956839-136957898	1	1	1	1	0	1	-0.427397	0.813742	2	2	105
chrX|136975397|136975502|R	chrX	136975397	136975502	0	-	136975397	136975397	0,0,0	1	105	0	circRNA	Tmsb15l	NM_207267	2	chrX:136956839-136975397|chrX:136975502-136976758	108	133	133	75	73	44	-0.890336	1.97184e-05	2	2	105
chrX|137015256|137032500|R	chrX	137015256	137032500	1	-	137015256	137015256	0,0,0	5	126,91,165,74,150	0,992,12733,14769,17094	circRNA	Slc25a53	NM_001082412	6,5,4,3,2	chrX:136983621-137015256|chrX:137032500-137038223	1	0	2	0	0	0	-3.08754	0.173709	2	6	606
chrX|139700998|139707357|F	chrX	139700998	139707357	1	+	139700998	139700998	0,0,0	4	111,119,226,241	0,3603,4957,6118	circRNA	Tbc1d8b	NM_001081499	2,3,4,5	chrX:139685310-139700998|chrX:139707357-139712253	1	4	3	12	3	4	1.25756	0.116047	2	5	697
chrX|139700998|139712461|F	chrX	139700998	139712461	1	+	139700998	139700998	0,0,0	5	111,119,226,241,208	0,3603,4957,6118,11255	circRNA	Tbc1d8b	NM_001081499	2,3,4,5,6	chrX:139685310-139700998|chrX:139712461-139713254	2	3	0	0	0	0	-3.86463	0.073108	2	6	905
chrX|139700998|139706181|F	chrX	139700998	139706181	0	+	139700998	139700998	0,0,0	3	111,119,226	0,3603,4957	circRNA	Tbc1d8b	NM_001081499	2,3,4	chrX:139685310-139700998|chrX:139706181-139707116	10	13	10	13	7	5	-0.337184	0.511598	2	4	456
chrX|139704601|139707357|F	chrX	139704601	139707357	1	+	139704601	139704601	0,0,0	3	119,226,241	0,1354,2515	circRNA	Tbc1d8b	NM_001081499	3,4,5	chrX:139701109-139704601|chrX:139707357-139712253	9	7	7	1	9	9	-0.150662	0.803917	3	5	586
chrX|139725663|139734240|F	chrX	139725663	139734240	1	+	139725663	139725663	0,0,0	3	215,118,286	0,6594,8291	circRNA	Tbc1d8b	NM_001081499	10,11,12	chrX:139725228-139725663|chrX:139734240-139736288	1	0	0	0	0	0	-1.8518	0.348129	10	12	619
chrX|139733954|139750045|F	chrX	139733954	139750045	1	+	139733954	139733954	0,0,0	9	286,130,99,69,241,66,84,57,98	0,2334,2999,7972,8197,9401,11253,12396,15993	circRNA	Tbc1d8b	NM_001081499	12,13,14,15,16,17,18,19,20	chrX:139732375-139733954|chrX:139750045-139751460	1	0	0	0	0	0	-1.8518	0.348129	12	20	1130
chrX|139742392|139743350|F	chrX	139742392	139743350	1	+	139742392	139742392	0,0,0	1	958	0	ciRNA	Tbc1d8b	NM_001081499	16	chrX:139742392-139743355	1	0	0	0	0	0	-1.8518	0.348129	16	16	958
chrX|139954906|139995228|R	chrX	139954906	139995228	1	-	139954906	139954906	0,0,0	5	148,404,205,193,117	0,13289,38391,39005,40205	circRNA	Rbm41	NM_001172148	6,5,4,3,2	chrX:139890576-139954906|chrX:139995228-139998499	1	0	2	0	0	0	-3.08754	0.173709	2	6	1067
chrX|139954906|139968599|R	chrX	139954906	139968599	0	-	139954906	139954906	0,0,0	2	148,404	0,13289	circRNA	Rbm41	NM_001172148	6,5	chrX:139890576-139954906|chrX:139968599-139993297	3	5	16	9	11	3	0.0416567	0.942472	5	6	552
chrX|139993297|139995228|R	chrX	139993297	139995228	1	-	139993297	139993297	0,0,0	3	205,193,117	0,614,1814	circRNA	Rbm41	NM_001172148	4,3,2	chrX:139968599-139993297|chrX:139995228-139998499	4	1	2	0	0	5	-0.290543	0.806616	2	4	515
chrX|140467671|140468959|F	chrX	140467671	140468959	1	+	140467671	140467671	0,0,0	2	99,125	0,1163	circRNA	Prps1	NM_021463	3,4	chrX:140465414-140467671|chrX:140468959-140471996	4	3	2	3	2	1	-0.504995	0.637838	3	4	224
chrX|140677995|140678711|F	chrX	140677995	140678711	1	+	140677995	140677995	0,0,0	1	716	0	circRNA	Mid2	NM_011845	2	chrX:140664642-140677995|chrX:140678711-140693066	3	8	2	1	2	1	-1.56661	0.136446	2	2	716
chrX|140677995|140693162|F	chrX	140677995	140693162	1	+	140677995	140677995	0,0,0	2	716,96	0,15071	circRNA	Mid2	NM_011845	2,3	chrX:140664642-140677995|chrX:140693162-140736434	19	17	28	34	51	20	0.800255	0.00973836	2	3	812
chrX|140677995|140738468|F	chrX	140677995	140738468	1	+	140677995	140677995	0,0,0	4	716,96,108,149	0,15071,58439,60324	circRNA	Mid2	NM_011845	2,3,4,5	chrX:140664642-140677995|chrX:140738468-140749571	2	0	0	0	0	0	-2.64033	0.287346	2	5	1069
chrX|140693066|140738468|F	chrX	140693066	140738468	1	+	140693066	140693066	0,0,0	3	96,108,149	0,43368,45253	circRNA	Mid2	NM_011845	3,4,5	chrX:140678711-140693066|chrX:140738468-140749571	4	3	2	0	4	2	-0.459181	0.666943	3	5	353
chrX|140736434|140738468|F	chrX	140736434	140738468	1	+	140736434	140736434	0,0,0	2	108,149	0,1885	circRNA	Mid2	NM_011845	4,5	chrX:140693162-140736434|chrX:140738468-140749571	4	0	1	3	0	1	-0.244607	0.861391	4	5	257
chrX|140738319|140750965|F	chrX	140738319	140750965	0	+	140738319	140738319	0,0,0	3	149,128,144	0,11252,12502	circRNA	Mid2	NM_011845	5,6,7	chrX:140736542-140738319|chrX:140750965-140761184	1	0	0	0	0	0	-1.8518	0.348129	5	7	421
chrX|141158872|141160029|F	chrX	141158872	141160029	0	+	141158872	141158872	0,0,0	1	1157	0	ciRNA	Atg4a	NM_174875	10	chrX:141158872-141160031	1	0	1	0	0	0	-2.60396	0.292855	10	10	1157
chrX|142349001|142360436|R	chrX	142349001	142360436	0	-	142349001	142349001	0,0,0	4	110,178,237,50	0,1958,2377,11385	circRNA	Acsl4	NM_001033600	5,4,3,2	chrX:142345566-142349001|chrX:142360436-142390304	1	0	3	0	0	0	-3.44524	0.113659	2	5	575
chrX|142752039|142806068|F	chrX	142752039	142806068	1	+	142752039	142752039	0,0,0	3	50,67,79	0,18927,53950	circRNA	Tmem164	NM_001358725	2,3,4	chrX:142680702-142752039|chrX:142806068-142832500	7	5	3	6	5	2	-0.148749	0.845215	2	4	196
chrX|142752039|142834393|F	chrX	142752039	142834393	1	+	142752039	142752039	0,0,0	5	50,67,79,101,209	0,18927,53950,80461,82145	circRNA	Tmem164	NM_001199357	2,3,4,5,6	chrX:142681556-142752039|chrX:142834393-142842409	63	65	64	67	59	62	0.058399	0.798755	2	6	506
chrX|142752039|142771033|F	chrX	142752039	142771033	1	+	142752039	142752039	0,0,0	2	50,67	0,18927	circRNA	Tmem164	NM_001358725	2,3	chrX:142680702-142752039|chrX:142771033-142805989	3	1	5	1	8	1	0.259827	0.782844	2	3	117
chrX|142805989|142834393|F	chrX	142805989	142834393	1	+	142805989	142805989	0,0,0	3	79,101,209	0,26511,28195	circRNA	Tmem164	NM_001199357	4,5,6	chrX:142771033-142805989|chrX:142834393-142842409	5	6	3	2	2	4	-0.692903	0.428407	4	6	389
chrX|142832500|142834393|F	chrX	142832500	142834393	1	+	142832500	142832500	0,0,0	2	101,209	0,1684	circRNA	Tmem164	NM_001199357	5,6	chrX:142806068-142832500|chrX:142834393-142842409	24	24	26	12	25	27	-0.0932327	0.779963	5	6	310
chrX|143672601|143744001|F	chrX	143672601	143744001	1	+	143672601	143672601	0,0,0	9	292,60,202,101,154,38,132,166,64	0,5490,20685,37046,42534,43509,60470,62655,71336	circRNA	Pak3	NM_001195049	3,4,5,6,7,8,9,10,11	chrX:143671043-143672601|chrX:143744001-143764961	1	0	1	0	2	0	0.0998091	0.958771	3	11	1209
chrX|143693286|143716148|F	chrX	143693286	143716148	1	+	143693286	143693286	0,0,0	5	202,101,45,154,38	0,16361,20607,21849,22824	circRNA	Pak3	NM_001195048	2,3,4,5,6	chrX:143518763-143693286|chrX:143716148-143733071	17	24	17	41	22	19	0.552642	0.0982394	2	6	540
chrX|143693286|143744001|F	chrX	143693286	143744001	1	+	143693286	143693286	0,0,0	8	202,101,45,154,38,132,166,64	0,16361,20607,21849,22824,39785,41970,50651	circRNA	Pak3	NM_001195048	2,3,4,5,6,7,8,9	chrX:143518763-143693286|chrX:143744001-143764961	2	5	5	0	4	1	-1.10639	0.282059	2	9	902
chrX|143693286|143735422|F	chrX	143693286	143735422	0	+	143693286	143693286	0,0,0	7	202,101,45,154,38,132,166	0,16361,20607,21849,22824,39785,41970	circRNA	Pak3	NM_001195048	2,3,4,5,6,7,8	chrX:143518763-143693286|chrX:143735422-143743937	3	6	0	3	1	3	-0.305624	0.766618	2	8	838
chrX|143709647|143716148|F	chrX	143709647	143716148	1	+	143709647	143709647	0,0,0	4	101,45,154,38	0,4246,5488,6463	circRNA	Pak3	NM_001195048	3,4,5,6	chrX:143693488-143709647|chrX:143716148-143733071	65	47	63	77	76	53	0.319924	0.163049	3	6	338
chrX|143709647|143744001|F	chrX	143709647	143744001	1	+	143709647	143709647	0,0,0	7	101,45,154,38,132,166,64	0,4246,5488,6463,23424,25609,34290	circRNA	Pak3	NM_001195048	3,4,5,6,7,8,9	chrX:143693488-143709647|chrX:143744001-143764961	37	27	38	67	42	49	0.717933	0.006137	3	9	700
chrX|143709647|143775134|F	chrX	143709647	143775134	1	+	143709647	143709647	0,0,0	12	101,45,154,38,132,166,64,49,113,118,100,197	0,4246,5488,6463,23424,25609,34290,55314,55620,57146,64714,65290	circRNA	Pak3	NM_001195048	3,4,5,6,7,8,9,10,11,12,13,14	chrX:143693488-143709647|chrX:143775134-143789309	4	8	3	15	12	8	1.25894	0.0271884	3	14	1277
chrX|143709647|143735422|F	chrX	143709647	143735422	0	+	143709647	143709647	0,0,0	6	101,45,154,38,132,166	0,4246,5488,6463,23424,25609	circRNA	Pak3	NM_001195048	3,4,5,6,7,8	chrX:143693488-143709647|chrX:143735422-143743937	4	1	4	10	11	3	1.45349	0.0449009	3	8	636
chrX|143715135|143744001|F	chrX	143715135	143744001	1	+	143715135	143715135	0,0,0	5	154,38,132,166,64	0,975,17936,20121,28802	circRNA	Pak3	NM_001195048	5,6,7,8,9	chrX:143713938-143715135|chrX:143744001-143764961	5	3	4	2	10	8	0.840012	0.237256	5	9	554
chrX|143733071|143744001|F	chrX	143733071	143744001	1	+	143733071	143733071	0,0,0	3	132,166,64	0,2185,10866	circRNA	Pak3	NM_001195048	7,8,9	chrX:143716148-143733071|chrX:143744001-143764961	2	3	1	7	7	3	1.49862	0.0893509	7	9	362
chrX|143733071|143775134|F	chrX	143733071	143775134	1	+	143733071	143733071	0,0,0	8	132,166,64,49,113,118,100,197	0,2185,10866,31890,32196,33722,41290,41866	circRNA	Pak3	NM_001195048	7,8,9,10,11,12,13,14	chrX:143716148-143733071|chrX:143775134-143789309	1	1	0	0	0	0	-2.66225	0.284127	7	14	939
chrX|143743937|143789447|F	chrX	143743937	143789447	1	+	143743937	143743937	0,0,0	7	64,49,113,118,100,197,138	0,21024,21330,22856,30424,31000,45372	circRNA	Pak3	NM_001195048	9,10,11,12,13,14,15	chrX:143735422-143743937|chrX:143789447-143791234	1	2	1	1	1	0	-0.857403	0.623428	9	15	779
chrX|143743937|143766911|F	chrX	143743937	143766911	1	+	143743937	143743937	0,0,0	4	64,49,113,118	0,21024,21330,22856	circRNA	Pak3	NM_001195048	9,10,11,12	chrX:143735422-143743937|chrX:143766911-143774361	3	1	0	0	0	0	-3.54019	0.104432	9	12	344
chrX|143743937|143775134|F	chrX	143743937	143775134	1	+	143743937	143743937	0,0,0	6	64,49,113,118,100,197	0,21024,21330,22856,30424,31000	circRNA	Pak3	NM_001195048	9,10,11,12,13,14	chrX:143735422-143743937|chrX:143775134-143789309	16	8	20	16	11	24	0.33724	0.397134	9	14	641
chrX|143764961|143775134|F	chrX	143764961	143775134	1	+	143764961	143764961	0,0,0	5	49,113,118,100,197	0,306,1832,9400,9976	circRNA	Pak3	NM_001195048	10,11,12,13,14	chrX:143744001-143764961|chrX:143775134-143789309	5	0	5	5	4	4	0.476823	0.574244	10	14	577
chrX|144345611|144350529|F	chrX	144345611	144350529	1	+	144345611	144345611	0,0,0	5	109,65,101,128,247	0,1070,2348,3680,4671	circRNA	Alg13	NR_037145	12,13,14,15,16	chrX:144344336-144345611|chrX:144350529-144351262	2	0	3	2	0	0	-1.11146	0.498239	12	16	650
chrX|144345611|144351376|F	chrX	144345611	144351376	1	+	144345611	144345611	0,0,0	6	109,65,101,128,247,114	0,1070,2348,3680,4671,5651	circRNA	Alg13	NR_037145	12,13,14,15,16,17	chrX:144344336-144345611|chrX:144351376-144351771	23	19	15	19	13	17	-0.136448	0.718263	12	17	764
chrX|144346681|144349419|F	chrX	144346681	144349419	1	+	144346681	144346681	0,0,0	3	65,101,128	0,1278,2610	circRNA	Alg13	NR_037145	13,14,15	chrX:144345720-144346681|chrX:144349419-144350282	19	14	16	19	7	9	-0.412063	0.333937	13	15	294
chrX|147480256|147492087|R	chrX	147480256	147492087	0	-	147480256	147480256	0,0,0	7	78,138,113,58,45,117,49	0,211,527,1358,7977,11578,11782	circRNA	Lrch2	NM_001356369	18,17,16,15,14,13,12	chrX:147473076-147480256|chrX:147492087-147503383	2	2	0	0	1	0	-1.64666	0.386409	12	18	598
chrX|147503383|147525418|R	chrX	147503383	147525418	0	-	147503383	147503383	0,0,0	10	108,59,98,112,88,134,137,106,127,145	0,5275,5435,5726,6321,8669,15654,15876,19129,21890	circRNA	Lrch2	NM_001356369	11,10,9,8,7,6,5,4,3,2	chrX:147492087-147503383|chrX:147525418-147551921	2	0	0	2	2	0	0.902225	0.602147	2	11	1114
chrX|150999696|151004285|R	chrX	150999696	151004285	0	-	150999696	150999696	0,0,0	6	107,136,84,117,108,41	0,906,1341,2477,3837,4548	circRNA	Gnl3l	NM_001168600	8,7,6,5,4,3	chrX:150997330-150999696|chrX:151004285-151014020	13	2	6	6	3	6	-0.377871	0.570181	3	8	593
chrX|151066180|151072572|F	chrX	151066180	151072572	0	+	151066180	151066180	0,0,0	7	174,178,439,90,149,157,139	0,529,832,2696,3461,5992,6253	circRNA	Fgd1	NM_008001	2,3,4,5,6,7,8	chrX:151047981-151066180|chrX:151072572-151078958	1	1	0	0	1	0	-0.752676	0.718026	2	8	1326
chrX|151072172|151072572|F	chrX	151072172	151072572	0	+	151072172	151072172	0,0,0	2	157,139	0,261	circRNA	Fgd1	NM_008001	7,8	chrX:151069790-151072172|chrX:151072572-151078958	3	3	2	4	1	3	0.0692714	0.945924	7	8	296
chrX|151207597|151211030|F	chrX	151207597	151211030	0	+	151207597	151207597	0,0,0	3	173,221,158	0,1677,3275	circRNA	Wnk3	NM_001271678	2,3,4	chrX:151198673-151207597|chrX:151211030-151226455	5	2	2	2	1	3	-0.462446	0.665138	2	4	552
chrX|151210872|151233239|F	chrX	151210872	151233239	1	+	151210872	151210872	0,0,0	4	158,89,220,295	0,15583,19360,22072	circRNA	Wnk3	NM_001271678	4,5,6,7	chrX:151209495-151210872|chrX:151233239-151236533	3	1	1	3	2	4	0.898379	0.420256	4	7	762
chrX|151226455|151266332|F	chrX	151226455	151266332	1	+	151226455	151226455	0,0,0	6	89,220,295,101,144,65	0,3777,6489,10078,10437,39812	circRNA	Wnk3	NM_001271678	5,6,7,8,9,10	chrX:151211030-151226455|chrX:151266332-151274917	1	0	0	0	0	0	-1.8518	0.348129	5	10	914
chrX|151230232|151237036|F	chrX	151230232	151237036	1	+	151230232	151230232	0,0,0	4	220,295,101,144	0,2712,6301,6660	circRNA	Wnk3	NM_001271678	6,7,8,9	chrX:151226544-151230232|chrX:151237036-151266267	5	0	0	2	0	1	-0.624347	0.675666	6	9	760
chrX|151230232|151266332|F	chrX	151230232	151266332	1	+	151230232	151230232	0,0,0	5	220,295,101,144,65	0,2712,6301,6660,36035	circRNA	Wnk3	NM_001271678	6,7,8,9,10	chrX:151226544-151230232|chrX:151266332-151274917	2	2	1	1	0	0	-1.95656	0.287587	6	10	825
chrX|151230232|151233239|F	chrX	151230232	151233239	1	+	151230232	151230232	0,0,0	2	220,295	0,2712	circRNA	Wnk3	NM_001271678	6,7	chrX:151226544-151230232|chrX:151233239-151236533	1	0	0	0	0	0	-1.8518	0.348129	6	7	515
chrX|151232944|151237036|F	chrX	151232944	151237036	1	+	151232944	151232944	0,0,0	3	295,101,144	0,3589,3948	circRNA	Wnk3	NM_001271678	7,8,9	chrX:151230452-151232944|chrX:151237036-151266267	1	0	0	0	0	0	-1.8518	0.348129	7	9	540
chrX|151236533|151266332|F	chrX	151236533	151266332	1	+	151236533	151236533	0,0,0	3	101,144,65	0,359,29734	circRNA	Wnk3	NM_001271678	8,9,10	chrX:151233239-151236533|chrX:151266332-151274917	3	1	0	8	2	1	1.38898	0.209544	8	10	310
chrX|151266267|151276969|F	chrX	151266267	151276969	1	+	151266267	151266267	0,0,0	3	65,148,117	0,8650,10585	circRNA	Wnk3	NM_001271678	10,11,12	chrX:151237036-151266267|chrX:151276969-151284269	4	1	1	8	0	2	0.733287	0.480233	10	12	330
chrX|151293809|151295974|F	chrX	151293809	151295974	0	+	151293809	151293809	0,0,0	3	232,131,611	0,612,1554	circRNA	Wnk3	NM_001271678	17,18,19	chrX:151287206-151293809|chrX:151295974-151301565	1	1	0	0	0	0	-2.66225	0.284127	17	19	974
chrX|151376747|151381993|F	chrX	151376747	151381993	1	+	151376747	151376747	0,0,0	2	247,83	0,5163	circRNA	Fam120c	NM_198105	2,3	chrX:151344936-151376747|chrX:151381993-151399674	3	4	6	3	9	1	0.0855968	0.913866	2	3	330
chrX|151376747|151399803|F	chrX	151376747	151399803	1	+	151376747	151376747	0,0,0	3	247,83,129	0,5163,22927	circRNA	Fam120c	NM_198105	2,3,4	chrX:151344936-151376747|chrX:151399803-151428916	46	29	48	33	41	18	-0.331224	0.237377	2	4	459
chrX|151376747|151457836|F	chrX	151376747	151457836	1	+	151376747	151376747	0,0,0	10	247,83,129,100,77,278,274,172,250,115	0,5163,22927,52169,53089,53643,54722,55854,59397,80974	circRNA	Fam120c	NM_198105	2,3,4,5,6,7,8,9,10,11	chrX:151344936-151376747|chrX:151457836-151463968	2	0	2	9	0	4	1.68373	0.109809	2	11	1725
chrX|151381910|151432773|F	chrX	151381910	151432773	1	+	151381910	151381910	0,0,0	7	83,129,100,77,278,274,172	0,17764,47006,47926,48480,49559,50691	circRNA	Fam120c	NM_198105	3,4,5,6,7,8,9	chrX:151376994-151381910|chrX:151432773-151436144	1	1	0	2	0	0	-0.0253557	0.993302	3	9	1113
chrX|151381910|151457836|F	chrX	151381910	151457836	1	+	151381910	151381910	0,0,0	9	83,129,100,77,278,274,172,250,115	0,17764,47006,47926,48480,49559,50691,54234,75811	circRNA	Fam120c	NM_198105	3,4,5,6,7,8,9,10,11	chrX:151376994-151381910|chrX:151457836-151463968	1	0	0	0	0	0	-1.8518	0.348129	3	11	1478
chrX|151399674|151429913|F	chrX	151399674	151429913	1	+	151399674	151399674	0,0,0	3	129,100,77	0,29242,30162	circRNA	Fam120c	NM_198105	4,5,6	chrX:151381993-151399674|chrX:151429913-151430390	1	0	0	0	0	0	-1.8518	0.348129	4	6	306
chrX|151428916|151431743|F	chrX	151428916	151431743	1	+	151428916	151428916	0,0,0	4	100,77,278,274	0,920,1474,2553	circRNA	Fam120c	NM_198105	5,6,7,8	chrX:151399803-151428916|chrX:151431743-151432601	3	1	0	3	1	0	-0.00348556	0.999743	5	8	729
chrX|151428916|151457836|F	chrX	151428916	151457836	1	+	151428916	151428916	0,0,0	7	100,77,278,274,172,250,115	0,920,1474,2553,3685,7228,28805	circRNA	Fam120c	NM_198105	5,6,7,8,9,10,11	chrX:151399803-151428916|chrX:151457836-151463968	7	6	1	8	5	6	0.487777	0.482573	5	11	1266
chrX|151428916|151436394|F	chrX	151428916	151436394	1	+	151428916	151428916	0,0,0	6	100,77,278,274,172,250	0,920,1474,2553,3685,7228	circRNA	Fam120c	NM_198105	5,6,7,8,9,10	chrX:151399803-151428916|chrX:151436394-151457721	4	3	9	8	2	3	-0.204809	0.784521	5	10	1151
chrX|151436144|151457836|F	chrX	151436144	151457836	1	+	151436144	151436144	0,0,0	2	250,115	0,21577	circRNA	Fam120c	NM_198105	10,11	chrX:151432773-151436144|chrX:151457836-151463968	1	0	0	0	1	0	0.0577771	0.980186	10	11	365
chrX|151547394|151547923|F	chrX	151547394	151547923	1	+	151547394	151547394	0,0,0	2	86,109	0,420	circRNA	Phf8	NM_177201	3,4	chrX:151522576-151547394|chrX:151547923-151550830	1	0	0	0	0	0	-1.8518	0.348129	3	4	195
chrX|151547394|151556135|F	chrX	151547394	151556135	1	+	151547394	151547394	0,0,0	6	86,109,161,142,187,163	0,420,3436,5091,6739,8578	circRNA	Phf8	NM_177201	3,4,5,6,7,8	chrX:151522576-151547394|chrX:151556135-151565371	7	4	6	13	9	3	0.605874	0.324214	3	8	848
chrX|151547394|151550991|F	chrX	151547394	151550991	1	+	151547394	151547394	0,0,0	3	86,109,161	0,420,3436	circRNA	Phf8	NM_177201	3,4,5	chrX:151522576-151547394|chrX:151550991-151552485	3	0	0	6	4	0	1.6386	0.176623	3	5	356
chrX|151565371|151573516|F	chrX	151565371	151573516	1	+	151565371	151565371	0,0,0	5	88,107,92,90,104	0,587,2280,4970,8041	circRNA	Phf8	NM_177201	9,10,11,12,13	chrX:151556135-151565371|chrX:151573516-151597300	10	6	8	3	6	6	-0.558596	0.382524	9	13	481
chrX|151565371|151599584|F	chrX	151565371	151599584	0	+	151565371	151565371	0,0,0	9	88,107,92,90,104,179,86,134,311	0,587,2280,4970,8041,31929,32528,33131,33902	circRNA	Phf8	NM_177201	9,10,11,12,13,14,15,16,17	chrX:151556135-151565371|chrX:151599584-151620863	7	1	2	6	10	0	0.711875	0.372913	9	17	1191
chrX|151570341|151573516|F	chrX	151570341	151573516	1	+	151570341	151570341	0,0,0	2	90,104	0,3071	circRNA	Phf8	NM_177201	12,13	chrX:151567743-151570341|chrX:151573516-151597300	4	1	2	0	1	0	-2.34595	0.15472	12	13	194
chrX|151597300|151599584|F	chrX	151597300	151599584	0	+	151597300	151597300	0,0,0	4	179,86,134,311	0,599,1202,1973	circRNA	Phf8	NM_177201	14,15,16,17	chrX:151573516-151597300|chrX:151599584-151620863	4	6	6	5	0	2	-1.08874	0.212297	14	17	710
chrX|151835223|151843155|F	chrX	151835223	151843155	1	+	151835223	151835223	0,0,0	4	69,99,207,153	0,4832,5553,7779	circRNA	Huwe1	NM_021523	3,4,5,6	chrX:151806860-151835223|chrX:151843155-151850716	27	8	27	35	26	17	0.418396	0.210496	3	6	528
chrX|151835223|151864773|F	chrX	151835223	151864773	0	+	151835223	151835223	0,0,0	20	69,99,207,153,63,78,48,69,100,101,151,128,141,106,102,81,107,178,92,212	0,4832,5553,7779,15493,17251,18175,18300,18918,20862,21249,21493,22236,22584,24943,25445,27074,27428,28649,29338	circRNA	Huwe1	NM_021523	3,4,5,6,7,8,9,10,11,12,13,14,15,16,17,18,19,20,21,22	chrX:151806860-151835223|chrX:151864773-151870458	3	0	0	0	0	0	-3.14847	0.165014	3	22	2285
chrX|151850716|151854241|F	chrX	151850716	151854241	1	+	151850716	151850716	0,0,0	5	63,78,48,69,100	0,1758,2682,2807,3425	circRNA	Huwe1	NM_021523	7,8,9,10,11	chrX:151843155-151850716|chrX:151854241-151856085	2	2	0	0	0	0	-3.55637	0.102936	7	11	358
chrX|151860166|151871656|F	chrX	151860166	151871656	1	+	151860166	151860166	0,0,0	8	102,81,107,178,92,212,58,177	0,502,2131,2485,3706,4395,10292,11313	circRNA	Huwe1	NM_021523	17,18,19,20,21,22,23,24	chrX:151857913-151860166|chrX:151871656-151874532	1	1	0	0	0	0	-2.66225	0.284127	17	24	1007
chrX|151860668|151863964|F	chrX	151860668	151863964	1	+	151860668	151860668	0,0,0	4	81,107,178,92	0,1629,1983,3204	circRNA	Huwe1	NM_021523	18,19,20,21	chrX:151860268-151860668|chrX:151863964-151864561	1	0	0	0	0	0	-1.8518	0.348129	18	21	458
chrX|151863872|151864773|F	chrX	151863872	151864773	0	+	151863872	151863872	0,0,0	2	92,212	0,689	circRNA	Huwe1	NM_021523	21,22	chrX:151862829-151863872|chrX:151864773-151870458	1	3	1	0	0	2	-1.06926	0.508712	21	22	304
chrX|151874532|151883309|F	chrX	151874532	151883309	1	+	151874532	151874532	0,0,0	8	246,134,95,192,217,123,238,231	0,1762,2280,4185,5967,6545,7959,8546	circRNA	Huwe1	NM_021523	25,26,27,28,29,30,31,32	chrX:151871656-151874532|chrX:151883309-151885581	3	3	4	1	4	2	-0.389467	0.696909	25	32	1476
chrX|151876294|151878909|F	chrX	151876294	151878909	1	+	151876294	151876294	0,0,0	3	134,95,192	0,518,2423	circRNA	Huwe1	NM_021523	26,27,28	chrX:151874778-151876294|chrX:151878909-151880499	1	2	0	3	3	2	1.35545	0.295599	26	28	421
chrX|151876428|151876812|F	chrX	151876428	151876812	1	+	151876428	151876428	0,0,0	1	384	0	ciRNA	Huwe1	NM_021523	26	chrX:151876428-151876812	1	0	0	0	0	0	-1.8518	0.348129	26	26	384
chrX|151878717|151880716|F	chrX	151878717	151880716	1	+	151878717	151878717	0,0,0	2	192,217	0,1782	circRNA	Huwe1	NM_021523	28,29	chrX:151876907-151878717|chrX:151880716-151881077	1	0	0	2	2	0	1.68849	0.370191	28	29	409
chrX|151878717|151883309|F	chrX	151878717	151883309	1	+	151878717	151878717	0,0,0	5	192,217,123,238,231	0,1782,2360,3774,4361	circRNA	Huwe1	NM_021523	28,29,30,31,32	chrX:151876907-151878717|chrX:151883309-151885581	1	0	1	1	0	0	-0.73604	0.724911	28	32	1001
chrX|151880499|151901681|F	chrX	151880499	151901681	1	+	151880499	151880499	0,0,0	20	217,123,238,231,123,96,270,153,128,82,177,160,359,196,168,146,67,218,212,183	0,578,1992,2579,5082,5583,6244,7884,9169,9490,10230,10517,11240,13323,14421,16063,16687,17944,20401,20999	circRNA	Huwe1	NM_021523	29,30,31,32,33,34,35,36,37,38,39,40,41,42,43,44,45,46,47,48	chrX:151878909-151880499|chrX:151901681-151903828	1	0	0	0	0	0	-1.8518	0.348129	29	48	3547
chrX|151880499|151891176|F	chrX	151880499	151891176	1	+	151880499	151880499	0,0,0	12	217,123,238,231,123,96,270,153,128,82,177,160	0,578,1992,2579,5082,5583,6244,7884,9169,9490,10230,10517	circRNA	Huwe1	NM_021523	29,30,31,32,33,34,35,36,37,38,39,40	chrX:151878909-151880499|chrX:151891176-151891739	2	0	0	0	0	0	-2.64033	0.287346	29	40	1998
chrX|151881200|151882489|F	chrX	151881200	151882489	0	+	151881200	151881200	0,0,0	1	1289	0	ciRNA	Huwe1	NM_021523	30	chrX:151881200-151882491	1	0	0	0	0	0	-1.8518	0.348129	30	30	1289
chrX|151882491|151887013|F	chrX	151882491	151887013	1	+	151882491	151882491	0,0,0	5	238,231,123,96,270	0,587,3090,3591,4252	circRNA	Huwe1	NM_021523	31,32,33,34,35	chrX:151881200-151882491|chrX:151887013-151888383	1	1	0	0	2	0	0.0415185	0.981072	31	35	958
chrX|151886743|151890071|F	chrX	151886743	151890071	1	+	151886743	151886743	0,0,0	4	270,153,128,82	0,1640,2925,3246	circRNA	Huwe1	NM_021523	35,36,37,38	chrX:151886178-151886743|chrX:151890071-151890729	1	0	0	0	0	0	-1.8518	0.348129	35	38	633
chrX|151886743|151894018|F	chrX	151886743	151894018	1	+	151886743	151886743	0,0,0	8	270,153,128,82,177,160,359,196	0,1640,2925,3246,3986,4273,4996,7079	circRNA	Huwe1	NM_021523	35,36,37,38,39,40,41,42	chrX:151886178-151886743|chrX:151894018-151894920	2	0	0	0	0	0	-2.64033	0.287346	35	42	1525
chrX|151896562|151910255|F	chrX	151896562	151910255	1	+	151896562	151896562	0,0,0	15	146,67,218,212,183,173,149,76,99,134,169,229,179,90,155	0,624,1881,4338,4936,7266,7791,8793,9702,10388,10713,12165,12846,13297,13538	circRNA	Huwe1	NM_021523	44,45,46,47,48,49,50,51,52,53,54,55,56,57,58	chrX:151895088-151896562|chrX:151910255-151912208	1	0	0	0	0	0	-1.8518	0.348129	44	58	2279
chrX|151897186|151901681|F	chrX	151897186	151901681	1	+	151897186	151897186	0,0,0	4	67,218,212,183	0,1257,3714,4312	circRNA	Huwe1	NM_021523	45,46,47,48	chrX:151896708-151897186|chrX:151901681-151903828	1	0	0	1	0	1	0.85752	0.678324	45	48	680
chrX|151914145|151916171|F	chrX	151914145	151916171	1	+	151914145	151914145	0,0,0	3	288,256,131	0,1446,1895	circRNA	Huwe1	NM_021523	60,61,62	chrX:151912254-151914145|chrX:151916171-151916825	1	0	0	0	0	0	-1.8518	0.348129	60	62	675
chrX|151924661|151933130|F	chrX	151924661	151933130	1	+	151924661	151924661	0,0,0	10	100,159,246,118,141,288,106,118,182,191	0,2969,3491,4101,4682,5401,5802,7077,7887,8278	circRNA	Huwe1	NM_021523	73,74,75,76,77,78,79,80,81,82	chrX:151923606-151924661|chrX:151933130-151934280	1	0	0	0	0	0	-1.8518	0.348129	73	82	1649
chrX|152022745|152047968|F	chrX	152022745	152047968	1	+	152022745	152022745	0,0,0	18	189,113,204,239,259,141,83,208,186,180,147,138,117,107,142,146,154,111	0,293,3492,3786,4948,5295,6219,6445,10953,11234,13356,13595,14624,14845,18581,23914,24149,25112	circRNA	Smc1a	NM_019710	2,3,4,5,6,7,8,9,10,11,12,13,14,15,16,17,18,19	chrX:152016640-152022745|chrX:152047968-152058778	1	2	0	0	0	0	-3.18574	0.160131	2	19	2864
chrX|152022745|152029398|F	chrX	152022745	152029398	1	+	152022745	152022745	0,0,0	8	189,113,204,239,259,141,83,208	0,293,3492,3786,4948,5295,6219,6445	circRNA	Smc1a	NM_019710	2,3,4,5,6,7,8,9	chrX:152016640-152022745|chrX:152029398-152033698	7	7	3	6	3	5	-0.207815	0.772376	2	9	1436
chrX|152026237|152029398|F	chrX	152026237	152029398	1	+	152026237	152026237	0,0,0	6	204,239,259,141,83,208	0,294,1456,1803,2727,2953	circRNA	Smc1a	NM_019710	4,5,6,7,8,9	chrX:152023151-152026237|chrX:152029398-152033698	2	1	0	2	0	0	-0.529972	0.773292	4	9	1134
chrX|152026237|152026770|F	chrX	152026237	152026770	0	+	152026237	152026237	0,0,0	2	204,239	0,294	circRNA	Smc1a	NM_019710	4,5	chrX:152023151-152026237|chrX:152026770-152027693	1	0	0	0	0	0	-1.8518	0.348129	4	5	443
chrX|152033698|152047968|F	chrX	152033698	152047968	1	+	152033698	152033698	0,0,0	10	186,180,147,138,117,107,142,146,154,111	0,281,2403,2642,3671,3892,7628,12961,13196,14159	circRNA	Smc1a	NM_019710	10,11,12,13,14,15,16,17,18,19	chrX:152029398-152033698|chrX:152047968-152058778	1	0	1	0	1	1	0.138935	0.943882	10	19	1428
chrX|152046659|152047968|F	chrX	152046659	152047968	1	+	152046659	152046659	0,0,0	3	146,154,111	0,235,1198	circRNA	Smc1a	NM_019710	17,18,19	chrX:152041468-152046659|chrX:152047968-152058778	8	4	5	5	8	12	0.664375	0.276722	17	19	411
chrX|152166933|152204333|F	chrX	152166933	152204333	1	+	152166933	152166933	0,0,0	3	30,262,402	0,35974,36998	circRNA	Iqsec2	NM_001114664	2,3,4	chrX:152145179-152166933|chrX:152204333-152208769	3	0	1	0	0	0	-3.49784	0.108476	2	4	694
chrX|152239629|152253861|F	chrX	152239629	152253861	1	+	152239629	152239629	0,0,0	10	123,171,135,124,182,159,120,159,182,163	0,396,2407,5243,5472,6625,8798,9032,13794,14069	circRNA	Kdm5c	NM_013668	3,4,5,6,7,8,9,10,11,12	chrX:152237710-152239629|chrX:152253861-152261936	1	2	3	4	0	0	-0.516148	0.699898	3	12	1518
chrX|152244872|152246413|F	chrX	152244872	152246413	1	+	152244872	152244872	0,0,0	3	124,182,159	0,229,1382	circRNA	Kdm5c	NM_013668	6,7,8	chrX:152242171-152244872|chrX:152246413-152248427	1	0	0	0	1	0	0.0577771	0.980186	6	8	465
chrX|152245101|152246413|F	chrX	152245101	152246413	1	+	152245101	152245101	0,0,0	2	182,159	0,1153	circRNA	Kdm5c	NM_013668	7,8	chrX:152244996-152245101|chrX:152246413-152248427	10	3	5	4	2	2	-1.05859	0.194744	7	8	341
chrX|152248427|152248820|F	chrX	152248427	152248820	1	+	152248427	152248427	0,0,0	2	120,159	0,234	circRNA	Kdm5c	NM_013668	9,10	chrX:152246413-152248427|chrX:152248820-152253423	2	4	2	3	1	1	-0.599899	0.605613	9	10	279
chrX|152248427|152253861|F	chrX	152248427	152253861	1	+	152248427	152248427	0,0,0	4	120,159,182,163	0,234,4996,5271	circRNA	Kdm5c	NM_013668	9,10,11,12	chrX:152246413-152248427|chrX:152253861-152261936	2	1	0	0	0	0	-3.16711	0.162477	9	12	624
chrX|152253423|152253861|F	chrX	152253423	152253861	1	+	152253423	152253423	0,0,0	2	182,163	0,275	circRNA	Kdm5c	NM_013668	11,12	chrX:152248820-152253423|chrX:152253861-152261936	8	0	7	3	5	5	-0.0722518	0.923582	11	12	345
chrX|152338724|152340007|R	chrX	152338724	152340007	1	-	152338724	152338724	0,0,0	3	671,95,146	0,908,1137	circRNA	Tspyl2	NM_001358369	6,5,4	chrX:152337565-152338724|chrX:152340007-152340085	4	3	2	7	1	2	0.184374	0.843839	4	6	912
chrX|152338724|152339727|R	chrX	152338724	152339727	0	-	152338724	152338724	0,0,0	2	671,95	0,908	circRNA	Tspyl2	NM_001358369	6,5	chrX:152337565-152338724|chrX:152339727-152339861	1	0	0	0	0	0	-1.8518	0.348129	5	6	766
chrX|152339632|152340007|R	chrX	152339632	152340007	1	-	152339632	152339632	0,0,0	2	95,146	0,229	circRNA	Tspyl2	NM_001358369	5,4	chrX:152339395-152339632|chrX:152340007-152340085	3	3	3	1	2	1	-1.01757	0.388455	4	5	241
chrX|152340393|152341539|R	chrX	152340393	152341539	0	-	152340393	152340393	0,0,0	1	1146	0	ciRNA	Tspyl2	NM_001358369	1	chrX:152340380-152341539	1	2	3	3	1	0	-0.499051	0.708806	1	1	1146
chrX|152657423|152661718|R	chrX	152657423	152661718	0	-	152657423	152657423	0,0,0	2	101,2455	0,1840	circRNA	Shroom2	NM_001290684	5,4	chrX:152623317-152657423|chrX:152661718-152673531	10	11	8	14	5	7	-0.0945217	0.857655	4	5	2556
chrX|152673531|152695791|R	chrX	152673531	152695791	0	-	152673531	152673531	0,0,0	2	132,152	0,22108	circRNA	Shroom2	NM_001290684	3,2	chrX:152661718-152673531|chrX:152695791-152769285	4	0	0	1	0	0	-1.65591	0.384125	2	3	284
chrX|153143975|153158290|F	chrX	153143975	153158290	1	+	153143975	153143975	0,0,0	5	100,84,67,223,96	0,4476,6386,9155,14219	circRNA	Rragb	NM_001004154	3,4,5,6,7	chrX:153141397-153143975|chrX:153158290-153160401	1	2	0	0	0	0	-3.18574	0.160131	3	7	570
chrX|153143975|153160524|F	chrX	153143975	153160524	1	+	153143975	153143975	0,0,0	6	100,84,67,223,96,123	0,4476,6386,9155,14219,16426	circRNA	Rragb	NM_001004154	3,4,5,6,7,8	chrX:153141397-153143975|chrX:153160524-153163077	1	0	0	0	0	0	-1.8518	0.348129	3	8	693
chrX|153150361|153170302|F	chrX	153150361	153170302	0	+	153150361	153150361	0,0,0	6	67,223,96,123,92,116	0,2769,7833,10040,12716,19825	circRNA	Rragb	NM_001004154	5,6,7,8,9,10	chrX:153148535-153150361|chrX:153170302-153171215	2	0	0	0	0	0	-2.64033	0.287346	5	10	717
chrX|153153130|153170302|F	chrX	153153130	153170302	0	+	153153130	153153130	0,0,0	5	223,96,123,92,116	0,5064,7271,9947,17056	circRNA	Rragb	NM_001004154	6,7,8,9,10	chrX:153150428-153153130|chrX:153170302-153171215	2	0	2	0	0	3	-0.178203	0.907403	6	10	650
chrX|153382508|153385513|F	chrX	153382508	153385513	1	+	153382508	153382508	0,0,0	3	562,112,140	0,2086,2865	circRNA	Klf8	NM_173780	4,5,6	chrX:153370918-153382508|chrX:153385513-153392686	3	0	1	1	0	0	-1.62984	0.391305	4	6	814
chrX|155326594|155334955|R	chrX	155326594	155334955	0	-	155326594	155326594	0,0,0	5	35,131,123,117,118	0,1851,3708,5761,8243	circRNA	Prdx4	NM_016764	6,5,4,3,2	chrX:155324028-155326594|chrX:155334955-155338112	1	0	0	0	0	0	-1.8518	0.348129	2	6	524
chrX|157351759|157372551|R	chrX	157351759	157372551	0	-	157351759	157351759	0,0,0	5	84,117,69,227,87	0,3725,12521,18753,20705	circRNA	Phex	NM_011077	8,7,6,5,4	chrX:157350565-157351759|chrX:157372551-157403366	1	0	0	0	0	0	-1.8518	0.348129	4	8	584
chrX|157554882|157559065|R	chrX	157554882	157559065	1	-	157554882	157554882	0,0,0	3	196,95,181	0,714,4002	circRNA	Mbtps2	NM_172307	9,8,7	chrX:157552991-157554882|chrX:157559065-157561382	1	0	0	0	0	0	-1.8518	0.348129	7	9	472
chrX|157558884|157561501|R	chrX	157558884	157561501	1	-	157558884	157558884	0,0,0	2	181,119	0,2498	circRNA	Mbtps2	NM_172307	7,6	chrX:157555691-157558884|chrX:157561501-157572858	2	0	0	0	0	0	-2.64033	0.287346	6	7	300
chrX|157572858|157576187|R	chrX	157572858	157576187	1	-	157572858	157572858	0,0,0	2	128,104	0,3225	circRNA	Mbtps2	NM_172307	5,4	chrX:157561501-157572858|chrX:157576187-157591353	1	0	0	0	0	1	0.105229	0.9676	4	5	232
chrX|157572858|157591555|R	chrX	157572858	157591555	1	-	157572858	157572858	0,0,0	3	128,104,202	0,3225,18495	circRNA	Mbtps2	NM_172307	5,4,3	chrX:157561501-157572858|chrX:157591555-157593724	7	5	2	9	5	7	0.639976	0.34311	3	5	434
chrX|157572858|157593873|R	chrX	157572858	157593873	0	-	157572858	157572858	0,0,0	4	128,104,202,149	0,3225,18495,20866	circRNA	Mbtps2	NM_172307	5,4,3,2	chrX:157561501-157572858|chrX:157593873-157598495	4	0	0	0	0	1	-1.56715	0.408161	2	5	583
chrX|157591353|157593873|R	chrX	157591353	157593873	0	-	157591353	157591353	0,0,0	2	202,149	0,2371	circRNA	Mbtps2	NM_172307	3,2	chrX:157576187-157591353|chrX:157593873-157598495	2	1	7	8	6	1	0.650971	0.425998	2	3	351
chrX|157853094|157919892|R	chrX	157853094	157919892	1	-	157853094	157853094	0,0,0	12	541,101,68,72,74,173,49,215,90,212,134,147	0,3465,7474,12735,13496,18550,19010,35303,36988,53575,57022,66651	circRNA	Cnksr2	NM_177751	20,19,18,17,16,15,14,13,12,11,10,9	chrX:157826553-157853094|chrX:157919892-157934639	2	0	0	0	0	0	-2.64033	0.287346	9	20	1876
chrX|159279166|159318002|F	chrX	159279166	159318002	1	+	159279166	159279166	0,0,0	4	37,57,117,82	0,6099,32297,38754	circRNA	Rps6ka3	NM_001346675	3,4,5,6	chrX:159278203-159279166|chrX:159318002-159326840	2	0	4	3	0	3	0.132467	0.913274	3	6	293
chrX|159285265|159318002|F	chrX	159285265	159318002	1	+	159285265	159285265	0,0,0	3	57,117,82	0,26198,32655	circRNA	Rps6ka3	NM_001346675	4,5,6	chrX:159279203-159285265|chrX:159318002-159326840	1	6	0	2	2	3	0.045564	0.966078	4	6	256
chrX|159311463|159338042|F	chrX	159311463	159338042	1	+	159311463	159311463	0,0,0	12	117,82,81,80,107,38,143,71,89,65,103,125	0,6457,15377,16308,16907,19094,19323,20687,25231,25499,25722,26454	circRNA	Rps6ka3	NM_001346675	5,6,7,8,9,10,11,12,13,14,15,16	chrX:159285322-159311463|chrX:159338042-159342584	3	0	1	5	0	0	0.304042	0.825942	5	16	1101
chrX|159311463|159349413|F	chrX	159311463	159349413	1	+	159311463	159311463	0,0,0	16	117,82,81,80,107,38,143,71,89,65,103,125,126,90,159,162	0,6457,15377,16308,16907,19094,19323,20687,25231,25499,25722,26454,31121,33876,35552,37788	circRNA	Rps6ka3	NM_001346675	5,6,7,8,9,10,11,12,13,14,15,16,17,18,19,20	chrX:159285322-159311463|chrX:159349413-159351363	3	0	0	0	0	0	-3.14847	0.165014	5	20	1638
chrX|159311463|159328477|F	chrX	159311463	159328477	0	+	159311463	159311463	0,0,0	5	117,82,81,80,107	0,6457,15377,16308,16907	circRNA	Rps6ka3	NM_001346675	5,6,7,8,9	chrX:159285322-159311463|chrX:159328477-159330557	1	0	3	3	0	1	0.0960564	0.94871	5	9	467
chrX|159311463|159332221|F	chrX	159311463	159332221	0	+	159311463	159311463	0,0,0	8	117,82,81,80,107,38,143,71	0,6457,15377,16308,16907,19094,19323,20687	circRNA	Rps6ka3	NM_001346675	5,6,7,8,9,10,11,12	chrX:159285322-159311463|chrX:159332221-159336694	4	6	4	3	7	7	0.374725	0.600785	5	12	719
chrX|159326840|159352433|F	chrX	159326840	159352433	1	+	159326840	159326840	0,0,0	16	81,80,107,38,143,71,89,65,103,125,126,90,159,162,77,118	0,931,1530,3717,3946,5310,9854,10122,10345,11077,15744,18499,20175,22411,24523,25475	circRNA	Rps6ka3	NM_001346675	7,8,9,10,11,12,13,14,15,16,17,18,19,20,21,22	chrX:159318002-159326840|chrX:159352433-159362641	2	0	0	0	0	0	-2.64033	0.287346	7	22	1634
chrX|159327771|159351440|F	chrX	159327771	159351440	1	+	159327771	159327771	0,0,0	14	80,107,38,143,71,89,65,103,125,126,90,159,162,77	0,599,2786,3015,4379,8923,9191,9414,10146,14813,17568,19244,21480,23592	circRNA	Rps6ka3	NM_001346675	8,9,10,11,12,13,14,15,16,17,18,19,20,21	chrX:159326921-159327771|chrX:159351440-159352315	1	0	2	0	0	0	-3.08754	0.173709	8	21	1435
chrX|159330786|159332221|F	chrX	159330786	159332221	0	+	159330786	159330786	0,0,0	2	143,71	0,1364	circRNA	Rps6ka3	NM_001346675	11,12	chrX:159330595-159330786|chrX:159332221-159336694	1	0	0	0	0	0	-1.8518	0.348129	11	12	214
chrX|159342584|159352433|F	chrX	159342584	159352433	1	+	159342584	159342584	0,0,0	6	126,90,159,162,77,118	0,2755,4431,6667,8779,9731	circRNA	Rps6ka3	NM_001346675	17,18,19,20,21,22	chrX:159338042-159342584|chrX:159352433-159362641	1	2	3	2	3	0	-0.179973	0.88704	17	22	732
chrX|159443922|159446098|F	chrX	159443922	159446098	1	+	159443922	159443922	0,0,0	2	78,164	0,2012	circRNA	Map7d2	NM_001081124	2,3	chrX:159414892-159443922|chrX:159446098-159459377	18	10	16	17	7	12	-0.198977	0.647501	2	3	242
chrX|159482077|159483086|F	chrX	159482077	159483086	1	+	159482077	159482077	0,0,0	2	299,127	0,882	circRNA	Map7d2	NM_001081124	9,10	chrX:159472949-159482077|chrX:159483086-159489276	1	0	0	0	0	0	-1.8518	0.348129	9	10	426
chrX|159548238|159559953|F	chrX	159548238	159559953	1	+	159548238	159548238	0,0,0	7	77,624,651,176,115,64,116	0,3512,5005,7236,9204,10096,11599	circRNA	Bclaf3	NM_001033472	2,3,4,5,6,7,8	chrX:159532835-159548238|chrX:159559953-159566427	1	2	1	0	0	0	-3.53034	0.105429	2	8	1823
chrX|159548238|159568014|F	chrX	159548238	159568014	1	+	159548238	159548238	0,0,0	9	77,624,651,176,115,64,116,115,96	0,3512,5005,7236,9204,10096,11599,18189,19680	circRNA	Bclaf3	NM_001033472	2,3,4,5,6,7,8,9,10	chrX:159532835-159548238|chrX:159568014-159574944	1	0	0	0	0	0	-1.8518	0.348129	2	10	2034
chrX|159553243|159557557|F	chrX	159553243	159557557	1	+	159553243	159553243	0,0,0	3	651,176,115	0,2231,4199	circRNA	Bclaf3	NM_001033472	4,5,6	chrX:159552374-159553243|chrX:159557557-159558334	2	0	5	0	1	0	-2.28781	0.166749	4	6	942
chrX|159683543|159764135|F	chrX	159683543	159764135	1	+	159683543	159683543	0,0,0	2	158,124	0,80468	circRNA	Sh3kbp1	NM_001135727	2,3	chrX:159627691-159683543|chrX:159764135-159803719	1	0	0	0	1	0	0.0577771	0.980186	2	3	282
chrX|159683543|159803823|F	chrX	159683543	159803823	1	+	159683543	159683543	0,0,0	3	158,124,104	0,80468,120176	circRNA	Sh3kbp1	NM_001135727	2,3,4	chrX:159627691-159683543|chrX:159803823-159816576	1	0	0	0	1	0	0.0577771	0.980186	2	4	386
chrX|159683543|159828579|F	chrX	159683543	159828579	1	+	159683543	159683543	0,0,0	5	158,124,104,130,206	0,80468,120176,133033,144830	circRNA	Sh3kbp1	NM_001135727	2,3,4,5,6	chrX:159627691-159683543|chrX:159828579-159865324	1	0	0	1	0	0	0.016122	0.991328	2	6	722
chrX|159683543|159878216|F	chrX	159683543	159878216	1	+	159683543	159683543	0,0,0	7	158,124,104,130,206,76,95	0,80468,120176,133033,144830,181781,194578	circRNA	Sh3kbp1	NM_001135727	2,3,4,5,6,7,8	chrX:159627691-159683543|chrX:159878216-159901675	2	0	1	0	0	0	-3.11803	0.16934	2	8	893
chrX|159683543|159816706|F	chrX	159683543	159816706	0	+	159683543	159683543	0,0,0	4	158,124,104,130	0,80468,120176,133033	circRNA	Sh3kbp1	NM_001135727	2,3,4,5	chrX:159627691-159683543|chrX:159816706-159828373	1	0	0	0	1	0	0.0577771	0.980186	2	5	516
chrX|159764011|159816706|F	chrX	159764011	159816706	0	+	159764011	159764011	0,0,0	3	124,104,130	0,39708,52565	circRNA	Sh3kbp1	NM_001135727	3,4,5	chrX:159683701-159764011|chrX:159816706-159828373	1	1	0	1	1	5	1.76063	0.225515	3	5	358
chrX|159803719|159828579|F	chrX	159803719	159828579	1	+	159803719	159803719	0,0,0	3	104,130,206	0,12857,24654	circRNA	Sh3kbp1	NM_001135727	4,5,6	chrX:159764135-159803719|chrX:159828579-159865324	1	1	2	3	1	0	0.038724	0.978002	4	6	440
chrX|159816576|159828579|F	chrX	159816576	159828579	1	+	159816576	159816576	0,0,0	2	130,206	0,11797	circRNA	Sh3kbp1	NM_001135727	5,6	chrX:159803823-159816576|chrX:159828579-159865324	6	10	8	8	5	4	-0.422166	0.496888	5	6	336
chrX|159828373|159919917|F	chrX	159828373	159919917	1	+	159828373	159828373	0,0,0	7	206,76,95,108,52,81,160	0,36951,49748,73302,85615,88862,91384	circRNA	Sh3kbp1	NM_001135727	6,7,8,9,10,11,12	chrX:159816706-159828373|chrX:159919917-159943196	1	0	1	0	2	0	0.0998091	0.958771	6	12	778
chrX|159878121|159919917|F	chrX	159878121	159919917	1	+	159878121	159878121	0,0,0	5	95,108,52,81,160	0,23554,35867,39114,41636	circRNA	Sh3kbp1	NM_001135727	8,9,10,11,12	chrX:159865400-159878121|chrX:159919917-159943196	3	0	0	1	2	1	0.446132	0.778109	8	12	496
chrX|159913988|159919917|F	chrX	159913988	159919917	1	+	159913988	159913988	0,0,0	3	52,81,160	0,3247,5769	circRNA	Sh3kbp1	NM_001135727	10,11,12	chrX:159901783-159913988|chrX:159919917-159943196	3	3	2	4	1	0	-0.621038	0.594093	10	12	293
chrX|159913988|159943282|F	chrX	159913988	159943282	1	+	159913988	159913988	0,0,0	4	52,81,160,86	0,3247,5769,29208	circRNA	Sh3kbp1	NM_001135727	10,11,12,13	chrX:159901783-159913988|chrX:159943282-159958212	8	6	4	2	2	1	-1.71175	0.0588029	10	13	379
chrX|159917235|159943282|F	chrX	159917235	159943282	1	+	159917235	159917235	0,0,0	3	81,160,86	0,2522,25961	circRNA	Sh3kbp1	NM_001135727	11,12,13	chrX:159914040-159917235|chrX:159943282-159958212	2	0	1	0	0	1	-1.16101	0.54902	11	13	327
chrX|159917235|159961893|F	chrX	159917235	159961893	0	+	159917235	159917235	0,0,0	5	81,160,86,110,129	0,2522,25961,40977,44529	circRNA	Sh3kbp1	NM_001135727	11,12,13,14,15	chrX:159914040-159917235|chrX:159961893-159966213	3	0	0	2	0	0	-0.511402	0.780577	11	15	566
chrX|159919757|159966482|F	chrX	159919757	159966482	0	+	159919757	159919757	0,0,0	5	160,86,110,129,269	0,23439,38455,42007,46456	circRNA	Sh3kbp1	NM_001135727	12,13,14,15,16	chrX:159917316-159919757|chrX:159966482-159971861	12	9	13	21	21	18	0.906768	0.0253893	12	16	754
chrX|160001904|160046723|F	chrX	160001904	160046723	1	+	160001904	160001904	0,0,0	5	140,24,194,169,107	0,2258,39085,42156,44712	circRNA	Map3k15	NM_001163085	2,3,4,5,6	chrX:159988805-160001904|chrX:160046723-160072837	3	4	1	3	3	2	0.0513413	0.959414	2	6	634
chrX|160001904|160004186|F	chrX	160001904	160004186	0	+	160001904	160001904	0,0,0	2	140,24	0,2258	circRNA	Map3k15	NM_001163085	2,3	chrX:159988805-160001904|chrX:160004186-160040989	2	5	2	1	4	0	-0.756831	0.49892	2	3	164
chrX|160040989|160046723|F	chrX	160040989	160046723	1	+	160040989	160040989	0,0,0	3	194,169,107	0,3071,5627	circRNA	Map3k15	NM_001163085	4,5,6	chrX:160004186-160040989|chrX:160046723-160072837	5	5	14	11	15	21	1.09547	0.0194788	4	6	470
chrX|160040989|160075707|F	chrX	160040989	160075707	1	+	160040989	160040989	0,0,0	5	194,169,107,171,113	0,3071,5627,31848,34605	circRNA	Map3k15	NM_001163085	4,5,6,7,8	chrX:160004186-160040989|chrX:160075707-160076128	15	20	23	19	11	21	-0.0839457	0.822019	4	8	754
chrX|160040989|160086413|F	chrX	160040989	160086413	1	+	160040989	160040989	0,0,0	10	194,169,107,171,113,160,151,108,50,96	0,3071,5627,31848,34605,35139,38924,40795,42874,45328	circRNA	Map3k15	NM_001163085	4,5,6,7,8,9,10,11,12,13	chrX:160004186-160040989|chrX:160086413-160089803	2	0	0	2	0	3	1.27804	0.429947	4	13	1319
chrX|160040989|160073008|F	chrX	160040989	160073008	1	+	160040989	160040989	0,0,0	4	194,169,107,171	0,3071,5627,31848	circRNA	Map3k15	NM_001163085	4,5,6,7	chrX:160004186-160040989|chrX:160073008-160075594	1	0	0	0	0	2	0.930397	0.655405	4	7	641
chrX|160044060|160075707|F	chrX	160044060	160075707	1	+	160044060	160044060	0,0,0	4	169,107,171,113	0,2556,28777,31534	circRNA	Map3k15	NM_001163085	5,6,7,8	chrX:160041183-160044060|chrX:160075707-160076128	9	7	9	5	6	5	-0.538777	0.387321	5	8	560
chrX|160044060|160083913|F	chrX	160044060	160083913	1	+	160044060	160044060	0,0,0	8	169,107,171,113,160,151,108,50	0,2556,28777,31534,32068,35853,37724,39803	circRNA	Map3k15	NM_001163085	5,6,7,8,9,10,11,12	chrX:160041183-160044060|chrX:160083913-160086317	1	0	1	0	0	0	-2.60396	0.292855	5	12	1029
chrX|160044060|160086413|F	chrX	160044060	160086413	1	+	160044060	160044060	0,0,0	9	169,107,171,113,160,151,108,50,96	0,2556,28777,31534,32068,35853,37724,39803,42257	circRNA	Map3k15	NM_001163085	5,6,7,8,9,10,11,12,13	chrX:160041183-160044060|chrX:160086413-160089803	1	1	0	0	0	1	-0.705225	0.732623	5	13	1125
chrX|160044060|160094423|F	chrX	160044060	160094423	1	+	160044060	160044060	0,0,0	12	169,107,171,113,160,151,108,50,96,88,134,128	0,2556,28777,31534,32068,35853,37724,39803,42257,45743,47520,50235	circRNA	Map3k15	NM_001163085	5,6,7,8,9,10,11,12,13,14,15,16	chrX:160041183-160044060|chrX:160094423-160097976	1	0	1	1	0	0	-0.73604	0.724911	5	16	1475
chrX|160044060|160073008|F	chrX	160044060	160073008	1	+	160044060	160044060	0,0,0	3	169,107,171	0,2556,28777	circRNA	Map3k15	NM_001163085	5,6,7	chrX:160041183-160044060|chrX:160073008-160075594	2	1	4	0	0	1	-2.28087	0.166763	5	7	447
chrX|160075594|160083913|F	chrX	160075594	160083913	1	+	160075594	160075594	0,0,0	5	113,160,151,108,50	0,534,4319,6190,8269	circRNA	Map3k15	NM_001163085	8,9,10,11,12	chrX:160073008-160075594|chrX:160083913-160086317	1	0	0	0	1	0	0.0577771	0.980186	8	12	582
chrX|160075594|160112563|F	chrX	160075594	160112563	1	+	160075594	160075594	0,0,0	12	113,160,151,108,50,96,88,134,128,131,106,158	0,534,4319,6190,8269,10723,14209,15986,18701,22382,22726,36811	circRNA	Map3k15	NM_001163085	8,9,10,11,12,13,14,15,16,17,18,19	chrX:160073008-160075594|chrX:160112563-160115058	1	3	3	0	0	4	-0.59703	0.636312	8	19	1423
chrX|160076128|160086413|F	chrX	160076128	160086413	1	+	160076128	160076128	0,0,0	5	160,151,108,50,96	0,3785,5656,7735,10189	circRNA	Map3k15	NM_001163085	9,10,11,12,13	chrX:160075707-160076128|chrX:160086413-160089803	41	32	64	41	35	29	-0.280387	0.29585	9	13	565
chrX|160076128|160094423|F	chrX	160076128	160094423	1	+	160076128	160076128	0,0,0	8	160,151,108,50,96,88,134,128	0,3785,5656,7735,10189,13675,15452,18167	circRNA	Map3k15	NM_001163085	9,10,11,12,13,14,15,16	chrX:160075707-160076128|chrX:160094423-160097976	1	7	6	4	2	1	-0.905343	0.319429	9	16	915
chrX|160076128|160098426|F	chrX	160076128	160098426	1	+	160076128	160076128	0,0,0	10	160,151,108,50,96,88,134,128,131,106	0,3785,5656,7735,10189,13675,15452,18167,21848,22192	circRNA	Map3k15	NM_001163085	9,10,11,12,13,14,15,16,17,18	chrX:160075707-160076128|chrX:160098426-160112405	7	9	8	5	5	13	0.0563144	0.921642	9	18	1152
chrX|160079913|160091714|F	chrX	160079913	160091714	1	+	160079913	160079913	0,0,0	6	151,108,50,96,88,134	0,1871,3950,6404,9890,11667	circRNA	Map3k15	NM_001163085	10,11,12,13,14,15	chrX:160076288-160079913|chrX:160091714-160094295	3	2	6	2	12	4	0.811154	0.280152	10	15	627
chrX|160079913|160083913|F	chrX	160079913	160083913	1	+	160079913	160079913	0,0,0	3	151,108,50	0,1871,3950	circRNA	Map3k15	NM_001163085	10,11,12	chrX:160076288-160079913|chrX:160083913-160086317	2	4	0	4	1	0	-0.27047	0.832195	10	12	309
chrX|160079913|160086413|F	chrX	160079913	160086413	1	+	160079913	160079913	0,0,0	4	151,108,50,96	0,1871,3950,6404	circRNA	Map3k15	NM_001163085	10,11,12,13	chrX:160076288-160079913|chrX:160086413-160089803	115	79	110	106	115	82	0.0866462	0.66741	10	13	405
chrX|160079913|160089891|F	chrX	160079913	160089891	1	+	160079913	160079913	0,0,0	5	151,108,50,96,88	0,1871,3950,6404,9890	circRNA	Map3k15	NM_001163085	10,11,12,13,14	chrX:160076288-160079913|chrX:160089891-160091580	6	0	3	1	0	0	-2.70108	0.0776194	10	14	493
chrX|160079913|160094423|F	chrX	160079913	160094423	1	+	160079913	160079913	0,0,0	7	151,108,50,96,88,134,128	0,1871,3950,6404,9890,11667,14382	circRNA	Map3k15	NM_001163085	10,11,12,13,14,15,16	chrX:160076288-160079913|chrX:160094423-160097976	2	0	4	2	3	2	0.338532	0.769578	10	16	755
chrX|160081784|160086413|F	chrX	160081784	160086413	1	+	160081784	160081784	0,0,0	3	108,50,96	0,2079,4533	circRNA	Map3k15	NM_001163085	11,12,13	chrX:160080064-160081784|chrX:160086413-160089803	9	2	5	5	6	4	0.000868374	0.999119	11	13	254
chrX|160081784|160094423|F	chrX	160081784	160094423	1	+	160081784	160081784	0,0,0	6	108,50,96,88,134,128	0,2079,4533,8019,9796,12511	circRNA	Map3k15	NM_001163085	11,12,13,14,15,16	chrX:160080064-160081784|chrX:160094423-160097976	1	1	2	0	1	1	-0.747829	0.665869	11	16	604
chrX|160081784|160098426|F	chrX	160081784	160098426	1	+	160081784	160081784	0,0,0	8	108,50,96,88,134,128,131,106	0,2079,4533,8019,9796,12511,16192,16536	circRNA	Map3k15	NM_001163085	11,12,13,14,15,16,17,18	chrX:160080064-160081784|chrX:160098426-160112405	1	0	0	0	0	0	-1.8518	0.348129	11	18	841
chrX|160086317|160098426|F	chrX	160086317	160098426	1	+	160086317	160086317	0,0,0	6	96,88,134,128,131,106	0,3486,5263,7978,11659,12003	circRNA	Map3k15	NM_001163085	13,14,15,16,17,18	chrX:160083913-160086317|chrX:160098426-160112405	1	0	0	0	0	0	-1.8518	0.348129	13	18	683
chrX|160089803|160098426|F	chrX	160089803	160098426	1	+	160089803	160089803	0,0,0	5	88,134,128,131,106	0,1777,4492,8173,8517	circRNA	Map3k15	NM_001163085	14,15,16,17,18	chrX:160086413-160089803|chrX:160098426-160112405	1	0	3	0	2	3	0.482938	0.730407	14	18	587
chrX|160094295|160098426|F	chrX	160094295	160098426	1	+	160094295	160094295	0,0,0	3	128,131,106	0,3681,4025	circRNA	Map3k15	NM_001163085	16,17,18	chrX:160091714-160094295|chrX:160098426-160112405	3	0	0	0	0	2	-0.36659	0.837808	16	18	365
chrX|160094295|160115242|F	chrX	160094295	160115242	1	+	160094295	160094295	0,0,0	5	128,131,106,158,184	0,3681,4025,18110,20763	circRNA	Map3k15	NM_001163085	16,17,18,19,20	chrX:160091714-160094295|chrX:160115242-160115884	1	0	0	0	0	0	-1.8518	0.348129	16	20	707
chrX|160115058|160122610|F	chrX	160115058	160122610	1	+	160115058	160115058	0,0,0	9	184,166,175,186,106,214,113,101,77	0,826,1460,2596,3482,4451,6587,7303,7475	circRNA	Map3k15	NM_001163085	20,21,22,23,24,25,26,27,28	chrX:160112563-160115058|chrX:160122610-160122926	1	0	0	0	0	0	-1.8518	0.348129	20	28	1322
chrX|160119509|160122462|F	chrX	160119509	160122462	1	+	160119509	160119509	0,0,0	3	214,113,101	0,2136,2852	circRNA	Map3k15	NM_001163085	25,26,27	chrX:160118646-160119509|chrX:160122462-160122533	1	0	0	0	0	0	-1.8518	0.348129	25	27	428
chrX|160127290|160127728|R	chrX	160127290	160127728	1	-	160127290	160127290	0,0,0	2	72,156	0,282	circRNA	Pdha1	NM_008810	8,7	chrX:160126261-160127290|chrX:160127728-160128464	1	0	0	0	0	0	-1.8518	0.348129	7	8	228
chrX|160523271|160533077|F	chrX	160523271	160533077	1	+	160523271	160523271	0,0,0	6	159,48,169,83,81,99	0,4458,5575,6643,7836,9707	circRNA	Phka2	NM_001358968	2,3,4,5,6,7	chrX:160502904-160523271|chrX:160533077-160541368	1	0	1	0	0	0	-2.60396	0.292855	2	7	639
chrX|160531107|160557820|F	chrX	160531107	160557820	1	+	160531107	160531107	0,0,0	9	81,99,147,54,123,96,108,79,135	0,1871,10261,12526,13104,18067,21605,23193,26578	circRNA	Phka2	NM_001358968	6,7,8,9,10,11,12,13,14	chrX:160529997-160531107|chrX:160557820-160558466	1	0	0	0	0	0	-1.8518	0.348129	6	14	922
chrX|160541368|160564359|F	chrX	160541368	160564359	0	+	160541368	160541368	0,0,0	12	147,54,123,96,108,79,135,110,145,79,170,174	0,2265,2843,7806,11344,12932,16317,17098,18362,18731,21354,22817	circRNA	Phka2	NM_001177879	9,10,11,12,13,14,15,16,17,18,19,20	chrX:160533077-160541368|chrX:160564359-160574642	2	2	2	3	1	0	-0.514416	0.700253	9	20	1420
chrX|160582966|160589018|F	chrX	160582966	160589018	1	+	160582966	160582966	0,0,0	4	30,54,171,54	0,1497,3812,5998	circRNA	Phka2	NM_001177879	29,30,31,32	chrX:160581279-160582966|chrX:160589018-160590167	1	5	4	1	3	3	-0.38927	0.696636	29	32	309
chrX|160823974|160830022|R	chrX	160823974	160830022	0	-	160823974	160823974	0,0,0	3	124,106,102	0,5568,5946	circRNA	Cdkl5	NM_001024624	15,14,13	chrX:160816991-160823974|chrX:160830022-160833867	4	1	3	2	1	3	-0.280063	0.799586	13	15	332
chrX|160823974|160840446|R	chrX	160823974	160840446	0	-	160823974	160823974	0,0,0	5	124,106,102,967,152	0,5568,5946,9893,16320	circRNA	Cdkl5	NM_001024624	15,14,13,12,11	chrX:160816991-160823974|chrX:160840446-160846936	2	0	3	2	0	0	-1.11146	0.498239	11	15	1451
chrX|160846936|160876568|R	chrX	160846936	160876568	1	-	160846936	160846936	0,0,0	7	81,190,91,60,121,137,46	0,5204,9418,11863,13997,18980,29586	circRNA	Cdkl5	NM_001024624	10,9,8,7,6,5,4	chrX:160840446-160846936|chrX:160876568-160924451	5	3	0	6	1	4	0.489213	0.602447	4	10	726
chrX|160856354|160876568|R	chrX	160856354	160876568	1	-	160856354	160856354	0,0,0	5	91,60,121,137,46	0,2445,4579,9562,20168	circRNA	Cdkl5	NM_001024624	8,7,6,5,4	chrX:160852330-160856354|chrX:160876568-160924451	3	0	0	0	0	0	-3.14847	0.165014	4	8	455
chrX|160924451|160928655|R	chrX	160924451	160928655	1	-	160924451	160924451	0,0,0	2	35,231	0,3973	circRNA	Cdkl5	NM_001024624	3,2	chrX:160876568-160924451|chrX:160928655-160994590	4	6	4	6	1	5	-0.14226	0.857406	2	3	266
chrX|161171489|161192447|F	chrX	161171489	161192447	1	+	161171489	161171489	0,0,0	5	46,71,235,89,244	0,5757,6547,15774,20714	circRNA	Scml2	NM_001290651	2,3,4,5,6	chrX:161163248-161171489|chrX:161192447-161202013	1	0	0	1	0	0	0.016122	0.991328	2	6	685
chrX|161209194|161209269|F	chrX	161209194	161209269	1	+	161209194	161209194	0,0,0	1	75	0	circRNA	Scml2	NM_001290651	8	chrX:161202097-161209194|chrX:161209269-161209608	1	1	2	0	0	0	-3.4879	0.109498	8	8	75
chrX|161221665|161221749|F	chrX	161221665	161221749	1	+	161221665	161221665	0,0,0	1	84	0	circRNA	Scml2	NM_001290651	12	chrX:161215263-161221665|chrX:161221749-161223156	2	1	0	0	0	1	-1.21008	0.533406	12	12	84
chrX|161221665|161227456|F	chrX	161221665	161227456	1	+	161221665	161221665	0,0,0	5	84,84,84,84,84	0,1491,2795,4211,5707	circRNA	Scml2	NM_001290651	12,13,14,15,16	chrX:161215263-161221665|chrX:161227456-161228676	1	1	0	1	0	1	0.0470672	0.97911	12	16	420
chrX|161221665|161228760|F	chrX	161221665	161228760	1	+	161221665	161221665	0,0,0	6	84,84,84,84,84,84	0,1491,2795,4211,5707,7011	circRNA	Scml2	NM_001290651	12,13,14,15,16,17	chrX:161215263-161221665|chrX:161228760-161230090	1	2	1	2	4	1	0.812251	0.52178	12	17	504
chrX|161223156|161223240|F	chrX	161223156	161223240	1	+	161223156	161223156	0,0,0	1	84	0	circRNA	Scml2	NM_001290651	13	chrX:161221749-161223156|chrX:161223240-161224460	2	2	1	0	0	1	-1.87329	0.306277	13	13	84
chrX|161223156|161225960|F	chrX	161223156	161225960	1	+	161223156	161223156	0,0,0	3	84,84,84	0,1304,2720	circRNA	Scml2	NM_001290651	13,14,15	chrX:161221749-161223156|chrX:161225960-161227372	1	3	2	1	0	0	-2.18946	0.207646	13	15	252
chrX|161223156|161228760|F	chrX	161223156	161228760	1	+	161223156	161223156	0,0,0	5	84,84,84,84,84	0,1304,2720,4216,5520	circRNA	Scml2	NM_001290651	13,14,15,16,17	chrX:161221749-161223156|chrX:161228760-161230090	1	0	0	0	0	0	-1.8518	0.348129	13	17	420
chrX|161223156|161231483|F	chrX	161223156	161231483	1	+	161223156	161223156	0,0,0	7	84,84,84,84,84,84,84	0,1304,2720,4216,5520,6934,8243	circRNA	Scml2	NM_001290651	13,14,15,16,17,18,19	chrX:161221749-161223156|chrX:161231483-161234612	1	0	0	0	1	0	0.0577771	0.980186	13	19	588
chrX|161224460|161225960|F	chrX	161224460	161225960	1	+	161224460	161224460	0,0,0	2	84,84	0,1416	circRNA	Scml2	NM_001290651	14,15	chrX:161223240-161224460|chrX:161225960-161227372	1	0	0	0	0	0	-1.8518	0.348129	14	15	168
chrX|161224460|161227456|F	chrX	161224460	161227456	1	+	161224460	161224460	0,0,0	3	84,84,84	0,1416,2912	circRNA	Scml2	NM_001290651	14,15,16	chrX:161223240-161224460|chrX:161227456-161228676	1	2	1	1	1	1	-0.310026	0.845452	14	16	252
chrX|161225876|161227456|F	chrX	161225876	161227456	1	+	161225876	161225876	0,0,0	2	84,84	0,1496	circRNA	Scml2	NM_001290651	15,16	chrX:161224544-161225876|chrX:161227456-161228676	1	1	0	1	2	2	1.25616	0.437044	15	16	168
chrX|161225876|161228760|F	chrX	161225876	161228760	1	+	161225876	161225876	0,0,0	3	84,84,84	0,1496,2800	circRNA	Scml2	NM_001290651	15,16,17	chrX:161224544-161225876|chrX:161228760-161230090	1	0	2	1	1	0	-0.417247	0.817919	15	17	252
chrX|161225876|161230174|F	chrX	161225876	161230174	1	+	161225876	161225876	0,0,0	4	84,84,84,84	0,1496,2800,4214	circRNA	Scml2	NM_001290651	15,16,17,18	chrX:161224544-161225876|chrX:161230174-161231399	1	1	2	1	2	1	0.100823	0.94598	15	18	336
chrX|161227372|161227456|F	chrX	161227372	161227456	1	+	161227372	161227372	0,0,0	1	84	0	circRNA	Scml2	NM_001290651	16	chrX:161225960-161227372|chrX:161227456-161228676	1	1	1	0	0	1	-1.17967	0.543125	16	16	84
chrX|161227372|161231483|F	chrX	161227372	161231483	1	+	161227372	161227372	0,0,0	4	84,84,84,84	0,1304,2718,4027	circRNA	Scml2	NM_001290651	16,17,18,19	chrX:161225960-161227372|chrX:161231483-161234612	2	1	0	0	0	0	-3.16711	0.162477	16	19	336
chrX|161228676|161228760|F	chrX	161228676	161228760	1	+	161228676	161228676	0,0,0	1	84	0	circRNA	Scml2	NM_001290651	17	chrX:161227456-161228676|chrX:161228760-161230090	2	0	0	2	0	1	0.550025	0.760667	17	17	84
chrX|161228676|161230174|F	chrX	161228676	161230174	1	+	161228676	161228676	0,0,0	2	84,84	0,1414	circRNA	Scml2	NM_001290651	17,18	chrX:161227456-161228676|chrX:161230174-161231399	2	0	1	1	1	1	0.0991947	0.954416	17	18	168
chrX|161230090|161230174|F	chrX	161230090	161230174	1	+	161230090	161230090	0,0,0	1	84	0	circRNA	Scml2	NM_001290651	18	chrX:161228760-161230090|chrX:161230174-161231399	1	0	1	1	1	4	1.58239	0.300231	18	18	84
chrX|161231399|161231483|F	chrX	161231399	161231483	1	+	161231399	161231399	0,0,0	1	84	0	circRNA	Scml2	NM_001290651	19	chrX:161230174-161231399|chrX:161231483-161234612	1	0	1	1	0	1	0.105358	0.956822	19	19	84
chrX|162438647|162471856|R	chrX	162438647	162471856	0	-	162438647	162438647	0,0,0	3	146,84,62	0,2389,33147	circRNA	Reps2	NM_001359104	14,13,12	chrX:162427758-162438647|chrX:162471856-162512678	2	1	2	2	0	3	0.116143	0.930599	12	14	292
chrX|162471794|162526396|R	chrX	162471794	162526396	0	-	162471794	162471794	0,0,0	7	62,54,70,95,143,64,139	0,40884,42484,46534,48326,51127,54463	circRNA	Reps2	NM_001359104	12,11,10,9,8,7,6	chrX:162441120-162471794|chrX:162526396-162546754	2	4	4	5	1	1	-0.444864	0.658303	6	12	627
chrX|162471794|162546849|R	chrX	162471794	162546849	0	-	162471794	162471794	0,0,0	8	62,54,70,95,143,64,139,95	0,40884,42484,46534,48326,51127,54463,74960	circRNA	Reps2	NM_001359104	12,11,10,9,8,7,6,5	chrX:162441120-162471794|chrX:162546849-162552542	1	0	0	0	0	0	-1.8518	0.348129	5	12	722
chrX|162512678|162526396|R	chrX	162512678	162526396	0	-	162512678	162512678	0,0,0	6	54,70,95,143,64,139	0,1600,5650,7442,10243,13579	circRNA	Reps2	NM_001359104	11,10,9,8,7,6	chrX:162471856-162512678|chrX:162526396-162546754	1	0	0	0	0	0	-1.8518	0.348129	6	11	565
chrX|162512734|162514278|R	chrX	162512734	162514278	0	-	162512734	162512734	0,0,0	1	1544	0	ciRNA	Reps2	NM_001359104	10	chrX:162512732-162514278	1	0	0	0	0	0	-1.8518	0.348129	10	10	1544
chrX|162514278|162526396|R	chrX	162514278	162526396	0	-	162514278	162514278	0,0,0	5	70,95,143,64,139	0,4050,5842,8643,11979	circRNA	Reps2	NM_001359104	10,9,8,7,6	chrX:162512732-162514278|chrX:162526396-162546754	6	1	4	2	2	4	-0.320358	0.733475	6	10	511
chrX|162514278|162565351|R	chrX	162514278	162565351	0	-	162514278	162514278	0,0,0	9	70,95,143,64,139,95,124,149,124	0,4050,5842,8643,11979,32476,38264,40518,50949	circRNA	Reps2	NM_001359104	10,9,8,7,6,5,4,3,2	chrX:162512732-162514278|chrX:162565351-162565481	2	0	0	0	0	0	-2.64033	0.287346	2	10	1003
chrX|162546754|162554945|R	chrX	162546754	162554945	0	-	162546754	162546754	0,0,0	3	95,124,149	0,5788,8042	circRNA	Reps2	NM_001359104	5,4,3	chrX:162526396-162546754|chrX:162554945-162565227	2	9	5	3	8	2	-0.225212	0.762539	3	5	368
chrX|162546754|162565351|R	chrX	162546754	162565351	0	-	162546754	162546754	0,0,0	4	95,124,149,124	0,5788,8042,18473	circRNA	Reps2	NM_001359104	5,4,3,2	chrX:162526396-162546754|chrX:162565351-162565481	3	9	4	1	4	0	-1.55829	0.0972066	2	5	492
chrX|162782228|162786691|R	chrX	162782228	162786691	0	-	162782228	162782228	0,0,0	3	96,93,75	0,2093,4388	circRNA	Txlng	NM_001290776	10,9,8	chrX:162781418-162782228|chrX:162786691-162787558	6	2	3	4	2	3	-0.197123	0.829315	8	10	264
chrX|162782228|162811595|R	chrX	162782228	162811595	0	-	162782228	162782228	0,0,0	9	96,93,75,120,195,171,92,97,60	0,2093,4388,5330,8383,15411,25256,29063,29307	circRNA	Txlng	NM_001290776	10,9,8,7,6,5,4,3,2	chrX:162781418-162782228|chrX:162811595-162829238	2	4	3	6	2	5	0.591539	0.495802	2	10	999
chrX|162784321|162787678|R	chrX	162784321	162787678	0	-	162784321	162784321	0,0,0	3	93,75,120	0,2295,3237	circRNA	Txlng	NM_001290776	9,8,7	chrX:162782324-162784321|chrX:162787678-162790611	10	7	11	10	7	10	0.0479426	0.927427	7	9	288
chrX|162784321|162811595|R	chrX	162784321	162811595	0	-	162784321	162784321	0,0,0	8	93,75,120,195,171,92,97,60	0,2295,3237,6290,13318,23163,26970,27214	circRNA	Txlng	NM_001290776	9,8,7,6,5,4,3,2	chrX:162782324-162784321|chrX:162811595-162829238	1	1	5	1	0	0	-2.32806	0.159863	2	9	903
chrX|162790611|162811595|R	chrX	162790611	162811595	0	-	162790611	162790611	0,0,0	5	195,171,92,97,60	0,7028,16873,20680,20924	circRNA	Txlng	NM_001290776	6,5,4,3,2	chrX:162787678-162790611|chrX:162811595-162829238	2	6	7	6	4	3	-0.122822	0.871837	2	6	615
chrX|162903433|162921533|F	chrX	162903433	162921533	1	+	162903433	162903433	0,0,0	5	205,171,101,117,84	0,6575,9774,17765,18016	circRNA	Ctps2	NM_001358398	2,3,4,5,6	chrX:162901394-162903433|chrX:162921533-162922389	1	0	1	0	0	0	-2.60396	0.292855	2	6	678
chrX|162903433|162934375|F	chrX	162903433	162934375	0	+	162903433	162903433	0,0,0	9	205,171,101,117,84,81,152,133,89	0,6575,9774,17765,18016,18956,23971,28193,30853	circRNA	Ctps2	NM_001358398	2,3,4,5,6,7,8,9,10	chrX:162901394-162903433|chrX:162934375-162936710	2	0	0	0	0	0	-2.64033	0.287346	2	10	1133
chrX|162921198|162927556|F	chrX	162921198	162927556	1	+	162921198	162921198	0,0,0	4	117,84,81,152	0,251,1191,6206	circRNA	Ctps2	NM_001358398	5,6,7,8	chrX:162913308-162921198|chrX:162927556-162931626	3	1	4	6	0	1	-0.126484	0.906381	5	8	434
chrX|162921198|163011206|F	chrX	162921198	163011206	1	+	162921198	162921198	0,0,0	13	117,84,81,152,133,89,95,63,44,97,56,97,145	0,251,1191,6206,10428,13088,15512,20448,20602,53984,75506,78863,89863	circRNA	Ctps2	NM_001358398	5,6,7,8,9,10,11,12,13,14,15,16,17	chrX:162913308-162921198|chrX:163011206-163029766	2	0	0	0	0	0	-2.64033	0.287346	5	17	1253
chrX|162921198|162931759|F	chrX	162921198	162931759	1	+	162921198	162921198	0,0,0	5	117,84,81,152,133	0,251,1191,6206,10428	circRNA	Ctps2	NM_001358398	5,6,7,8,9	chrX:162913308-162921198|chrX:162931759-162934286	2	0	0	0	1	0	-0.730752	0.725229	5	9	567
chrX|162921198|162936805|F	chrX	162921198	162936805	1	+	162921198	162921198	0,0,0	7	117,84,81,152,133,89,95	0,251,1191,6206,10428,13088,15512	circRNA	Ctps2	NM_001358398	5,6,7,8,9,10,11	chrX:162913308-162921198|chrX:162936805-162941646	1	4	6	9	2	1	0.170574	0.840099	5	11	751
chrX|162921198|162941844|F	chrX	162921198	162941844	1	+	162921198	162921198	0,0,0	9	117,84,81,152,133,89,95,63,44	0,251,1191,6206,10428,13088,15512,20448,20602	circRNA	Ctps2	NM_001358398	5,6,7,8,9,10,11,12,13	chrX:162913308-162921198|chrX:162941844-162975182	11	8	14	7	6	7	-0.609867	0.261569	5	13	858
chrX|162922389|162934375|F	chrX	162922389	162934375	0	+	162922389	162922389	0,0,0	4	81,152,133,89	0,5015,9237,11897	circRNA	Ctps2	NM_001358398	7,8,9,10	chrX:162921533-162922389|chrX:162934375-162936710	1	0	0	0	0	0	-1.8518	0.348129	7	10	455
chrX|162934286|162941844|F	chrX	162934286	162941844	1	+	162934286	162934286	0,0,0	4	89,95,63,44	0,2424,7360,7514	circRNA	Ctps2	NM_001358398	10,11,12,13	chrX:162931759-162934286|chrX:162941844-162975182	4	3	1	2	1	2	-0.576362	0.618641	10	13	291
chrX|162941646|162996760|F	chrX	162941646	162996760	1	+	162941646	162941646	0,0,0	4	63,44,97,56	0,154,33536,55058	circRNA	Ctps2	NM_001358398	12,13,14,15	chrX:162936805-162941646|chrX:162996760-163000061	1	0	0	0	0	0	-1.8518	0.348129	12	15	260
chrX|162941646|163011206|F	chrX	162941646	163011206	1	+	162941646	162941646	0,0,0	6	63,44,97,56,97,145	0,154,33536,55058,58415,69415	circRNA	Ctps2	NM_001358398	12,13,14,15,16,17	chrX:162936805-162941646|chrX:163011206-163029766	1	0	0	1	0	0	0.016122	0.991328	12	17	502
chrX|162941646|163000158|F	chrX	162941646	163000158	0	+	162941646	162941646	0,0,0	5	63,44,97,56,97	0,154,33536,55058,58415	circRNA	Ctps2	NM_001358398	12,13,14,15,16	chrX:162936805-162941646|chrX:163000158-163011061	3	9	3	7	4	3	-0.0558158	0.940824	12	16	357
chrX|162975182|163000158|F	chrX	162975182	163000158	0	+	162975182	162975182	0,0,0	3	97,56,97	0,21522,24879	circRNA	Ctps2	NM_001358398	14,15,16	chrX:162941844-162975182|chrX:163000158-163011061	3	2	0	1	0	0	-1.97834	0.281804	14	16	250
chrX|162996704|163000158|F	chrX	162996704	163000158	0	+	162996704	162996704	0,0,0	2	56,97	0,3357	circRNA	Ctps2	NM_001358398	15,16	chrX:162975279-162996704|chrX:163000158-163011061	4	0	1	0	0	0	-3.799	0.0776662	15	16	153
chrX|163911328|163917843|F	chrX	163911328	163917843	1	+	163911328	163911328	0,0,0	3	179,109,138	0,5146,6377	circRNA	Ap1s2	NM_026887	2,3,4	chrX:163909273-163911328|chrX:163917843-163926902	12	12	19	8	7	7	-0.85618	0.0827237	2	4	426
chrX|163939305|163943313|R	chrX	163939305	163943313	1	-	163939305	163939305	0,0,0	3	110,56,214	0,813,3794	circRNA	Zrsr2	NM_009453	10,9,8	chrX:163936965-163939305|chrX:163943313-163949259	1	0	0	0	0	1	0.105229	0.9676	8	10	380
chrX|163943099|163950225|R	chrX	163943099	163950225	1	-	163943099	163943099	0,0,0	3	214,119,39	0,6160,7087	circRNA	Zrsr2	NM_009453	8,7,6	chrX:163940174-163943099|chrX:163950225-163953569	6	2	3	6	4	1	0.0531441	0.95055	6	8	372
chrX|163949259|163956553|R	chrX	163949259	163956553	0	-	163949259	163949259	0,0,0	5	119,39,87,109,82	0,927,4310,5114,7212	circRNA	Zrsr2	NM_009453	7,6,5,4,3	chrX:163943313-163949259|chrX:163956553-163957915	3	1	1	0	0	0	-3.81337	0.076665	3	7	436
chrX|163953569|163954482|R	chrX	163953569	163954482	1	-	163953569	163953569	0,0,0	2	87,109	0,804	circRNA	Zrsr2	NM_009453	5,4	chrX:163950225-163953569|chrX:163954482-163956471	1	0	0	0	0	0	-1.8518	0.348129	4	5	196
chrX|164105975|164108519|F	chrX	164105975	164108519	1	+	164105975	164105975	0,0,0	2	114,195	0,2349	circRNA	Cltrn	NM_020626	4,5	chrX:164094961-164105975|chrX:164108519-164118195	1	2	0	2	0	0	-0.548526	0.766017	4	5	309
chrX|164947391|164948066|R	chrX	164947391	164948066	0	-	164947391	164947391	0,0,0	1	675	0	ciRNA	Mospd2	NM_001290523	9	chrX:164947354-164948066	2	1	1	1	0	4	0.434713	0.754958	9	9	675
chrX|164951850|164965137|R	chrX	164951850	164965137	0	-	164951850	164951850	0,0,0	6	125,39,61,155,87,156	0,4628,6905,10201,12076,13131	circRNA	Mospd2	NM_001290523	8,7,6,5,4,3	chrX:164948243-164951850|chrX:164965137-164979993	1	1	3	2	0	0	-1.1243	0.493157	3	8	623
chrX|164956478|164965137|R	chrX	164956478	164965137	0	-	164956478	164956478	0,0,0	5	39,61,155,87,156	0,2277,5573,7448,8503	circRNA	Mospd2	NM_001290523	7,6,5,4,3	chrX:164951975-164956478|chrX:164965137-164979993	3	0	1	2	5	2	1.19274	0.310226	3	7	498
chrX|164962051|164965137|R	chrX	164962051	164965137	0	-	164962051	164962051	0,0,0	3	155,87,156	0,1875,2930	circRNA	Mospd2	NM_001290523	5,4,3	chrX:164958816-164962051|chrX:164965137-164979993	2	0	0	0	0	0	-2.64033	0.287346	3	5	398
chrX|166400919|166415095|R	chrX	166400919	166415095	1	-	166400919	166400919	0,0,0	10	114,98,157,612,112,131,190,92,74,120	0,2622,4506,5077,7669,8568,9686,10896,12381,14056	circRNA	Ofd1	NM_177429	19,18,17,16,15,14,13,12,11,10	chrX:166393331-166400919|chrX:166415095-166424975	1	1	0	0	1	0	-0.752676	0.718026	10	19	1700
chrX|166400919|166435535|R	chrX	166400919	166435535	0	-	166400919	166400919	0,0,0	17	114,98,157,612,112,131,190,92,74,120,107,174,137,108,31,69,201	0,2622,4506,5077,7669,8568,9686,10896,12381,14056,24056,25900,26248,27608,30769,30882,34415	circRNA	Ofd1	NM_177429	19,18,17,16,15,14,13,12,11,10,9,8,7,6,5,4,3	chrX:166393331-166400919|chrX:166435535-166440028	1	0	0	0	0	0	-1.8518	0.348129	3	19	2527
chrX|166403541|166415095|R	chrX	166403541	166415095	1	-	166403541	166403541	0,0,0	9	98,157,612,112,131,190,92,74,120	0,1884,2455,5047,5946,7064,8274,9759,11434	circRNA	Ofd1	NM_177429	18,17,16,15,14,13,12,11,10	chrX:166401033-166403541|chrX:166415095-166424975	1	0	0	2	0	1	1.33847	0.489377	10	18	1586
chrX|166403541|166431870|R	chrX	166403541	166431870	0	-	166403541	166403541	0,0,0	15	98,157,612,112,131,190,92,74,120,107,174,137,108,31,69	0,1884,2455,5047,5946,7064,8274,9759,11434,21434,23278,23626,24986,28147,28260	circRNA	Ofd1	NM_177429	18,17,16,15,14,13,12,11,10,9,8,7,6,5,4	chrX:166401033-166403541|chrX:166431870-166435334	1	0	0	2	0	0	0.785097	0.701812	4	18	2212
chrX|166405425|166426993|R	chrX	166405425	166426993	0	-	166405425	166405425	0,0,0	10	157,612,112,131,190,92,74,120,107,174	0,571,3163,4062,5180,6390,7875,9550,19550,21394	circRNA	Ofd1	NM_177429	17,16,15,14,13,12,11,10,9,8	chrX:166403639-166405425|chrX:166426993-166427167	1	0	0	0	0	0	-1.8518	0.348129	8	17	1769
chrX|166408588|166413374|R	chrX	166408588	166413374	1	-	166408588	166408588	0,0,0	5	112,131,190,92,74	0,899,2017,3227,4712	circRNA	Ofd1	NM_177429	15,14,13,12,11	chrX:166406608-166408588|chrX:166413374-166414975	2	0	0	0	0	0	-2.64033	0.287346	11	15	599
chrX|166409487|166415095|R	chrX	166409487	166415095	1	-	166409487	166409487	0,0,0	5	131,190,92,74,120	0,1118,2328,3813,5488	circRNA	Ofd1	NM_177429	14,13,12,11,10	chrX:166408700-166409487|chrX:166415095-166424975	1	0	0	0	0	1	0.105229	0.9676	10	14	607
chrX|166424975|166428635|R	chrX	166424975	166428635	1	-	166424975	166424975	0,0,0	4	107,174,137,108	0,1844,2192,3552	circRNA	Ofd1	NM_177429	9,8,7,6	chrX:166415095-166424975|chrX:166428635-166431688	3	5	8	4	3	3	-0.561841	0.48283	6	9	526
chrX|166426819|166431870|R	chrX	166426819	166431870	0	-	166426819	166426819	0,0,0	5	174,137,108,31,69	0,348,1708,4869,4982	circRNA	Ofd1	NM_177429	8,7,6,5,4	chrX:166425082-166426819|chrX:166431870-166435334	1	0	0	0	0	0	-1.8518	0.348129	4	8	519
chrX|166426819|166435535|R	chrX	166426819	166435535	0	-	166426819	166426819	0,0,0	6	174,137,108,31,69,201	0,348,1708,4869,4982,8515	circRNA	Ofd1	NM_177429	8,7,6,5,4,3	chrX:166425082-166426819|chrX:166435535-166440028	1	0	0	0	0	0	-1.8518	0.348129	3	8	720
chrX|166427167|166440127|R	chrX	166427167	166440127	0	-	166427167	166427167	0,0,0	6	137,108,31,69,201,99	0,1360,4521,4634,8167,12861	circRNA	Ofd1	NM_177429	7,6,5,4,3,2	chrX:166426993-166427167|chrX:166440127-166440279	1	0	0	4	0	1	1.97763	0.27867	2	7	645
chrX|166428527|166435535|R	chrX	166428527	166435535	0	-	166428527	166428527	0,0,0	4	108,31,69,201	0,3161,3274,6807	circRNA	Ofd1	NM_177429	6,5,4,3	chrX:166427304-166428527|chrX:166435535-166440028	4	5	4	5	3	9	0.484744	0.506664	3	6	409
chrX|166428527|166440127|R	chrX	166428527	166440127	0	-	166428527	166428527	0,0,0	5	108,31,69,201,99	0,3161,3274,6807,11501	circRNA	Ofd1	NM_177429	6,5,4,3,2	chrX:166427304-166428527|chrX:166440127-166440279	2	1	0	3	0	1	0.387727	0.805495	2	6	508
chrX|166431688|166440127|R	chrX	166431688	166440127	0	-	166431688	166431688	0,0,0	4	31,69,201,99	0,113,3646,8340	circRNA	Ofd1	NM_177429	5,4,3,2	chrX:166428635-166431688|chrX:166440127-166440279	1	0	0	1	0	0	0.016122	0.991328	2	5	400
chrX|168656962|168669615|R	chrX	168656962	168669615	0	-	168656962	168656962	0,0,0	7	85,100,110,263,159,161,126	0,1652,5468,7080,9980,11668,12527	circRNA	Msl3	NM_010832	11,10,9,8,7,6,5	chrX:168654968-168656962|chrX:168669615-168670219	1	0	0	0	0	0	-1.8518	0.348129	5	11	1004
chrX|169237489|169265602|F	chrX	169237489	169265602	1	+	169237489	169237489	0,0,0	7	72,260,196,56,151,149,180	0,9032,11026,16088,18996,20162,27933	circRNA	Arhgap6	NM_009707	3,4,5,6,7,8,9	chrX:169220357-169237489|chrX:169265602-169281960	2	0	1	0	0	0	-3.11803	0.16934	3	9	1064
chrX|169926953|169927669|F	chrX	169926953	169927669	1	+	169926953	169926953	0,0,0	1	716	0	circRNA	Mid1	NM_010797	2	chrX:169685372-169926953|chrX:169927669-169966062	3	1	1	7	0	2	0.837297	0.453946	2	2	716
chr13|3548862|3562037|F	chr13	3548862	3562037	1	+	3548862	3548862	0,0,0	7	108,100,135,199,132,100,172	0,2126,5549,7451,8063,11129,13003	circRNA	Gdi2	NM_008112	2,3,4,5,6,7,8	chr13:3538343-3548862|chr13:3562037-3564539	1	2	1	0	1	0	-1.62071	0.393613	2	8	946
chr13|3548862|3554546|F	chr13	3548862	3554546	0	+	3548862	3548862	0,0,0	3	108,100,135	0,2126,5549	circRNA	Gdi2	NM_008112	2,3,4	chr13:3538343-3548862|chr13:3554546-3556313	4	4	1	0	1	2	-1.38814	0.267	2	4	343
chr13|3550988|3557057|F	chr13	3550988	3557057	1	+	3550988	3550988	0,0,0	4	100,135,199,132	0,3423,5325,5937	circRNA	Gdi2	NM_008112	3,4,5,6	chr13:3548970-3550988|chr13:3557057-3559991	9	10	13	8	8	11	-0.135751	0.788539	3	6	566
chr13|3550988|3554546|F	chr13	3550988	3554546	0	+	3550988	3550988	0,0,0	2	100,135	0,3423	circRNA	Gdi2	NM_008112	3,4	chr13:3548970-3550988|chr13:3554546-3556313	2	3	4	3	0	1	-1.03503	0.381801	3	4	235
chr13|3550988|3556512|F	chr13	3550988	3556512	0	+	3550988	3550988	0,0,0	3	100,135,199	0,3423,5325	circRNA	Gdi2	NM_008112	3,4,5	chr13:3548970-3550988|chr13:3556512-3556925	1	0	0	0	0	0	-1.8518	0.348129	3	5	434
chr13|3556313|3557057|F	chr13	3556313	3557057	1	+	3556313	3556313	0,0,0	2	199,132	0,612	circRNA	Gdi2	NM_008112	5,6	chr13:3554546-3556313|chr13:3557057-3559991	44	30	46	39	31	30	-0.168739	0.542418	5	6	331
chr13|3561865|3564684|F	chr13	3561865	3564684	0	+	3561865	3561865	0,0,0	2	172,145	0,2674	circRNA	Gdi2	NM_008112	8,9	chr13:3560091-3561865|chr13:3564684-3564858	1	0	0	0	0	0	-1.8518	0.348129	8	9	317
chr13|3566917|3570437|R	chr13	3566917	3570437	0	-	3566917	3566917	0,0,0	5	115,182,106,154,126	0,518,1834,2570,3394	circRNA	Tasor2	NM_001360838	19,18,17,16,15	chr13:3566667-3566917|chr13:3570437-3573486	2	0	0	0	0	0	-2.64033	0.287346	15	19	683
chr13|3568751|3570437|R	chr13	3568751	3570437	0	-	3568751	3568751	0,0,0	3	106,154,126	0,736,1560	circRNA	Tasor2	NM_001360838	17,16,15	chr13:3567617-3568751|chr13:3570437-3573486	1	0	0	0	0	0	-1.8518	0.348129	15	17	386
chr13|3581751|3582193|R	chr13	3581751	3582193	0	-	3581751	3581751	0,0,0	1	442	0	circRNA	Tasor2	NM_134063	13	chr13:3577200-3581751|chr13:3582193-3584499	2	2	0	0	1	1	-0.813757	0.638759	13	13	442
chr13|3584499|3585373|R	chr13	3584499	3585373	0	-	3584499	3584499	0,0,0	1	874	0	circRNA	Tasor2	NM_001360838	12	chr13:3582193-3584499|chr13:3585373-3588297	6	2	1	3	4	1	-0.109767	0.912831	12	12	874
chr13|3594130|3599751|R	chr13	3594130	3599751	0	-	3594130	3594130	0,0,0	5	63,73,104,101,100	0,162,1366,2646,5521	circRNA	Tasor2	NM_001360838	9,8,7,6,5	chr13:3590648-3594130|chr13:3599751-3599836	1	0	0	0	0	0	-1.8518	0.348129	5	9	441
chr13|3595496|3600334|R	chr13	3595496	3600334	1	-	3595496	3595496	0,0,0	6	104,101,100,20,124,143	0,1280,4155,4340,4442,4695	circRNA	Tasor2	NM_001360838	7,6,5,4,3,2	chr13:3594365-3595496|chr13:3600334-3610789	4	4	6	2	5	1	-0.691541	0.431462	2	7	592
chr13|5864767|5866762|F	chr13	5864767	5866762	1	+	5864767	5864767	0,0,0	2	577,124	0,1871	circRNA	Klf6	NM_011803	2,3	chr13:5861842-5864767|chr13:5866762-5867231	1	0	0	0	0	0	-1.8518	0.348129	2	3	701
chr13|6552633|6556702|F	chr13	6552633	6556702	1	+	6552633	6552633	0,0,0	5	107,152,115,97,161	0,548,2720,2918,3908	circRNA	Pitrm1	NM_001360106	3,4,5,6,7	chr13:6549682-6552633|chr13:6556702-6557761	6	4	6	3	5	4	-0.302414	0.690981	3	7	632
chr13|6552633|6579520|F	chr13	6552633	6579520	0	+	6552633	6552633	0,0,0	24	107,152,115,97,161,127,89,129,114,97,135,139,117,133,121,77,166,101,121,72,113,126,146,103	0,548,2720,2918,3908,5128,5522,6721,7396,7968,9319,10742,12357,14716,16030,16265,16566,17968,20407,21726,22383,24756,25807,26784	circRNA	Pitrm1	NM_001360106	3,4,5,6,7,8,9,10,11,12,13,14,15,16,17,18,19,20,21,22,23,24,25,26	chr13:6549682-6552633|chr13:6579520-6579649	1	0	0	0	0	0	-1.8518	0.348129	3	26	2858
chr13|6555353|6560698|F	chr13	6555353	6560698	0	+	6555353	6555353	0,0,0	8	115,97,161,127,89,129,114,97	0,198,1188,2408,2802,4001,4676,5248	circRNA	Pitrm1	NM_001360106	5,6,7,8,9,10,11,12	chr13:6553333-6555353|chr13:6560698-6561952	1	0	0	0	0	0	-1.8518	0.348129	5	12	929
chr13|6564990|6570702|F	chr13	6564990	6570702	1	+	6564990	6564990	0,0,0	6	117,133,121,77,166,101	0,2359,3673,3908,4209,5611	circRNA	Pitrm1	NM_001360106	15,16,17,18,19,20	chr13:6563514-6564990|chr13:6570702-6573040	1	0	0	0	0	0	-1.8518	0.348129	15	20	715
chr13|6575129|6577386|F	chr13	6575129	6577386	0	+	6575129	6575129	0,0,0	1	2257	0	ciRNA	Pitrm1	NM_001360106	23	chr13:6575129-6577389	2	0	0	0	0	0	-2.64033	0.287346	23	23	2257
chr13|8819862|8837023|R	chr13	8819862	8837023	0	-	8819862	8819862	0,0,0	4	115,135,142,241	0,548,15434,16920	circRNA	Wdr37	NM_172445	13,12,11,10	chr13:8805946-8819862|chr13:8837023-8842729	6	0	3	1	1	1	-1.37249	0.275189	10	13	633
chr13|8819862|8849669|R	chr13	8819862	8849669	0	-	8819862	8819862	0,0,0	8	115,135,142,241,77,45,72,136	0,548,15434,16920,22867,24924,27752,29671	circRNA	Wdr37	NM_172445	13,12,11,10,9,8,7,6	chr13:8805946-8819862|chr13:8849669-8853669	10	6	5	4	2	6	-0.695743	0.322701	6	13	963
chr13|8819862|8861265|R	chr13	8819862	8861265	0	-	8819862	8819862	0,0,0	12	115,135,142,241,77,45,72,136,65,96,97,178	0,548,15434,16920,22867,24924,27752,29671,33807,34137,36969,41225	circRNA	Wdr37	NM_172445	13,12,11,10,9,8,7,6,5,4,3,2	chr13:8805946-8819862|chr13:8861265-8870869	6	4	4	4	4	5	-0.0109078	0.988617	2	13	1399
chr13|8820410|8849669|R	chr13	8820410	8849669	0	-	8820410	8820410	0,0,0	7	135,142,241,77,45,72,136	0,14886,16372,22319,24376,27204,29123	circRNA	Wdr37	NM_172445	12,11,10,9,8,7,6	chr13:8819977-8820410|chr13:8849669-8853669	1	0	0	0	0	0	-1.8518	0.348129	6	12	848
chr13|8835296|8837023|R	chr13	8835296	8837023	0	-	8835296	8835296	0,0,0	2	142,241	0,1486	circRNA	Wdr37	NM_172445	11,10	chr13:8820545-8835296|chr13:8837023-8842729	5	5	7	17	5	7	0.824589	0.160867	10	11	383
chr13|8835296|8844831|R	chr13	8835296	8844831	0	-	8835296	8835296	0,0,0	4	142,241,77,45	0,1486,7433,9490	circRNA	Wdr37	NM_172445	11,10,9,8	chr13:8820545-8835296|chr13:8844831-8847614	1	0	0	0	0	0	-1.8518	0.348129	8	11	505
chr13|8835296|8849669|R	chr13	8835296	8849669	0	-	8835296	8835296	0,0,0	6	142,241,77,45,72,136	0,1486,7433,9490,12318,14237	circRNA	Wdr37	NM_172445	11,10,9,8,7,6	chr13:8820545-8835296|chr13:8849669-8853669	12	12	13	11	15	10	0.0502094	0.911995	6	11	713
chr13|8835296|8861265|R	chr13	8835296	8861265	0	-	8835296	8835296	0,0,0	10	142,241,77,45,72,136,65,96,97,178	0,1486,7433,9490,12318,14237,18373,18703,21535,25791	circRNA	Wdr37	NM_172445	11,10,9,8,7,6,5,4,3,2	chr13:8820545-8835296|chr13:8861265-8870869	6	9	5	4	8	4	-0.241326	0.715635	2	11	1149
chr13|8836782|8861265|R	chr13	8836782	8861265	0	-	8836782	8836782	0,0,0	9	241,77,45,72,136,65,96,97,178	0,5947,8004,10832,12751,16887,17217,20049,24305	circRNA	Wdr37	NM_172445	10,9,8,7,6,5,4,3,2	chr13:8835438-8836782|chr13:8861265-8870869	3	3	1	4	4	2	0.544256	0.585459	2	10	1007
chr13|8842729|8856928|R	chr13	8842729	8856928	1	-	8842729	8842729	0,0,0	7	77,45,72,136,65,96,97	0,2057,4885,6804,10940,11270,14102	circRNA	Wdr37	NM_172445	9,8,7,6,5,4,3	chr13:8837023-8842729|chr13:8856928-8861087	1	1	0	0	0	0	-2.66225	0.284127	3	9	588
chr13|8842729|8849669|R	chr13	8842729	8849669	0	-	8842729	8842729	0,0,0	4	77,45,72,136	0,2057,4885,6804	circRNA	Wdr37	NM_172445	9,8,7,6	chr13:8837023-8842729|chr13:8849669-8853669	3	2	5	8	3	11	1.2303	0.0888438	6	9	330
chr13|8842729|8861265|R	chr13	8842729	8861265	0	-	8842729	8842729	0,0,0	8	77,45,72,136,65,96,97,178	0,2057,4885,6804,10940,11270,14102,18358	circRNA	Wdr37	NM_172445	9,8,7,6,5,4,3,2	chr13:8837023-8842729|chr13:8861265-8870869	2	3	4	7	3	6	0.897689	0.273178	2	9	766
chr13|8844786|8849669|R	chr13	8844786	8849669	0	-	8844786	8844786	0,0,0	3	45,72,136	0,2828,4747	circRNA	Wdr37	NM_172445	8,7,6	chr13:8842806-8844786|chr13:8849669-8853669	2	1	4	0	0	0	-4.2208	0.0382295	6	8	253
chr13|8844786|8861265|R	chr13	8844786	8861265	0	-	8844786	8844786	0,0,0	7	45,72,136,65,96,97,178	0,2828,4747,8883,9213,12045,16301	circRNA	Wdr37	NM_172445	8,7,6,5,4,3,2	chr13:8842806-8844786|chr13:8861265-8870869	4	8	9	4	6	3	-0.588876	0.394388	2	8	689
chr13|8849533|8861265|R	chr13	8849533	8861265	0	-	8849533	8849533	0,0,0	5	136,65,96,97,178	0,4136,4466,7298,11554	circRNA	Wdr37	NM_172445	6,5,4,3,2	chr13:8847686-8849533|chr13:8861265-8870869	1	1	1	0	0	3	0.170643	0.922786	2	6	572
chr13|8853669|8861265|R	chr13	8853669	8861265	0	-	8853669	8853669	0,0,0	4	65,96,97,178	0,330,3162,7418	circRNA	Wdr37	NM_172445	5,4,3,2	chr13:8849669-8853669|chr13:8861265-8870869	1	2	3	6	2	1	0.606851	0.571104	2	5	436
chr13|8856831|8861265|R	chr13	8856831	8861265	0	-	8856831	8856831	0,0,0	2	97,178	0,4256	circRNA	Wdr37	NM_172445	3,2	chr13:8854095-8856831|chr13:8861265-8870869	1	0	0	0	0	0	-1.8518	0.348129	2	3	275
chr13|8989052|8992815|R	chr13	8989052	8992815	1	-	8989052	8989052	0,0,0	5	93,101,137,104,171	0,1645,2662,2879,3592	circRNA	Gtpbp4	NM_027000	6,5,4,3,2	chr13:8987947-8989052|chr13:8992815-8995948	3	1	3	2	4	1	0.0906472	0.934668	2	6	606
chr13|8990697|8992815|R	chr13	8990697	8992815	1	-	8990697	8990697	0,0,0	4	101,137,104,171	0,1017,1234,1947	circRNA	Gtpbp4	NM_027000	5,4,3,2	chr13:8989145-8990697|chr13:8992815-8995948	4	1	1	0	0	1	-2.11289	0.222059	2	5	513
chr13|8991714|8992815|R	chr13	8991714	8992815	1	-	8991714	8991714	0,0,0	3	137,104,171	0,217,930	circRNA	Gtpbp4	NM_027000	4,3,2	chr13:8990798-8991714|chr13:8992815-8995948	1	5	0	1	1	1	-0.898157	0.52476	2	4	412
chr13|9122107|9143832|F	chr13	9122107	9143832	1	+	9122107	9122107	0,0,0	5	119,60,148,147,79	0,1795,14671,15047,21646	circRNA	Larp4b	NM_001311117	2,3,4,5,6	chr13:9094180-9122107|chr13:9143832-9145381	1	0	0	0	0	0	-1.8518	0.348129	2	6	553
chr13|9122107|9158802|F	chr13	9122107	9158802	1	+	9122107	9122107	0,0,0	12	119,60,148,147,79,137,104,111,54,210,107,252	0,1795,14671,15047,21646,23274,25293,27718,28757,28907,36015,36443	circRNA	Larp4b	NM_172585	2,3,4,5,6,7,8,9,10,11,12,13	chr13:9094180-9122107|chr13:9158802-9164674	1	0	1	0	3	1	1.01076	0.560781	2	13	1528
chr13|9122107|9137301|F	chr13	9122107	9137301	1	+	9122107	9122107	0,0,0	4	119,60,148,147	0,1795,14671,15047	circRNA	Larp4b	NM_001311117	2,3,4,5	chr13:9094180-9122107|chr13:9137301-9143753	4	8	3	2	7	4	-0.123649	0.870243	2	5	474
chr13|9122107|9151224|F	chr13	9122107	9151224	1	+	9122107	9122107	0,0,0	10	119,60,148,147,79,137,104,111,54,210	0,1795,14671,15047,21646,23274,25293,27718,28757,28907	circRNA	Larp4b	NM_001311117	2,3,4,5,6,7,8,9,10,11	chr13:9094180-9122107|chr13:9151224-9158122	7	15	14	9	10	12	-0.115092	0.808243	2	11	1169
chr13|9122107|9147504|F	chr13	9122107	9147504	0	+	9122107	9122107	0,0,0	7	119,60,148,147,79,137,104	0,1795,14671,15047,21646,23274,25293	circRNA	Larp4b	NM_001311117	2,3,4,5,6,7,8	chr13:9094180-9122107|chr13:9147504-9149825	2	0	0	4	1	2	1.68545	0.24834	2	8	794
chr13|9122107|9164720|F	chr13	9122107	9164720	0	+	9122107	9122107	0,0,0	12	119,60,148,147,79,137,104,111,54,210,107,46	0,1795,14671,15047,21646,23274,25293,27718,28757,28907,36015,42567	circRNA	Larp4b	NM_001311117	2,3,4,5,6,7,8,9,10,11,12,13	chr13:9094180-9122107|chr13:9164720-9166316	8	7	7	9	4	2	-0.487868	0.45899	2	13	1322
chr13|9136778|9158802|F	chr13	9136778	9158802	1	+	9136778	9136778	0,0,0	10	148,147,79,137,104,111,54,210,107,252	0,376,6975,8603,10622,13047,14086,14236,21344,21772	circRNA	Larp4b	NM_172585	4,5,6,7,8,9,10,11,12,13	chr13:9123962-9136778|chr13:9158802-9164674	1	0	0	3	0	0	1.27707	0.507998	4	13	1349
chr13|9136778|9151224|F	chr13	9136778	9151224	1	+	9136778	9136778	0,0,0	8	148,147,79,137,104,111,54,210	0,376,6975,8603,10622,13047,14086,14236	circRNA	Larp4b	NM_001311117	4,5,6,7,8,9,10,11	chr13:9123962-9136778|chr13:9151224-9158122	3	5	14	5	5	5	-0.419549	0.52395	4	11	990
chr13|9136778|9147504|F	chr13	9136778	9147504	0	+	9136778	9136778	0,0,0	5	148,147,79,137,104	0,376,6975,8603,10622	circRNA	Larp4b	NM_001311117	4,5,6,7,8	chr13:9123962-9136778|chr13:9147504-9149825	2	0	0	1	0	0	-0.772407	0.712842	4	8	615
chr13|9143753|9151224|F	chr13	9143753	9151224	1	+	9143753	9143753	0,0,0	6	79,137,104,111,54,210	0,1628,3647,6072,7111,7261	circRNA	Larp4b	NM_001311117	6,7,8,9,10,11	chr13:9137301-9143753|chr13:9151224-9158122	1	0	0	0	0	0	-1.8518	0.348129	6	11	695
chr13|9143753|9147504|F	chr13	9143753	9147504	0	+	9143753	9143753	0,0,0	3	79,137,104	0,1628,3647	circRNA	Larp4b	NM_001311117	6,7,8	chr13:9137301-9143753|chr13:9147504-9149825	1	0	0	0	4	1	2.05919	0.257935	6	8	320
chr13|9158122|9169006|F	chr13	9158122	9169006	0	+	9158122	9158122	0,0,0	5	107,46,165,125,109	0,6552,8194,10555,10775	circRNA	Larp4b	NM_001311117	12,13,14,15,16	chr13:9151224-9158122|chr13:9169006-9170651	1	0	0	0	0	0	-1.8518	0.348129	12	16	552
chr13|9493104|9506689|F	chr13	9493104	9506689	1	+	9493104	9493104	0,0,0	2	72,111	0,13474	circRNA	Dip2c	NM_001081426	2,3	chr13:9277066-9493104|chr13:9506689-9533251	2	1	2	4	1	1	0.301103	0.810769	2	3	183
chr13|9493104|9576918|F	chr13	9493104	9576918	1	+	9493104	9493104	0,0,0	16	72,111,126,210,135,120,198,92,111,124,110,103,65,94,120,115	0,13474,40147,43551,57079,58641,60169,67566,70009,74726,75196,75486,77945,82029,82257,83699	circRNA	Dip2c	NM_001081426	2,3,4,5,6,7,8,9,10,11,12,13,14,15,16,17	chr13:9277066-9493104|chr13:9576918-9601356	1	0	0	2	0	2	1.74665	0.355177	2	17	1906
chr13|9493104|9553471|F	chr13	9493104	9553471	1	+	9493104	9493104	0,0,0	7	72,111,126,210,135,120,198	0,13474,40147,43551,57079,58641,60169	circRNA	Dip2c	NM_001081426	2,3,4,5,6,7,8	chr13:9277066-9493104|chr13:9553471-9560670	1	1	3	0	2	0	-1.06713	0.513001	2	8	972
chr13|9560670|9576918|F	chr13	9560670	9576918	1	+	9560670	9560670	0,0,0	9	92,111,124,110,103,65,94,120,115	0,2443,7160,7630,7920,10379,14463,14691,16133	circRNA	Dip2c	NM_001081426	9,10,11,12,13,14,15,16,17	chr13:9553471-9560670|chr13:9576918-9601356	21	19	26	18	15	11	-0.495845	0.186586	9	17	934
chr13|9560670|9571114|F	chr13	9560670	9571114	0	+	9560670	9560670	0,0,0	6	92,111,124,110,103,65	0,2443,7160,7630,7920,10379	circRNA	Dip2c	NM_001081426	9,10,11,12,13,14	chr13:9553471-9560670|chr13:9571114-9575133	2	4	8	2	8	8	0.493044	0.485322	9	14	605
chr13|9634721|9637265|F	chr13	9634721	9637265	1	+	9634721	9634721	0,0,0	2	169,171	0,2373	circRNA	Dip2c	NM_001081426	30,31	chr13:9628103-9634721|chr13:9637265-9646978	2	1	1	0	1	2	-0.243687	0.876319	30	31	340
chr13|9690445|9697736|R	chr13	9690445	9697736	1	-	9690445	9690445	0,0,0	7	69,208,119,78,56,88,93	0,457,2984,3823,4683,5293,7198	circRNA	Zmynd11	NM_001347476	12,11,10,9,8,7,6	chr13:9689724-9690445|chr13:9697736-9698627	2	0	0	0	0	0	-2.64033	0.287346	6	12	711
chr13|9710145|9720932|R	chr13	9710145	9720932	1	-	9710145	9710145	0,0,0	2	162,160	0,10627	circRNA	Zmynd11	NM_001347471	4,3	chr13:9698705-9710145|chr13:9720932-9735331	1	0	0	0	0	0	-1.8518	0.348129	3	4	322
chr13|9710145|9735466|R	chr13	9710145	9735466	0	-	9710145	9710145	0,0,0	3	162,160,135	0,10627,25186	circRNA	Zmynd11	NM_001347471	4,3,2	chr13:9698705-9710145|chr13:9735466-9763706	68	58	68	64	78	50	0.0718361	0.752837	2	4	457
chr13|9720772|9735466|R	chr13	9720772	9735466	0	-	9720772	9720772	0,0,0	2	160,135	0,14559	circRNA	Zmynd11	NM_001347471	3,2	chr13:9710307-9720772|chr13:9735466-9763706	48	42	38	51	37	32	-0.0233243	0.929801	2	3	295
chr13|9763667|9763706|R	chr13	9763667	9763706	1	-	9763667	9763667	0,0,0	1	39	0	ciRNA	Zmynd11	NM_001347471	1	chr13:9735466-9763706	2	0	0	0	0	0	-2.64033	0.287346	1	1	39
chr13|10028452|10028499|R	chr13	10028452	10028499	1	-	10028452	10028452	0,0,0	1	47	0	circRNA	Chrm3	NM_033269	4	chr13:9879017-10028452|chr13:10028499-10122226	1	0	2	0	0	0	-3.08754	0.173709	4	4	47
chr13|10122226|10122289|R	chr13	10122226	10122289	0	-	10122226	10122226	0,0,0	1	63	0	circRNA	Chrm3	NM_033269	3	chr13:10028499-10122226|chr13:10122289-10224644	3	0	0	0	0	0	-3.14847	0.165014	3	3	63
chr13|10122226|10224757|R	chr13	10122226	10224757	0	-	10122226	10122226	0,0,0	2	63,113	0,102418	circRNA	Chrm3	NM_033269	3,2	chr13:10028499-10122226|chr13:10224757-10360263	1	0	0	0	0	1	0.105229	0.9676	2	3	176
chr13|12212387|12216899|R	chr13	12212387	12216899	0	-	12212387	12212387	0,0,0	4	101,108,153,90	0,283,3025,4422	circRNA	Mtr	NM_001081128	22,21,20,19	chr13:12205357-12212387|chr13:12216899-12221421	1	0	0	3	0	1	1.69357	0.369024	19	22	452
chr13|12239648|12247985|R	chr13	12239648	12247985	1	-	12239648	12239648	0,0,0	6	62,101,95,63,107,93	0,1916,4286,4906,7670,8244	circRNA	Mtr	NM_001081128	10,9,8,7,6,5	chr13:12238048-12239648|chr13:12247985-12249844	2	2	2	1	3	0	-0.480372	0.718091	5	10	521
chr13|12239648|12250691|R	chr13	12239648	12250691	1	-	12239648	12239648	0,0,0	8	62,101,95,63,107,93,70,90	0,1916,4286,4906,7670,8244,10196,10953	circRNA	Mtr	NM_001081128	10,9,8,7,6,5,4,3	chr13:12238048-12239648|chr13:12250691-12253763	3	1	1	3	2	0	0.029781	0.980752	3	10	681
chr13|12280428|12291890|R	chr13	12280428	12291890	0	-	12280428	12280428	0,0,0	5	141,109,151,148,231	0,2086,8078,10245,11231	circRNA	Actn2	NM_033268	14,13,12,11,10	chr13:12278976-12280428|chr13:12291890-12294309	1	0	1	0	0	0	-2.60396	0.292855	10	14	780
chr13|12282514|12291890|R	chr13	12282514	12291890	0	-	12282514	12282514	0,0,0	4	109,151,148,231	0,5992,8159,9145	circRNA	Actn2	NM_033268	13,12,11,10	chr13:12280569-12282514|chr13:12291890-12294309	1	0	0	0	0	0	-1.8518	0.348129	10	13	639
chr13|12403144|12407624|F	chr13	12403144	12407624	1	+	12403144	12403144	0,0,0	5	134,103,111,118,108	0,1743,2878,3380,4372	circRNA	Heatr1	NM_144835	8,9,10,11,12	chr13:12402925-12403144|chr13:12407624-12408653	1	1	1	0	0	0	-3.1367	0.16678	8	12	574
chr13|12410395|12418229|F	chr13	12410395	12418229	1	+	12410395	12410395	0,0,0	10	212,122,192,184,137,193,170,159,243,132	0,824,1649,2829,3116,3977,5021,5555,7064,7702	circRNA	Heatr1	NM_144835	15,16,17,18,19,20,21,22,23,24	chr13:12409297-12410395|chr13:12418229-12421041	1	0	0	0	0	0	-1.8518	0.348129	15	24	1744
chr13|12454734|12459316|R	chr13	12454734	12459316	1	-	12454734	12454734	0,0,0	2	211,143	0,4439	circRNA	Lgals8	NM_001291057	3,2	chr13:12453404-12454734|chr13:12459316-12461426	12	16	18	17	23	15	0.347416	0.369414	2	3	354
chr13|12574819|12574939|F	chr13	12574819	12574939	1	+	12574819	12574819	0,0,0	1	120	0	circRNA	Ero1lb	NM_026184	2	chr13:12566178-12574819|chr13:12574939-12579175	6	5	10	7	4	0	-0.846153	0.242227	2	2	120
chr13|12574819|12580415|F	chr13	12574819	12580415	1	+	12574819	12574819	0,0,0	3	120,84,42	0,4356,5554	circRNA	Ero1lb	NM_026184	2,3,4	chr13:12566178-12574819|chr13:12580415-12581668	1	0	2	0	1	0	-1.17797	0.544488	2	4	246
chr13|12574819|12581751|F	chr13	12574819	12581751	1	+	12574819	12574819	0,0,0	4	120,84,42,83	0,4356,5554,6849	circRNA	Ero1lb	NM_026184	2,3,4,5	chr13:12566178-12574819|chr13:12581751-12583536	3	1	0	2	0	0	-0.898869	0.607781	2	5	329
chr13|12574819|12591031|F	chr13	12574819	12591031	1	+	12574819	12574819	0,0,0	7	120,84,42,83,74,121,47	0,4356,5554,6849,8717,15941,16165	circRNA	Ero1lb	NM_026184	2,3,4,5,6,7,8	chr13:12566178-12574819|chr13:12591031-12593507	3	1	0	1	2	0	-0.347281	0.828166	2	8	571
chr13|12574819|12595724|F	chr13	12574819	12595724	1	+	12574819	12574819	0,0,0	9	120,84,42,83,74,121,47,12,27	0,4356,5554,6849,8717,15941,16165,18688,20878	circRNA	Ero1lb	NM_026184	2,3,4,5,6,7,8,9,10	chr13:12566178-12574819|chr13:12595724-12599860	1	5	7	6	5	8	0.647853	0.360975	2	10	610
chr13|12574819|12604461|F	chr13	12574819	12604461	1	+	12574819	12574819	0,0,0	14	120,84,42,83,74,121,47,12,27,93,247,70,87,134	0,4356,5554,6849,8717,15941,16165,18688,20878,25041,25267,26916,27491,29508	circRNA	Ero1lb	NM_026184	2,3,4,5,6,7,8,9,10,11,12,13,14,15	chr13:12566178-12574819|chr13:12604461-12606826	11	9	20	12	8	8	-0.408592	0.390244	2	15	1241
chr13|12574819|12583610|F	chr13	12574819	12583610	1	+	12574819	12574819	0,0,0	5	120,84,42,83,74	0,4356,5554,6849,8717	circRNA	Ero1lb	NM_026184	2,3,4,5,6	chr13:12566178-12574819|chr13:12583610-12590760	160	148	168	118	129	121	-0.27185	0.14499	2	6	403
chr13|12579175|12601805|F	chr13	12579175	12601805	1	+	12579175	12579175	0,0,0	11	84,42,83,74,121,47,12,27,93,247,70	0,1198,2493,4361,11585,11809,14332,16522,20685,20911,22560	circRNA	Ero1lb	NM_026184	3,4,5,6,7,8,9,10,11,12,13	chr13:12574939-12579175|chr13:12601805-12602310	1	0	2	2	0	0	-0.450616	0.804737	3	13	900
chr13|12579175|12580415|F	chr13	12579175	12580415	1	+	12579175	12579175	0,0,0	2	84,42	0,1198	circRNA	Ero1lb	NM_026184	3,4	chr13:12574939-12579175|chr13:12580415-12581668	1	2	2	4	0	1	0.039034	0.975414	3	4	126
chr13|12579175|12595724|F	chr13	12579175	12595724	1	+	12579175	12579175	0,0,0	8	84,42,83,74,121,47,12,27	0,1198,2493,4361,11585,11809,14332,16522	circRNA	Ero1lb	NM_026184	3,4,5,6,7,8,9,10	chr13:12574939-12579175|chr13:12595724-12599860	2	1	3	4	1	0	-0.200538	0.874967	3	10	490
chr13|12579175|12604461|F	chr13	12579175	12604461	1	+	12579175	12579175	0,0,0	13	84,42,83,74,121,47,12,27,93,247,70,87,134	0,1198,2493,4361,11585,11809,14332,16522,20685,20911,22560,23135,25152	circRNA	Ero1lb	NM_026184	3,4,5,6,7,8,9,10,11,12,13,14,15	chr13:12574939-12579175|chr13:12604461-12606826	3	0	3	7	2	0	0.60082	0.57573	3	15	1121
chr13|12580373|12595724|F	chr13	12580373	12595724	1	+	12580373	12580373	0,0,0	7	42,83,74,121,47,12,27	0,1295,3163,10387,10611,13134,15324	circRNA	Ero1lb	NM_026184	4,5,6,7,8,9,10	chr13:12579259-12580373|chr13:12595724-12599860	1	0	1	5	0	0	1.18304	0.467946	4	10	406
chr13|12580373|12604461|F	chr13	12580373	12604461	1	+	12580373	12580373	0,0,0	12	42,83,74,121,47,12,27,93,247,70,87,134	0,1295,3163,10387,10611,13134,15324,19487,19713,21362,21937,23954	circRNA	Ero1lb	NM_026184	4,5,6,7,8,9,10,11,12,13,14,15	chr13:12579259-12580373|chr13:12604461-12606826	3	3	1	1	1	7	0.47462	0.643408	4	15	1037
chr13|12580373|12602397|F	chr13	12580373	12602397	1	+	12580373	12580373	0,0,0	11	42,83,74,121,47,12,27,93,247,70,87	0,1295,3163,10387,10611,13134,15324,19487,19713,21362,21937	circRNA	Ero1lb	NM_026184	4,5,6,7,8,9,10,11,12,13,14	chr13:12579259-12580373|chr13:12602397-12604327	1	0	0	0	0	2	0.930397	0.655405	4	14	903
chr13|12580415|12581668|F	chr13	12580415	12581668	1	+	12580415	12580415	0,0,0	1	1253	0	ciRNA	Ero1lb	NM_026184	4	chr13:12580415-12581668	6	2	3	1	3	0	-1.30791	0.238827	4	4	1253
chr13|12581668|12604461|F	chr13	12581668	12604461	1	+	12581668	12581668	0,0,0	11	83,74,121,47,12,27,93,247,70,87,134	0,1868,9092,9316,11839,14029,18192,18418,20067,20642,22659	circRNA	Ero1lb	NM_026184	5,6,7,8,9,10,11,12,13,14,15	chr13:12580415-12581668|chr13:12604461-12606826	4	1	0	1	1	0	-1.15722	0.478177	5	15	995
chr13|12590760|12602397|F	chr13	12590760	12602397	1	+	12590760	12590760	0,0,0	8	121,47,12,27,93,247,70,87	0,224,2747,4937,9100,9326,10975,11550	circRNA	Ero1lb	NM_026184	7,8,9,10,11,12,13,14	chr13:12583610-12590760|chr13:12602397-12604327	11	12	16	7	13	9	-0.320029	0.498778	7	14	704
chr13|12590760|12604461|F	chr13	12590760	12604461	1	+	12590760	12590760	0,0,0	9	121,47,12,27,93,247,70,87,134	0,224,2747,4937,9100,9326,10975,11550,13567	circRNA	Ero1lb	NM_026184	7,8,9,10,11,12,13,14,15	chr13:12583610-12590760|chr13:12604461-12606826	8	7	12	9	13	7	0.198236	0.703554	7	15	838
chr13|12590760|12600333|F	chr13	12590760	12600333	0	+	12590760	12590760	0,0,0	6	121,47,12,27,93,247	0,224,2747,4937,9100,9326	circRNA	Ero1lb	NM_026184	7,8,9,10,11,12	chr13:12583610-12590760|chr13:12600333-12601735	1	0	0	0	0	0	-1.8518	0.348129	7	12	547
chr13|12595697|12604461|F	chr13	12595697	12604461	1	+	12595697	12595697	0,0,0	6	27,93,247,70,87,134	0,4163,4389,6038,6613,8630	circRNA	Ero1lb	NM_026184	10,11,12,13,14,15	chr13:12593519-12595697|chr13:12604461-12606826	3	10	4	4	5	2	-0.560594	0.463509	10	15	658
chr13|12599860|12599953|F	chr13	12599860	12599953	1	+	12599860	12599860	0,0,0	1	93	0	circRNA	Ero1lb	NM_026184	11	chr13:12595724-12599860|chr13:12599953-12600086	1	0	0	0	0	0	-1.8518	0.348129	11	11	93
chr13|12599860|12602397|F	chr13	12599860	12602397	1	+	12599860	12599860	0,0,0	4	93,247,70,87	0,226,1875,2450	circRNA	Ero1lb	NM_026184	11,12,13,14	chr13:12595724-12599860|chr13:12602397-12604327	33	11	26	45	33	32	0.742694	0.0136775	11	14	497
chr13|12599860|12604461|F	chr13	12599860	12604461	1	+	12599860	12599860	0,0,0	5	93,247,70,87,134	0,226,1875,2450,4467	circRNA	Ero1lb	NM_026184	11,12,13,14,15	chr13:12595724-12599860|chr13:12604461-12606826	68	79	120	86	88	74	-0.00106099	0.995957	11	15	631
chr13|12599860|12600333|F	chr13	12599860	12600333	0	+	12599860	12599860	0,0,0	2	93,247	0,226	circRNA	Ero1lb	NM_026184	11,12	chr13:12595724-12599860|chr13:12600333-12601735	1	1	1	1	0	0	-1.26878	0.516697	11	12	340
chr13|12601805|12602310|F	chr13	12601805	12602310	1	+	12601805	12601805	0,0,0	1	505	0	ciRNA	Ero1lb	NM_026184	13	chr13:12601805-12602310	1	0	1	0	0	0	-2.60396	0.292855	13	13	505
chr13|12602310|12602397|F	chr13	12602310	12602397	1	+	12602310	12602310	0,0,0	1	87	0	circRNA	Ero1lb	NM_026184	14	chr13:12601805-12602310|chr13:12602397-12604327	1	0	0	0	0	0	-1.8518	0.348129	14	14	87
chr13|12602397|12602482|F	chr13	12602397	12602482	1	+	12602397	12602397	0,0,0	1	85	0	ciRNA	Ero1lb	NM_026184	14	chr13:12602397-12604327	1	0	0	0	0	0	-1.8518	0.348129	14	14	85
chr13|12602397|12602480|F	chr13	12602397	12602480	1	+	12602397	12602397	0,0,0	1	83	0	ciRNA	Ero1lb	NM_026184	14	chr13:12602397-12604327	3	0	0	0	0	0	-3.14847	0.165014	14	14	83
chr13|13463721|13465536|F	chr13	13463721	13465536	0	+	13463721	13463721	0,0,0	2	300,227	0,1588	circRNA	Nid1	NM_010917	2,3	chr13:13437926-13463721|chr13:13465536-13468230	2	0	0	0	0	0	-2.64033	0.287346	2	3	527
chr13|13613841|13616745|F	chr13	13613841	13616745	1	+	13613841	13613841	0,0,0	2	86,199	0,2705	circRNA	Lyst	NM_010748	2,3	chr13:13590496-13613841|chr13:13616745-13631008	1	2	2	4	0	2	0.307464	0.806712	2	3	285
chr13|13634029|13638376|F	chr13	13634029	13638376	1	+	13634029	13634029	0,0,0	2	2080,1009	0,3338	circRNA	Lyst	NM_010748	5,6	chr13:13631099-13634029|chr13:13638376-13640033	4	0	0	0	0	0	-3.52398	0.10594	5	6	3089
chr13|13640033|13673454|F	chr13	13640033	13673454	1	+	13640033	13640033	0,0,0	15	162,157,227,67,110,427,145,174,161,191,246,174,150,138,199	0,1033,3404,4031,6994,8506,10290,11543,16800,18563,20894,23906,29806,30769,33222	circRNA	Lyst	NM_010748	7,8,9,10,11,12,13,14,15,16,17,18,19,20,21	chr13:13638376-13640033|chr13:13673454-13674329	6	6	5	2	4	3	-0.802148	0.318881	7	21	2728
chr13|13640033|13684101|F	chr13	13640033	13684101	1	+	13640033	13640033	0,0,0	22	162,157,227,67,110,427,145,174,161,191,246,174,150,138,199,132,616,178,170,231,167,144	0,1033,3404,4031,6994,8506,10290,11543,16800,18563,20894,23906,29806,30769,33222,34296,37615,38929,40039,41258,43021,43924	circRNA	Lyst	NM_010748	7,8,9,10,11,12,13,14,15,16,17,18,19,20,21,22,23,24,25,26,27,28	chr13:13638376-13640033|chr13:13684101-13687618	1	0	0	0	0	0	-1.8518	0.348129	7	28	4366
chr13|13640033|13683221|F	chr13	13640033	13683221	0	+	13640033	13640033	0,0,0	21	162,157,227,67,110,427,145,174,161,191,246,174,150,138,199,132,616,178,170,231,167	0,1033,3404,4031,6994,8506,10290,11543,16800,18563,20894,23906,29806,30769,33222,34296,37615,38929,40039,41258,43021	circRNA	Lyst	NM_010748	7,8,9,10,11,12,13,14,15,16,17,18,19,20,21,22,23,24,25,26,27	chr13:13638376-13640033|chr13:13683221-13683957	1	0	0	0	0	0	-1.8518	0.348129	7	27	4222
chr13|13641066|13664113|F	chr13	13641066	13664113	1	+	13641066	13641066	0,0,0	11	157,227,67,110,427,145,174,161,191,246,174	0,2371,2998,5961,7473,9257,10510,15767,17530,19861,22873	circRNA	Lyst	NM_010748	8,9,10,11,12,13,14,15,16,17,18	chr13:13640195-13641066|chr13:13664113-13669839	1	0	0	0	0	0	-1.8518	0.348129	8	18	2079
chr13|13644064|13656994|F	chr13	13644064	13656994	1	+	13644064	13644064	0,0,0	6	67,110,427,145,174,161	0,2963,4475,6259,7512,12769	circRNA	Lyst	NM_010748	10,11,12,13,14,15	chr13:13643664-13644064|chr13:13656994-13658596	1	0	0	0	0	0	-1.8518	0.348129	10	15	1084
chr13|13648539|13656994|F	chr13	13648539	13656994	1	+	13648539	13648539	0,0,0	4	427,145,174,161	0,1784,3037,8294	circRNA	Lyst	NM_010748	12,13,14,15	chr13:13647137-13648539|chr13:13656994-13658596	3	0	1	2	0	0	-0.85841	0.624044	12	15	907
chr13|13648539|13661173|F	chr13	13648539	13661173	1	+	13648539	13648539	0,0,0	6	427,145,174,161,191,246	0,1784,3037,8294,10057,12388	circRNA	Lyst	NM_010748	12,13,14,15,16,17	chr13:13647137-13648539|chr13:13661173-13663939	2	0	0	0	0	0	-2.64033	0.287346	12	17	1344
chr13|13656833|13680242|F	chr13	13656833	13680242	0	+	13656833	13656833	0,0,0	11	161,191,246,174,150,138,199,132,616,178,170	0,1763,4094,7106,13006,13969,16422,17496,20815,22129,23239	circRNA	Lyst	NM_010748	15,16,17,18,19,20,21,22,23,24,25	chr13:13651750-13656833|chr13:13680242-13681291	1	0	0	0	0	0	-1.8518	0.348129	15	25	2355
chr13|13663939|13698533|F	chr13	13663939	13698533	0	+	13663939	13663939	0,0,0	14	174,150,138,199,132,616,178,170,231,167,144,192,179,207	0,5900,6863,9316,10390,13709,15023,16133,17352,19115,20018,23679,32670,34387	circRNA	Lyst	NM_010748	18,19,20,21,22,23,24,25,26,27,28,29,30,31	chr13:13661173-13663939|chr13:13698533-13706501	1	0	0	0	0	0	-1.8518	0.348129	18	31	2877
chr13|13678962|13683221|F	chr13	13678962	13683221	0	+	13678962	13678962	0,0,0	4	178,170,231,167	0,1110,2329,4092	circRNA	Lyst	NM_010748	24,25,26,27	chr13:13678264-13678962|chr13:13683221-13683957	1	0	0	0	0	0	-1.8518	0.348129	24	27	746
chr13|13696609|13712860|F	chr13	13696609	13712860	1	+	13696609	13696609	0,0,0	10	179,207,177,77,189,146,97,62,56,153	0,1717,9892,11009,11412,12678,12904,14114,15008,16098	circRNA	Lyst	NM_010748	30,31,32,33,34,35,36,37,38,39	chr13:13687810-13696609|chr13:13712860-13725813	3	1	4	1	1	0	-1.73243	0.221238	30	39	1343
chr13|13696609|13698533|F	chr13	13696609	13698533	0	+	13696609	13696609	0,0,0	2	179,207	0,1717	circRNA	Lyst	NM_010748	30,31	chr13:13687810-13696609|chr13:13698533-13706501	6	6	4	6	4	0	-0.624142	0.436283	30	31	386
chr13|13706501|13712860|F	chr13	13706501	13712860	1	+	13706501	13706501	0,0,0	8	177,77,189,146,97,62,56,153	0,1117,1520,2786,3012,4222,5116,6206	circRNA	Lyst	NM_010748	32,33,34,35,36,37,38,39	chr13:13698533-13706501|chr13:13712860-13725813	2	4	1	1	6	2	0.416227	0.684718	32	39	957
chr13|13725813|13730481|F	chr13	13725813	13730481	1	+	13725813	13725813	0,0,0	3	245,67,157	0,2751,4511	circRNA	Lyst	NM_010748	40,41,42	chr13:13712860-13725813|chr13:13730481-13740464	4	8	8	5	6	1	-0.653723	0.36129	40	42	469
chr13|13803598|13806170|F	chr13	13803598	13806170	1	+	13803598	13803598	0,0,0	2	104,110	0,2462	circRNA	Gng4	NM_001302997	2,3	chr13:13784107-13803598|chr13:13806170-13825246	5	3	1	1	2	0	-1.43433	0.253282	2	3	214
chr13|13970766|13995783|F	chr13	13970766	13995783	1	+	13970766	13970766	0,0,0	9	101,197,96,111,79,184,126,160,57	0,4671,9834,16586,20022,20602,23648,24349,24960	circRNA	B3galnt2	NM_001362404	3,4,5,6,7,8,9,10,11	chr13:13966457-13970766|chr13:13995783-13996892	1	0	0	0	0	0	-1.8518	0.348129	3	11	1111
chr13|13980600|13991552|F	chr13	13980600	13991552	1	+	13980600	13980600	0,0,0	4	96,111,79,184	0,6752,10188,10768	circRNA	B3galnt2	NM_001362404	5,6,7,8	chr13:13975634-13980600|chr13:13991552-13994414	7	3	5	3	8	1	-0.232867	0.764461	5	8	470
chr13|13987352|13991552|F	chr13	13987352	13991552	1	+	13987352	13987352	0,0,0	3	111,79,184	0,3436,4016	circRNA	B3galnt2	NM_001362404	6,7,8	chr13:13980696-13987352|chr13:13991552-13994414	9	7	9	3	8	4	-0.625994	0.322751	6	8	374
chr13|13998362|14005283|R	chr13	13998362	14005283	0	-	13998362	13998362	0,0,0	5	92,60,69,154,141	0,1695,2747,5180,6780	circRNA	Tbce	NM_178337	16,15,14,13,12	chr13:13998181-13998362|chr13:14005283-14005787	1	0	0	0	0	0	-1.8518	0.348129	12	16	516
chr13|14005142|14006537|R	chr13	14005142	14006537	1	-	14005142	14005142	0,0,0	4	141,65,65,96	0,645,800,1299	circRNA	Tbce	NM_178337	12,11,10,9	chr13:14003696-14005142|chr13:14006537-14008614	1	1	0	3	0	0	0.466851	0.793199	9	12	367
chr13|14005787|14006537|R	chr13	14005787	14006537	1	-	14005787	14005787	0,0,0	3	65,65,96	0,155,654	circRNA	Tbce	NM_178337	11,10,9	chr13:14005283-14005787|chr13:14006537-14008614	2	1	0	0	0	2	-0.385173	0.830389	9	11	226
chr13|14009960|14010541|R	chr13	14009960	14010541	1	-	14009960	14009960	0,0,0	1	581	0	ciRNA	Tbce	NM_178337	6	chr13:14009731-14010541	2	0	0	0	0	0	-2.64033	0.287346	6	6	581
chr13|14019701|14029406|R	chr13	14019701	14029406	0	-	14019701	14019701	0,0,0	3	186,85,131	0,7996,9574	circRNA	Tbce	NM_178337	4,3,2	chr13:14014823-14019701|chr13:14029406-14039537	2	0	3	1	0	0	-1.88433	0.306898	2	4	402
chr13|14027697|14027782|R	chr13	14027697	14027782	1	-	14027697	14027697	0,0,0	1	85	0	circRNA	Tbce	NM_178337	3	chr13:14019887-14027697|chr13:14027782-14029275	1	0	0	0	0	0	-1.8518	0.348129	3	3	85
chr13|14052277|14055220|R	chr13	14052277	14055220	1	-	14052277	14052277	0,0,0	3	116,546,71	0,1632,2872	circRNA	Ggps1	NR_138552	6,5,4	chr13:14052130-14052277|chr13:14055220-14057795	9	4	10	8	1	2	-0.966993	0.169945	4	6	733
chr13|14053909|14055220|R	chr13	14053909	14055220	1	-	14053909	14053909	0,0,0	2	546,71	0,1240	circRNA	Ggps1	NR_138552	5,4	chr13:14052393-14053909|chr13:14055220-14057795	2	0	5	0	0	1	-2.25447	0.172373	4	5	617
chr13|14120140|14132515|F	chr13	14120140	14132515	0	+	14120140	14120140	0,0,0	4	111,66,91,80	0,6310,9034,12295	circRNA	Arid4b	NM_194262	3,4,5,6	chr13:14064879-14120140|chr13:14132515-14136167	1	0	0	0	0	0	-1.8518	0.348129	3	6	348
chr13|14120140|14136259|F	chr13	14120140	14136259	0	+	14120140	14120140	0,0,0	5	111,66,91,80,92	0,6310,9034,12295,16027	circRNA	Arid4b	NM_194262	3,4,5,6,7	chr13:14064879-14120140|chr13:14136259-14142979	1	0	0	0	1	1	0.891098	0.667566	3	7	440
chr13|14126450|14132515|F	chr13	14126450	14132515	0	+	14126450	14126450	0,0,0	3	66,91,80	0,2724,5985	circRNA	Arid4b	NM_194262	4,5,6	chr13:14120251-14126450|chr13:14132515-14136167	2	0	2	0	0	0	-3.47159	0.11105	4	6	237
chr13|14126450|14136259|F	chr13	14126450	14136259	0	+	14126450	14126450	0,0,0	4	66,91,80,92	0,2724,5985,9717	circRNA	Arid4b	NM_194262	4,5,6,7	chr13:14120251-14126450|chr13:14136259-14142979	5	4	10	3	1	3	-1.28131	0.122541	4	7	329
chr13|14132435|14153492|F	chr13	14132435	14153492	1	+	14132435	14132435	0,0,0	5	80,92,139,80,77	0,3732,10544,12851,20980	circRNA	Arid4b	NM_194262	6,7,8,9,10	chr13:14129265-14132435|chr13:14153492-14154980	2	0	0	0	0	0	-2.64033	0.287346	6	10	468
chr13|14132435|14145366|F	chr13	14132435	14145366	0	+	14132435	14132435	0,0,0	4	80,92,139,80	0,3732,10544,12851	circRNA	Arid4b	NM_194262	6,7,8,9	chr13:14129265-14132435|chr13:14145366-14153415	5	11	4	5	9	7	0.14448	0.81399	6	9	391
chr13|14136167|14164942|F	chr13	14136167	14164942	1	+	14136167	14136167	0,0,0	10	92,139,80,77,155,73,95,98,241,176	0,6812,9119,17248,18813,21606,24010,25130,27941,28599	circRNA	Arid4b	NM_194262	7,8,9,10,11,12,13,14,15,16	chr13:14132515-14136167|chr13:14164942-14169918	1	0	0	0	0	0	-1.8518	0.348129	7	16	1226
chr13|14142979|14153492|F	chr13	14142979	14153492	1	+	14142979	14142979	0,0,0	3	139,80,77	0,2307,10436	circRNA	Arid4b	NM_194262	8,9,10	chr13:14136259-14142979|chr13:14153492-14154980	3	1	1	0	0	4	-0.13866	0.91832	8	10	296
chr13|14142979|14170179|F	chr13	14142979	14170179	1	+	14142979	14142979	0,0,0	10	139,80,77,155,73,95,98,241,176,261	0,2307,10436,12001,14794,17198,18318,21129,21787,26939	circRNA	Arid4b	NM_194262	8,9,10,11,12,13,14,15,16,17	chr13:14136259-14142979|chr13:14170179-14181219	1	1	0	0	0	0	-2.66225	0.284127	8	17	1395
chr13|14154980|14193581|F	chr13	14154980	14193581	0	+	14154980	14154980	0,0,0	12	155,73,95,98,241,176,261,85,199,1215,114,216	0,2793,5197,6317,9128,9786,14938,26239,29326,31836,36162,38385	circRNA	Arid4b	NM_194262	11,12,13,14,15,16,17,18,19,20,21,22	chr13:14153492-14154980|chr13:14193581-14195329	1	0	0	0	0	1	0.105229	0.9676	11	22	2928
chr13|14181219|14184505|F	chr13	14181219	14184505	1	+	14181219	14181219	0,0,0	2	85,199	0,3087	circRNA	Arid4b	NM_194262	18,19	chr13:14170179-14181219|chr13:14184505-14186816	3	2	4	7	5	2	0.686083	0.421155	18	19	284
chr13|14181219|14188031|F	chr13	14181219	14188031	1	+	14181219	14181219	0,0,0	3	85,199,1215	0,3087,5597	circRNA	Arid4b	NM_194262	18,19,20	chr13:14170179-14181219|chr13:14188031-14191142	2	4	2	0	1	3	-0.823643	0.497958	18	20	1499
chr13|14181219|14191256|F	chr13	14181219	14191256	0	+	14181219	14181219	0,0,0	4	85,199,1215,114	0,3087,5597,9923	circRNA	Arid4b	NM_194262	18,19,20,21	chr13:14170179-14181219|chr13:14191256-14193365	1	1	0	1	0	0	-0.794331	0.705676	18	21	1613
chr13|14181219|14193581|F	chr13	14181219	14193581	0	+	14181219	14181219	0,0,0	5	85,199,1215,114,216	0,3087,5597,9923,12146	circRNA	Arid4b	NM_194262	18,19,20,21,22	chr13:14170179-14181219|chr13:14193581-14195329	2	1	5	2	0	1	-1.20546	0.357571	18	22	1829
chr13|14181219|14195476|F	chr13	14181219	14195476	0	+	14181219	14181219	0,0,0	6	85,199,1215,114,216,147	0,3087,5597,9923,12146,14110	circRNA	Arid4b	NM_194262	18,19,20,21,22,23	chr13:14170179-14181219|chr13:14195476-14197605	5	13	7	12	8	7	0.170249	0.75263	18	23	1976
chr13|14191142|14193581|F	chr13	14191142	14193581	0	+	14191142	14191142	0,0,0	2	114,216	0,2223	circRNA	Arid4b	NM_194262	21,22	chr13:14188031-14191142|chr13:14193581-14195329	8	4	3	7	3	0	-0.53933	0.509671	21	22	330
chr13|14191142|14195476|F	chr13	14191142	14195476	0	+	14191142	14191142	0,0,0	3	114,216,147	0,2223,4187	circRNA	Arid4b	NM_194262	21,22,23	chr13:14188031-14191142|chr13:14195476-14197605	2	0	2	0	3	3	0.700694	0.597786	21	23	477
chr13|14616088|14616713|F	chr13	14616088	14616713	0	+	14616088	14616088	0,0,0	1	625	0	ciRNA	Psma2	NM_008944	2	chr13:14616088-14616736	1	0	0	0	0	0	-1.8518	0.348129	2	2	625
chr13|15477999|15548642|F	chr13	15477999	15548642	0	+	15477999	15477999	0,0,0	2	165,243	0,70400	circRNA	Gli3	NM_008130	2,3	chr13:15464111-15477999|chr13:15548642-15613778	1	0	0	0	0	0	-1.8518	0.348129	2	3	408
chr13|17252490|17452552|R	chr13	17252490	17452552	1	-	17252490	17252490	0,0,0	4	103,98,72,96	0,49427,70714,199966	circRNA	Sugct	NM_138654	12,11,10,9	chr13:16976220-17252490|chr13:17452552-17554325	2	0	1	0	0	0	-3.11803	0.16934	9	12	369
chr13|17252490|17672602|R	chr13	17252490	17672602	0	-	17252490	17252490	0,0,0	11	103,98,72,96,144,92,121,51,86,74,52	0,49427,70714,199966,301835,324999,392290,409728,410248,419210,420060	circRNA	Sugct	NM_138654	12,11,10,9,8,7,6,5,4,3,2	chr13:16976220-17252490|chr13:17672602-17694638	1	0	0	0	0	1	0.105229	0.9676	2	12	989
chr13|17554325|17672602|R	chr13	17554325	17672602	0	-	17554325	17554325	0,0,0	7	144,92,121,51,86,74,52	0,23164,90455,107893,108413,117375,118225	circRNA	Sugct	NM_138654	8,7,6,5,4,3,2	chr13:17452552-17554325|chr13:17672602-17694638	2	0	3	0	0	4	-0.0920095	0.944134	2	8	620
chr13|17644780|17672602|R	chr13	17644780	17672602	0	-	17644780	17644780	0,0,0	5	121,51,86,74,52	0,17438,17958,26920,27770	circRNA	Sugct	NM_138654	6,5,4,3,2	chr13:17577581-17644780|chr13:17672602-17694638	5	1	4	4	2	3	-0.049411	0.957901	2	6	384
chr13|17662218|17672602|R	chr13	17662218	17672602	0	-	17662218	17662218	0,0,0	4	51,86,74,52	0,520,9482,10332	circRNA	Sugct	NM_138654	5,4,3,2	chr13:17644901-17662218|chr13:17672602-17694638	3	1	1	2	1	1	-0.237254	0.86516	2	5	263
chr13|17727119|17739192|R	chr13	17727119	17739192	0	-	17727119	17727119	0,0,0	4	132,117,78,102	0,947,11797,11971	circRNA	Cdk13	NM_001081058	11,10,9,8	chr13:17721293-17727119|chr13:17739192-17750256	1	1	1	0	0	0	-3.1367	0.16678	8	11	429
chr13|17727119|17765093|R	chr13	17727119	17765093	0	-	17727119	17727119	0,0,0	8	132,117,78,102,57,190,171,140	0,947,11797,11971,23137,24551,35984,37834	circRNA	Cdk13	NM_001081058	11,10,9,8,7,6,5,4	chr13:17721293-17727119|chr13:17765093-17766435	2	1	1	0	1	0	-1.60451	0.398048	4	11	987
chr13|17738916|17751860|R	chr13	17738916	17751860	1	-	17738916	17738916	0,0,0	4	78,102,57,190	0,174,11340,12754	circRNA	Cdk13	NM_001081058	9,8,7,6	chr13:17728183-17738916|chr13:17751860-17763103	1	3	4	0	2	4	-0.246232	0.822194	6	9	427
chr13|17738916|17766606|R	chr13	17738916	17766606	0	-	17738916	17738916	0,0,0	7	78,102,57,190,171,140,171	0,174,11340,12754,24187,26037,27519	circRNA	Cdk13	NM_001081058	9,8,7,6,5,4,3	chr13:17728183-17738916|chr13:17766606-17772300	5	0	0	0	4	2	0.348318	0.781418	3	9	909
chr13|17738916|17772957|R	chr13	17738916	17772957	0	-	17738916	17738916	0,0,0	8	78,102,57,190,171,140,171,657	0,174,11340,12754,24187,26037,27519,33384	circRNA	Cdk13	NM_001081058	9,8,7,6,5,4,3,2	chr13:17728183-17738916|chr13:17772957-17803437	4	9	8	7	8	6	0.0844629	0.889627	2	9	1566
chr13|17750256|17751860|R	chr13	17750256	17751860	1	-	17750256	17750256	0,0,0	2	57,190	0,1414	circRNA	Cdk13	NM_001081058	7,6	chr13:17739192-17750256|chr13:17751860-17763103	2	0	0	0	0	3	0.671998	0.713266	6	7	247
chr13|17750256|17765093|R	chr13	17750256	17765093	0	-	17750256	17750256	0,0,0	4	57,190,171,140	0,1414,12847,14697	circRNA	Cdk13	NM_001081058	7,6,5,4	chr13:17739192-17750256|chr13:17765093-17766435	1	5	7	2	5	1	-0.58321	0.516536	4	7	558
chr13|17750256|17766606|R	chr13	17750256	17766606	0	-	17750256	17750256	0,0,0	5	57,190,171,140,171	0,1414,12847,14697,16179	circRNA	Cdk13	NM_001081058	7,6,5,4,3	chr13:17739192-17750256|chr13:17766606-17772300	1	1	0	2	1	0	0.49488	0.78213	3	7	729
chr13|17750256|17772957|R	chr13	17750256	17772957	0	-	17750256	17750256	0,0,0	6	57,190,171,140,171,657	0,1414,12847,14697,16179,22044	circRNA	Cdk13	NM_001081058	7,6,5,4,3,2	chr13:17739192-17750256|chr13:17772957-17803437	2	5	6	8	2	2	-0.0549821	0.946441	2	7	1386
chr13|17763103|17772957|R	chr13	17763103	17772957	0	-	17763103	17763103	0,0,0	4	171,140,171,657	0,1850,3332,9197	circRNA	Cdk13	NM_001081058	5,4,3,2	chr13:17751860-17763103|chr13:17772957-17803437	43	30	34	38	38	39	0.198652	0.470272	2	5	1139
chr13|17772300|17772957|R	chr13	17772300	17772957	0	-	17772300	17772300	0,0,0	1	657	0	circRNA	Cdk13	NM_001081058	2	chr13:17766606-17772300|chr13:17772957-17803437	2	5	1	8	2	3	0.704027	0.431193	2	2	657
chr13|17888506|17897102|R	chr13	17888506	17897102	0	-	17888506	17888506	0,0,0	3	175,209,150	0,4615,8446	circRNA	Rala	NM_019491	4,3,2	chr13:17882501-17888506|chr13:17897102-17944016	9	2	6	2	4	1	-1.14572	0.181355	2	4	534
chr13|18139549|18172553|R	chr13	18139549	18172553	0	-	18139549	18139549	0,0,0	3	169,207,141	0,12366,32863	circRNA	Pou6f2	NM_175006	6,5,4	chr13:18129191-18139549|chr13:18172553-18239468	1	2	2	0	0	0	-3.80486	0.0773017	4	6	517
chr13|18782646|18814293|F	chr13	18782646	18814293	1	+	18782646	18782646	0,0,0	6	75,63,66,120,147,67	0,8940,11680,27785,28920,31580	circRNA	Vps41	NM_172120	5,6,7,8,9,10	chr13:18745339-18782646|chr13:18814293-18823779	3	0	2	1	3	1	0.10565	0.936704	5	10	538
chr13|18791586|18814293|F	chr13	18791586	18814293	1	+	18791586	18791586	0,0,0	5	63,66,120,147,67	0,2740,18845,19980,22640	circRNA	Vps41	NM_172120	6,7,8,9,10	chr13:18782721-18791586|chr13:18814293-18823779	4	5	6	5	8	10	0.719831	0.264803	6	10	463
chr13|18810431|18814293|F	chr13	18810431	18814293	1	+	18810431	18810431	0,0,0	3	120,147,67	0,1135,3795	circRNA	Vps41	NM_172120	8,9,10	chr13:18794392-18810431|chr13:18814293-18823779	39	44	60	39	42	23	-0.372314	0.162335	8	10	334
chr13|18810431|18823877|F	chr13	18810431	18823877	1	+	18810431	18810431	0,0,0	4	120,147,67,98	0,1135,3795,13348	circRNA	Vps41	NM_172120	8,9,10,11	chr13:18794392-18810431|chr13:18823877-18827603	1	2	2	3	0	0	-0.657393	0.661569	8	11	432
chr13|18823779|18830793|F	chr13	18823779	18830793	1	+	18823779	18823779	0,0,0	4	98,130,116,57	0,3824,5443,6957	circRNA	Vps41	NM_172120	11,12,13,14	chr13:18814293-18823779|chr13:18830793-18838651	3	8	2	4	2	2	-0.638418	0.476438	11	14	401
chr13|18827603|18854661|F	chr13	18827603	18854661	1	+	18827603	18827603	0,0,0	14	130,116,57,62,82,93,128,145,42,51,138,55,141,137	0,1619,3133,11048,12044,13554,14549,15865,17704,18283,21282,24737,25743,26921	circRNA	Vps41	NM_172120	12,13,14,15,16,17,18,19,20,21,22,23,24,25	chr13:18823877-18827603|chr13:18854661-18862536	2	0	0	0	0	0	-2.64033	0.287346	12	25	1377
chr13|18842152|18845937|F	chr13	18842152	18845937	1	+	18842152	18842152	0,0,0	4	128,145,42,51	0,1316,3155,3734	circRNA	Vps41	NM_172120	18,19,20,21	chr13:18841250-18842152|chr13:18845937-18848885	1	0	0	0	0	0	-1.8518	0.348129	18	21	366
chr13|18848885|18854661|F	chr13	18848885	18854661	1	+	18848885	18848885	0,0,0	4	138,55,141,137	0,3455,4461,5639	circRNA	Vps41	NM_172120	22,23,24,25	chr13:18845937-18848885|chr13:18854661-18862536	1	0	0	0	0	0	-1.8518	0.348129	22	25	471
chr13|19045952|19086618|F	chr13	19045952	19086618	1	+	19045952	19045952	0,0,0	4	81,55,95,96	0,31378,38252,40570	circRNA	Amph	NM_001289546	2,3,4,5	chr13:18948501-19045952|chr13:19086618-19094752	2	0	0	0	0	0	-2.64033	0.287346	2	5	327
chr13|19084204|19125148|F	chr13	19084204	19125148	1	+	19084204	19084204	0,0,0	14	95,96,108,86,76,83,139,129,117,24,24,33,57,123	0,2318,10548,11802,15688,16367,18667,20026,28898,32032,33947,36391,37070,40821	circRNA	Amph	NM_001289546	4,5,6,7,8,9,10,11,12,13,14,15,16,17	chr13:19077385-19084204|chr13:19125148-19137535	1	0	0	0	0	0	-1.8518	0.348129	4	17	1190
chr13|19094752|19104359|F	chr13	19094752	19104359	1	+	19094752	19094752	0,0,0	6	108,86,76,83,139,129	0,1254,5140,5819,8119,9478	circRNA	Amph	NM_001289546	6,7,8,9,10,11	chr13:19086618-19094752|chr13:19104359-19113102	2	0	3	3	0	1	-0.208906	0.881012	6	11	621
chr13|19137535|19142066|F	chr13	19137535	19142066	1	+	19137535	19137535	0,0,0	3	207,261,102	0,1636,4429	circRNA	Amph	NM_001289546	18,19,20	chr13:19125148-19137535|chr13:19142066-19149735	2	1	1	1	1	0	-0.841906	0.629637	18	20	570
chr13|19367743|19376661|R	chr13	19367743	19376661	1	-	19367743	19367743	0,0,0	6	96,118,54,78,78,283	0,2506,2736,4844,5392,8635	circRNA	Stard3nl	NM_024270	7,6,5,4,3,2	chr13:19359051-19367743|chr13:19376661-19395703	1	1	0	2	3	0	1.19182	0.461644	2	7	707
chr13|20185353|20589726|F	chr13	20185353	20589726	1	+	20185353	20185353	0,0,0	19	151,41,73,51,170,36,100,152,79,51,123,132,105,109,137,164,113,108,83	0,22780,23785,56219,65650,76203,89166,95458,97558,101366,102537,105008,157014,187728,264116,379070,386991,396865,404290	circRNA	Elmo1	NM_080288	2,3,4,5,6,7,8,9,10,11,12,13,14,15,16,17,18,19,20	chr13:20090771-20185353|chr13:20589726-20600179	1	0	0	0	0	0	-1.8518	0.348129	2	20	1978
chr13|20185353|20373190|F	chr13	20185353	20373190	0	+	20185353	20185353	0,0,0	14	151,41,73,51,170,36,100,152,79,51,123,132,105,109	0,22780,23785,56219,65650,76203,89166,95458,97558,101366,102537,105008,157014,187728	circRNA	Elmo1	NM_080288	2,3,4,5,6,7,8,9,10,11,12,13,14,15	chr13:20090771-20185353|chr13:20373190-20449469	1	0	0	2	0	0	0.785097	0.701812	2	15	1373
chr13|20449469|20572457|F	chr13	20449469	20572457	1	+	20449469	20449469	0,0,0	3	137,164,113	0,114954,122875	circRNA	Elmo1	NM_080288	16,17,18	chr13:20373190-20449469|chr13:20572457-20582218	1	0	1	0	2	1	0.642003	0.724829	16	18	414
chr13|20449469|20589726|F	chr13	20449469	20589726	1	+	20449469	20449469	0,0,0	5	137,164,113,108,83	0,114954,122875,132749,140174	circRNA	Elmo1	NM_080288	16,17,18,19,20	chr13:20373190-20449469|chr13:20589726-20600179	2	1	2	1	5	2	0.746985	0.518412	16	20	605
chr13|20564423|20572457|F	chr13	20564423	20572457	1	+	20564423	20564423	0,0,0	2	164,113	0,7921	circRNA	Elmo1	NM_080288	17,18	chr13:20449606-20564423|chr13:20572457-20582218	5	0	0	3	4	8	1.6335	0.0859742	17	18	277
chr13|20564423|20589726|F	chr13	20564423	20589726	1	+	20564423	20564423	0,0,0	4	164,113,108,83	0,7921,17795,25220	circRNA	Elmo1	NM_080288	17,18,19,20	chr13:20449606-20564423|chr13:20589726-20600179	7	6	11	7	9	11	0.284823	0.602615	17	20	468
chr13|20564423|20582326|F	chr13	20564423	20582326	0	+	20564423	20564423	0,0,0	3	164,113,108	0,7921,17795	circRNA	Elmo1	NM_080288	17,18,19	chr13:20449606-20564423|chr13:20582326-20589643	4	0	0	5	1	1	0.777925	0.540238	17	19	385
chr13|23966839|23981572|R	chr13	23966839	23981572	1	-	23966839	23966839	0,0,0	5	56,78,57,90,93	0,7120,7968,11970,14640	circRNA	Scgn	NM_145399	7,6,5,4,3	chr13:23962827-23966839|chr13:23981572-23989773	1	1	3	6	0	1	0.507004	0.674324	3	7	374
chr13|24022495|24044370|R	chr13	24022495	24044370	0	-	24022495	24022495	0,0,0	6	141,213,82,424,113,197	0,1827,3358,13689,19177,21678	circRNA	Carmil1	NM_001311122	36,35,34,33,32,31	chr13:24020071-24022495|chr13:24044370-24045015	2	0	0	0	0	1	-0.683301	0.739617	31	36	1170
chr13|24022495|24045082|R	chr13	24022495	24045082	0	-	24022495	24022495	0,0,0	7	141,213,82,424,113,197,67	0,1827,3358,13689,19177,21678,22520	circRNA	Carmil1	NM_001311122	36,35,34,33,32,31,30	chr13:24020071-24022495|chr13:24045082-24064576	1	0	1	1	0	0	-0.73604	0.724911	30	36	1237
chr13|24024322|24044370|R	chr13	24024322	24044370	0	-	24024322	24024322	0,0,0	5	213,82,424,113,197	0,1531,11862,17350,19851	circRNA	Carmil1	NM_001311122	35,34,33,32,31	chr13:24022636-24024322|chr13:24044370-24045015	1	0	1	3	0	0	0.524968	0.770384	31	35	1029
chr13|24036184|24036608|R	chr13	24036184	24036608	1	-	24036184	24036184	0,0,0	1	424	0	circRNA	Carmil1	NM_001311122	33	chr13:24025935-24036184|chr13:24036608-24041672	1	0	0	0	0	0	-1.8518	0.348129	33	33	424
chr13|24036184|24045082|R	chr13	24036184	24045082	0	-	24036184	24036184	0,0,0	4	424,113,197,67	0,5488,7989,8831	circRNA	Carmil1	NM_001311122	33,32,31,30	chr13:24025935-24036184|chr13:24045082-24064576	2	5	2	1	7	0	-0.109673	0.912855	30	33	801
chr13|24041672|24044370|R	chr13	24041672	24044370	0	-	24041672	24041672	0,0,0	2	113,197	0,2501	circRNA	Carmil1	NM_001311122	32,31	chr13:24036608-24041672|chr13:24044370-24045015	1	0	0	0	0	0	-1.8518	0.348129	31	32	310
chr13|24044173|24094570|R	chr13	24044173	24094570	0	-	24044173	24044173	0,0,0	11	197,67,150,88,176,132,129,99,94,69,173	0,842,20403,22958,25457,29766,31438,37755,44804,48332,50224	circRNA	Carmil1	NM_001311122	31,30,29,28,27,26,25,24,23,22,21	chr13:24041785-24044173|chr13:24094570-24098805	2	0	1	0	2	0	-0.4143	0.818994	21	31	1374
chr13|24064576|24082027|R	chr13	24064576	24082027	0	-	24064576	24064576	0,0,0	6	150,88,176,132,129,99	0,2555,5054,9363,11035,17352	circRNA	Carmil1	NM_001311122	29,28,27,26,25,24	chr13:24045082-24064576|chr13:24082027-24088977	1	1	0	0	0	2	0.119944	0.951171	24	29	774
chr13|24064576|24094570|R	chr13	24064576	24094570	0	-	24064576	24064576	0,0,0	9	150,88,176,132,129,99,94,69,173	0,2555,5054,9363,11035,17352,24401,27929,29821	circRNA	Carmil1	NM_001311122	29,28,27,26,25,24,23,22,21	chr13:24045082-24064576|chr13:24094570-24098805	8	3	15	8	11	2	-0.204259	0.723299	21	29	1110
chr13|24106308|24121925|R	chr13	24106308	24121925	1	-	24106308	24106308	0,0,0	6	70,105,77,78,104,87	0,2181,5501,5705,9166,15530	circRNA	Carmil1	NM_001311122	17,16,15,14,13,12	chr13:24099663-24106308|chr13:24121925-24137136	1	3	1	0	0	1	-1.88712	0.302564	12	17	521
chr13|24121838|24164922|R	chr13	24121838	24164922	0	-	24121838	24121838	0,0,0	8	87,95,89,76,74,71,98,122	0,15298,17450,19817,32839,33145,33551,42962	circRNA	Carmil1	NM_001311122	12,11,10,9,8,7,6,5	chr13:24115578-24121838|chr13:24164922-24173615	1	0	0	0	0	0	-1.8518	0.348129	5	12	712
chr13|24137136|24155487|R	chr13	24137136	24155487	1	-	24137136	24137136	0,0,0	6	95,89,76,74,71,98	0,2152,4519,17541,17847,18253	circRNA	Carmil1	NM_001311122	11,10,9,8,7,6	chr13:24121925-24137136|chr13:24155487-24164800	1	0	1	0	0	0	-2.60396	0.292855	6	11	503
chr13|24154677|24178257|R	chr13	24154677	24178257	1	-	24154677	24154677	0,0,0	6	74,71,98,122,60,51	0,306,712,10123,18938,23529	circRNA	Carmil1	NM_001311122	8,7,6,5,4,3	chr13:24141731-24154677|chr13:24178257-24276456	1	0	3	1	0	0	-1.57732	0.405913	3	8	476
chr13|24154677|24155487|R	chr13	24154677	24155487	1	-	24154677	24154677	0,0,0	3	74,71,98	0,306,712	circRNA	Carmil1	NM_001311122	8,7,6	chr13:24141731-24154677|chr13:24155487-24164800	1	2	0	2	0	1	0.00797537	0.994445	6	8	243
chr13|24154677|24164922|R	chr13	24154677	24164922	0	-	24154677	24154677	0,0,0	4	74,71,98,122	0,306,712,10123	circRNA	Carmil1	NM_001311122	8,7,6,5	chr13:24141731-24154677|chr13:24164922-24173615	1	3	1	0	0	3	-0.545847	0.711285	5	8	365
chr13|24164800|24178257|R	chr13	24164800	24178257	1	-	24164800	24164800	0,0,0	3	122,60,51	0,8815,13406	circRNA	Carmil1	NM_001311122	5,4,3	chr13:24155487-24164800|chr13:24178257-24276456	11	1	4	0	0	1	-3.47883	0.00609757	3	5	233
chr13|24164800|24173675|R	chr13	24164800	24173675	0	-	24164800	24164800	0,0,0	2	122,60	0,8815	circRNA	Carmil1	NM_001311122	5,4	chr13:24155487-24164800|chr13:24173675-24178206	1	1	2	0	0	0	-3.4879	0.109498	4	5	182
chr13|24804781|24805984|F	chr13	24804781	24805984	1	+	24804781	24804781	0,0,0	2	177,123	0,1080	circRNA	BC005537	NM_024473	2,3	chr13:24803509-24804781|chr13:24805984-24809885	1	0	0	0	0	0	-1.8518	0.348129	2	3	300
chr13|24804958|24805861|F	chr13	24804958	24805861	1	+	24804958	24804958	0,0,0	1	903	0	ciRNA	BC005537	NM_024473	2	chr13:24804958-24805861	3	0	0	0	0	0	-3.14847	0.165014	2	2	903
chr13|24805984|24809885|F	chr13	24805984	24809885	1	+	24805984	24805984	0,0,0	1	3901	0	ciRNA	BC005537	NM_024473	3	chr13:24805984-24809885	1	0	0	1	0	0	0.016122	0.991328	3	3	3901
chr13|24805984|24809884|F	chr13	24805984	24809884	0	+	24805984	24805984	0,0,0	1	3900	0	ciRNA	BC005537	NM_024473	3	chr13:24805984-24809885	1	0	0	0	0	0	-1.8518	0.348129	3	3	3900
chr13|24836015|24840558|F	chr13	24836015	24840558	0	+	24836015	24836015	0,0,0	4	171,92,119,171	0,839,2131,4372	circRNA	Tdp2	NM_019551	3,4,5,6	chr13:24832095-24836015|chr13:24840558-24841086	4	3	5	11	7	1	0.697679	0.336799	3	6	553
chr13|24838146|24840558|F	chr13	24838146	24840558	0	+	24838146	24838146	0,0,0	2	119,171	0,2241	circRNA	Tdp2	NM_019551	5,6	chr13:24836946-24838146|chr13:24840558-24841086	2	2	3	2	2	1	-0.375819	0.755319	5	6	290
chr13|24856651|24857427|F	chr13	24856651	24857427	1	+	24856651	24856651	0,0,0	1	776	0	circRNA	D130043K22Rik	NM_001081051	3	chr13:24854555-24856651|chr13:24857427-24857920	1	0	0	0	0	0	-1.8518	0.348129	3	3	776
chr13|24887835|24893452|F	chr13	24887835	24893452	1	+	24887835	24887835	0,0,0	3	123,91,92	0,1988,5525	circRNA	D130043K22Rik	NM_001081051	18,19,20	chr13:24885720-24887835|chr13:24893452-24899620	1	2	2	0	0	2	-1.0359	0.522423	18	20	306
chr13|24889823|24893452|F	chr13	24889823	24893452	1	+	24889823	24889823	0,0,0	2	91,92	0,3537	circRNA	D130043K22Rik	NM_001081051	19,20	chr13:24887958-24889823|chr13:24893452-24899620	2	0	0	0	0	0	-2.64033	0.287346	19	20	183
chr13|25102332|25187776|F	chr13	25102332	25187776	1	+	25102332	25102332	0,0,0	6	77,132,147,55,160,101	0,188,5258,7734,16914,85343	circRNA	Dcdc2a	NM_177577	3,4,5,6,7,8	chr13:25061289-25102332|chr13:25187776-25202164	4	2	2	5	2	0	-0.15586	0.884994	3	8	672
chr13|25102332|25107737|F	chr13	25102332	25107737	1	+	25102332	25102332	0,0,0	3	77,132,147	0,188,5258	circRNA	Dcdc2a	NM_001195617	3,4,5	chr13:25061289-25102332|chr13:25107737-25110066	1	0	4	2	0	0	-1.09055	0.50669	3	5	356
chr13|25102332|25119406|F	chr13	25102332	25119406	1	+	25102332	25102332	0,0,0	5	77,132,147,55,160	0,188,5258,7734,16914	circRNA	Dcdc2a	NM_001195617	3,4,5,6,7	chr13:25061289-25102332|chr13:25119406-25120364	65	57	80	98	86	57	0.335392	0.126918	3	7	571
chr13|25102332|25110121|F	chr13	25102332	25110121	0	+	25102332	25102332	0,0,0	4	77,132,147,55	0,188,5258,7734	circRNA	Dcdc2a	NM_001195617	3,4,5,6	chr13:25061289-25102332|chr13:25110121-25119246	12	6	8	11	9	8	0.189465	0.720966	3	6	411
chr13|25107590|25119406|F	chr13	25107590	25119406	1	+	25107590	25107590	0,0,0	3	147,55,160	0,2476,11656	circRNA	Dcdc2a	NM_001195617	5,6,7	chr13:25102652-25107590|chr13:25119406-25120364	3	3	1	1	3	1	-0.395532	0.742405	5	7	362
chr13|25119246|25187776|F	chr13	25119246	25187776	1	+	25119246	25119246	0,0,0	2	160,101	0,68429	circRNA	Dcdc2a	NM_177577	7,8	chr13:25110121-25119246|chr13:25187776-25202164	1	0	0	0	0	0	-1.8518	0.348129	7	8	261
chr13|28668369|28669994|R	chr13	28668369	28669994	1	-	28668369	28668369	0,0,0	2	335,213	0,1412	circRNA	2610307P16Rik	NR_045054	5,4	chr13:28608628-28668369|chr13:28669994-28772618	1	0	4	1	0	0	-1.86167	0.313117	4	5	548
chr13|28668369|28668704|R	chr13	28668369	28668704	0	-	28668369	28668369	0,0,0	1	335	0	circRNA	2610307P16Rik	NR_045053	5	chr13:28608628-28668369|chr13:28668704-28711116	1	0	0	0	0	0	-1.8518	0.348129	5	5	335
chr13|29354629|29357583|R	chr13	29354629	29357583	0	-	29354629	29354629	0,0,0	2	165,84	0,2870	circRNA	Cdkal1	NR_131896	15,14	chr13:29195255-29354629|chr13:29357583-29444007	3	0	1	0	0	2	-0.720796	0.675833	14	15	249
chr13|29517412|29552395|R	chr13	29517412	29552395	0	-	29517412	29517412	0,0,0	2	146,167	0,34816	circRNA	Cdkal1	NR_131896	11,10	chr13:29474709-29517412|chr13:29552395-29625620	2	3	0	1	1	3	0.0778573	0.952646	10	11	313
chr13|29517412|29717817|R	chr13	29517412	29717817	0	-	29517412	29517412	0,0,0	6	146,167,104,121,49,97	0,34816,108208,174186,191682,200308	circRNA	Cdkal1	NR_131896	11,10,9,8,7,6	chr13:29474709-29517412|chr13:29717817-29777216	1	2	0	0	0	1	-1.22872	0.52776	6	11	684
chr13|29552228|29717817|R	chr13	29552228	29717817	0	-	29552228	29552228	0,0,0	5	167,104,121,49,97	0,73392,139370,156866,165492	circRNA	Cdkal1	NR_131896	10,9,8,7,6	chr13:29517558-29552228|chr13:29717817-29777216	5	2	0	1	1	0	-1.61361	0.271405	6	10	538
chr13|29625620|29717817|R	chr13	29625620	29717817	0	-	29625620	29625620	0,0,0	4	104,121,49,97	0,65978,83474,92100	circRNA	Cdkal1	NR_131896	9,8,7,6	chr13:29552395-29625620|chr13:29717817-29777216	9	10	19	2	13	6	-0.724029	0.160279	6	9	371
chr13|29691598|29717817|R	chr13	29691598	29717817	0	-	29691598	29691598	0,0,0	3	121,49,97	0,17496,26122	circRNA	Cdkal1	NR_131896	8,7,6	chr13:29625724-29691598|chr13:29717817-29777216	64	42	39	39	25	28	-0.580542	0.0323479	6	8	267
chr13|29846227|29850108|R	chr13	29846227	29850108	0	-	29846227	29846227	0,0,0	2	113,170	0,3711	circRNA	Cdkal1	NR_131896	4,3	chr13:29777301-29846227|chr13:29850108-29854897	6	6	2	1	2	2	-1.35047	0.168188	3	4	283
chr13|29849938|29854941|R	chr13	29849938	29854941	0	-	29849938	29849938	0,0,0	2	170,44	0,4959	circRNA	Cdkal1	NR_131896	3,2	chr13:29846340-29849938|chr13:29854941-29855562	5	0	0	7	0	4	1.13849	0.279226	2	3	214
chr13|29918575|29920225|R	chr13	29918575	29920225	1	-	29918575	29918575	0,0,0	2	202,112	0,1538	circRNA	E2f3	NM_001289920	3,2	chr13:29917004-29918575|chr13:29920225-29984127	1	0	0	0	0	0	-1.8518	0.348129	2	3	314
chr13|30194535|30202420|F	chr13	30194535	30202420	1	+	30194535	30194535	0,0,0	3	146,78,96	0,1174,7789	circRNA	Mboat1	NM_153546	2,3,4	chr13:30136762-30194535|chr13:30202420-30219635	1	0	0	1	1	0	0.818504	0.690859	2	4	320
chr13|30817997|30826094|R	chr13	30817997	30826094	1	-	30817997	30817997	0,0,0	4	60,62,123,56	0,2580,4634,8041	circRNA	Exoc2	NM_001360093	28,27,26,25	chr13:30815391-30817997|chr13:30826094-30856653	1	3	2	0	0	0	-4.06616	0.0543595	25	28	301
chr13|30856653|30900903|R	chr13	30856653	30900903	1	-	30856653	30856653	0,0,0	13	142,117,67,62,60,81,62,122,158,66,125,126,119	0,8177,11318,14465,15188,15635,18605,20077,20589,20894,25595,29535,44131	circRNA	Exoc2	NM_001360093	24,23,22,21,20,19,18,17,16,15,14,13,12	chr13:30826094-30856653|chr13:30900903-30905652	1	1	0	0	0	1	-0.705225	0.732623	12	24	1307
chr13|30856653|30877613|R	chr13	30856653	30877613	0	-	30856653	30856653	0,0,0	10	142,117,67,62,60,81,62,122,158,66	0,8177,11318,14465,15188,15635,18605,20077,20589,20894	circRNA	Exoc2	NM_001360093	24,23,22,21,20,19,18,17,16,15	chr13:30826094-30856653|chr13:30877613-30882248	1	0	0	0	0	0	-1.8518	0.348129	15	24	937
chr13|30864830|30886314|R	chr13	30864830	30886314	1	-	30864830	30864830	0,0,0	11	117,67,62,60,81,62,122,158,66,125,126	0,3141,6288,7011,7458,10428,11900,12412,12717,17418,21358	circRNA	Exoc2	NM_001360093	23,22,21,20,19,18,17,16,15,14,13	chr13:30856795-30864830|chr13:30886314-30900784	1	3	3	1	3	0	-0.685938	0.590778	13	23	1046
chr13|30875258|30877613|R	chr13	30875258	30877613	0	-	30875258	30875258	0,0,0	4	62,122,158,66	0,1472,1984,2289	circRNA	Exoc2	NM_001360093	18,17,16,15	chr13:30872369-30875258|chr13:30877613-30882248	1	0	0	0	0	0	-1.8518	0.348129	15	18	408
chr13|30900784|30906877|R	chr13	30900784	30906877	1	-	30900784	30900784	0,0,0	4	119,103,82,146	0,4868,5718,5947	circRNA	Exoc2	NM_001360093	12,11,10,9	chr13:30886314-30900784|chr13:30906877-30911169	1	0	0	0	0	0	-1.8518	0.348129	9	12	450
chr13|30905758|30906502|R	chr13	30905758	30906502	0	-	30905758	30905758	0,0,0	1	744	0	ciRNA	Exoc2	NM_001360093	10	chr13:30905755-30906502	1	0	0	0	0	0	-1.8518	0.348129	10	10	744
chr13|30906502|30940770|R	chr13	30906502	30940770	1	-	30906502	30906502	0,0,0	8	82,146,81,125,114,127,177,161	0,229,4667,19220,20805,28992,31613,34107	circRNA	Exoc2	NM_001360093	10,9,8,7,6,5,4,3	chr13:30905755-30906502|chr13:30940770-30946364	1	0	0	0	0	0	-1.8518	0.348129	3	10	1013
chr13|30925722|30940770|R	chr13	30925722	30940770	1	-	30925722	30925722	0,0,0	5	125,114,127,177,161	0,1585,9772,12393,14887	circRNA	Exoc2	NM_001360093	7,6,5,4,3	chr13:30911250-30925722|chr13:30940770-30946364	3	2	6	6	9	5	0.946482	0.194111	3	7	704
chr13|30935494|30940770|R	chr13	30935494	30940770	1	-	30935494	30935494	0,0,0	3	127,177,161	0,2621,5115	circRNA	Exoc2	NM_001360093	5,4,3	chr13:30927421-30935494|chr13:30940770-30946364	1	2	0	0	1	0	-1.27617	0.513486	3	5	465
chr13|32126999|32128099|R	chr13	32126999	32128099	0	-	32126999	32126999	0,0,0	2	105,193	0,907	circRNA	Gmds	NM_146041	6,5	chr13:32100484-32126999|chr13:32128099-32225134	1	1	0	1	0	0	-0.794331	0.705676	5	6	298
chr13|32225134|32227302|R	chr13	32225134	32227302	1	-	32225134	32225134	0,0,0	2	110,88	0,2080	circRNA	Gmds	NM_146041	4,3	chr13:32128099-32225134|chr13:32227302-32234352	1	1	0	2	2	2	1.48617	0.330144	3	4	198
chr13|32225134|32234397|R	chr13	32225134	32234397	1	-	32225134	32225134	0,0,0	3	110,88,45	0,2080,9218	circRNA	Gmds	NM_146041	4,3,2	chr13:32128099-32225134|chr13:32234397-32338381	15	16	19	16	22	24	0.417561	0.256935	2	4	243
chr13|34009600|34017146|F	chr13	34009600	34017146	1	+	34009600	34009600	0,0,0	5	220,157,138,232,150	0,944,3649,5525,7396	circRNA	Ripk1	NM_001359997	2,3,4,5,6	chr13:34002706-34009600|chr13:34017146-34021380	1	1	0	2	2	3	1.71476	0.238832	2	6	897
chr13|34298996|34305261|R	chr13	34298996	34305261	0	-	34298996	34298996	0,0,0	2	155,104	0,6161	circRNA	Slc22a23	NM_001033167	3,2	chr13:34222071-34298996|chr13:34305261-34344158	13	3	2	1	5	2	-1.05362	0.195157	2	3	259
chr13|34892089|34896120|F	chr13	34892089	34896120	1	+	34892089	34892089	0,0,0	5	74,91,148,138,154	0,1671,2345,3229,3877	circRNA	Prpf4b	NM_013830	7,8,9,10,11	chr13:34890705-34892089|chr13:34896120-34899108	1	1	7	2	2	2	-0.418288	0.696204	7	11	605
chr13|34900450|34901392|F	chr13	34900450	34901392	1	+	34900450	34900450	0,0,0	1	942	0	ciRNA	Prpf4b	NM_013830	14	chr13:34900450-34901392	2	0	0	0	2	0	0.0634425	0.972705	14	14	942
chr13|35790100|35816575|F	chr13	35790100	35816575	1	+	35790100	35790100	0,0,0	2	75,667	0,25808	circRNA	Cdyl	NM_009881	4,5	chr13:35683838-35790100|chr13:35816575-35856662	29	25	29	31	13	15	-0.420103	0.206981	4	5	742
chr13|35815908|35816575|F	chr13	35815908	35816575	1	+	35815908	35815908	0,0,0	1	667	0	circRNA	Cdyl	NM_009881	5	chr13:35790175-35815908|chr13:35816575-35856662	313	329	368	414	316	147	-0.158231	0.319205	5	5	667
chr13|36204508|36246494|F	chr13	36204508	36246494	1	+	36204508	36204508	0,0,0	3	633,160,132	0,27613,41854	circRNA	Fars2	NM_024274	2,3,4	chr13:36118005-36204508|chr13:36246494-36341936	2	0	0	1	0	1	0.0689911	0.970748	2	4	925
chr13|36204508|36342097|F	chr13	36204508	36342097	1	+	36204508	36204508	0,0,0	4	633,160,132,161	0,27613,41854,137428	circRNA	Fars2	NM_024274	2,3,4,5	chr13:36118005-36204508|chr13:36342097-36410078	5	0	1	1	1	1	-0.832774	0.555876	2	5	1086
chr13|36204508|36232281|F	chr13	36204508	36232281	1	+	36204508	36204508	0,0,0	2	633,160	0,27613	circRNA	Fars2	NM_024274	2,3	chr13:36118005-36204508|chr13:36232281-36246362	1	2	0	0	0	0	-3.18574	0.160131	2	3	793
chr13|36232121|36246494|F	chr13	36232121	36246494	1	+	36232121	36232121	0,0,0	2	160,132	0,14241	circRNA	Fars2	NM_001039189	2,3	chr13:36118005-36232121|chr13:36246494-36341936	38	50	56	35	62	30	-0.0898917	0.725917	2	3	292
chr13|36232121|36342097|F	chr13	36232121	36342097	1	+	36232121	36232121	0,0,0	3	160,132,161	0,14241,109815	circRNA	Fars2	NM_001039189	2,3,4	chr13:36118005-36232121|chr13:36342097-36410078	2	0	1	1	1	1	0.0991947	0.954416	2	4	453
chr13|37888870|37893984|F	chr13	37888870	37893984	1	+	37888870	37888870	0,0,0	3	102,107,213	0,3681,4901	circRNA	Rreb1	NM_026830	2,3,4	chr13:37826344-37888870|chr13:37893984-37898411	1	0	0	1	1	0	0.818504	0.690859	2	4	422
chr13|37888870|37899787|F	chr13	37888870	37899787	1	+	37888870	37888870	0,0,0	5	102,107,213,90,164	0,3681,4901,9541,10753	circRNA	Rreb1	NM_026830	2,3,4,5,6	chr13:37826344-37888870|chr13:37899787-37916021	79	68	92	72	68	43	-0.302566	0.17522	2	6	676
chr13|37888870|37916595|F	chr13	37888870	37916595	1	+	37888870	37888870	0,0,0	7	102,107,213,90,164,139,137	0,3681,4901,9541,10753,27151,27588	circRNA	Rreb1	NM_026830	2,3,4,5,6,7,8	chr13:37826344-37888870|chr13:37916595-37928122	8	10	23	15	13	13	0.111644	0.79496	2	8	952
chr13|37916021|37916595|F	chr13	37916021	37916595	1	+	37916021	37916021	0,0,0	2	139,137	0,437	circRNA	Rreb1	NM_026830	7,8	chr13:37899787-37916021|chr13:37916595-37928122	2	1	2	1	0	2	-0.550566	0.710488	7	8	276
chr13|37928312|37929543|F	chr13	37928312	37929543	1	+	37928312	37928312	0,0,0	1	1231	0	ciRNA	Rreb1	NM_026830	9	chr13:37928312-37929557	1	0	0	0	0	0	-1.8518	0.348129	9	9	1231
chr13|37985263|37992109|R	chr13	37985263	37992109	1	-	37985263	37985263	0,0,0	5	79,77,263,88,113	0,711,2253,4240,6733	circRNA	Ssr1	NM_025965	6,5,4,3,2	chr13:37983486-37985263|chr13:37992109-37994004	1	0	0	0	0	0	-1.8518	0.348129	2	6	620
chr13|38043050|38049156|F	chr13	38043050	38049156	1	+	38043050	38043050	0,0,0	6	91,70,43,93,113,81	0,858,2222,4194,5829,6025	circRNA	Riok1	NM_024242	3,4,5,6,7,8	chr13:38040274-38043050|chr13:38049156-38050223	1	0	0	0	0	0	-1.8518	0.348129	3	8	491
chr13|38045272|38058741|F	chr13	38045272	38058741	1	+	38045272	38045272	0,0,0	11	43,93,113,81,87,138,104,107,66,120,54	0,1972,3607,3803,4951,5535,6996,7605,10889,11864,13415	circRNA	Riok1	NM_024242	5,6,7,8,9,10,11,12,13,14,15	chr13:38043978-38045272|chr13:38058741-38059939	19	4	7	17	6	12	0.300533	0.533174	5	15	1006
chr13|38045272|38052372|F	chr13	38045272	38052372	1	+	38045272	38045272	0,0,0	7	43,93,113,81,87,138,104	0,1972,3607,3803,4951,5535,6996	circRNA	Riok1	NM_024242	5,6,7,8,9,10,11	chr13:38043978-38045272|chr13:38052372-38052877	1	0	0	0	0	0	-1.8518	0.348129	5	11	659
chr13|38045272|38050310|F	chr13	38045272	38050310	0	+	38045272	38045272	0,0,0	5	43,93,113,81,87	0,1972,3607,3803,4951	circRNA	Riok1	NM_024242	5,6,7,8,9	chr13:38043978-38045272|chr13:38050310-38050807	1	2	0	1	0	0	-1.31782	0.501421	5	9	417
chr13|38047244|38049156|F	chr13	38047244	38049156	1	+	38047244	38047244	0,0,0	3	93,113,81	0,1635,1831	circRNA	Riok1	NM_024242	6,7,8	chr13:38045315-38047244|chr13:38049156-38050223	7	9	7	6	5	6	-0.345188	0.582175	6	8	287
chr13|38047244|38058741|F	chr13	38047244	38058741	1	+	38047244	38047244	0,0,0	10	93,113,81,87,138,104,107,66,120,54	0,1635,1831,2979,3563,5024,5633,8917,9892,11443	circRNA	Riok1	NM_024242	6,7,8,9,10,11,12,13,14,15	chr13:38045315-38047244|chr13:38058741-38059939	2	4	4	3	1	2	-0.625826	0.547559	6	15	963
chr13|38050807|38052984|F	chr13	38050807	38052984	1	+	38050807	38050807	0,0,0	3	138,104,107	0,1461,2070	circRNA	Riok1	NM_024242	10,11,12	chr13:38050310-38050807|chr13:38052984-38056161	1	0	1	0	0	2	0.178235	0.928874	10	12	349
chr13|38052268|38058741|F	chr13	38052268	38058741	1	+	38052268	38052268	0,0,0	5	104,107,66,120,54	0,609,3893,4868,6419	circRNA	Riok1	NM_024242	11,12,13,14,15	chr13:38050945-38052268|chr13:38058741-38059939	1	0	2	0	0	0	-3.08754	0.173709	11	15	451
chr13|38164763|38168780|F	chr13	38164763	38168780	1	+	38164763	38164763	0,0,0	3	103,149,175	0,2752,3842	circRNA	Dsp	NM_023842	2,3,4	chr13:38151794-38164763|chr13:38168780-38172778	1	1	0	0	0	0	-2.66225	0.284127	2	4	427
chr13|38183945|38185262|F	chr13	38183945	38185262	1	+	38183945	38183945	0,0,0	2	227,167	0,1150	circRNA	Dsp	NM_023842	15,16	chr13:38183316-38183945|chr13:38185262-38185572	1	0	0	0	0	0	-1.8518	0.348129	15	16	394
chr13|38209876|38217495|F	chr13	38209876	38217495	1	+	38209876	38209876	0,0,0	5	114,61,75,189,122	0,330,1190,6448,7497	circRNA	Snrnp48	NM_026382	2,3,4,5,6	chr13:38205128-38209876|chr13:38217495-38220687	3	1	1	6	0	0	0.241983	0.846259	2	6	561
chr13|38209876|38211141|F	chr13	38209876	38211141	0	+	38209876	38209876	0,0,0	3	114,61,75	0,330,1190	circRNA	Snrnp48	NM_026382	2,3,4	chr13:38205128-38209876|chr13:38211141-38216324	1	4	0	2	3	1	0.268192	0.829267	2	4	250
chr13|38211066|38217495|F	chr13	38211066	38217495	1	+	38211066	38211066	0,0,0	3	75,189,122	0,5258,6307	circRNA	Snrnp48	NM_026382	4,5,6	chr13:38210267-38211066|chr13:38217495-38220687	3	0	1	1	0	0	-1.62984	0.391305	4	6	386
chr13|38220687|38221393|F	chr13	38220687	38221393	1	+	38220687	38220687	0,0,0	2	89,159	0,547	circRNA	Snrnp48	NM_026382	7,8	chr13:38217495-38220687|chr13:38221393-38226873	6	9	6	6	0	8	-0.482372	0.475392	7	8	248
chr13|38934737|38937839|R	chr13	38934737	38937839	1	-	38934737	38934737	0,0,0	3	70,112,93	0,2504,3009	circRNA	Slc35b3	NM_001170430	9,8,7	chr13:38932916-38934737|chr13:38937839-38939874	1	0	0	0	1	0	0.0577771	0.980186	7	9	275
chr13|38943058|38955936|R	chr13	38943058	38955936	1	-	38943058	38943058	0,0,0	4	108,155,122,288	0,1441,11050,12590	circRNA	Slc35b3	NM_001170430	5,4,3,2	chr13:38939972-38943058|chr13:38955936-38960409	1	0	0	1	0	1	0.85752	0.678324	2	5	673
chr13|38954108|38955936|R	chr13	38954108	38955936	1	-	38954108	38954108	0,0,0	2	122,288	0,1540	circRNA	Slc35b3	NM_001170430	3,2	chr13:38944654-38954108|chr13:38955936-38960409	21	9	29	14	8	12	-0.676065	0.0990251	2	3	410
chr13|41008210|41009364|F	chr13	41008210	41009364	0	+	41008210	41008210	0,0,0	3	75,53,146	0,675,1008	circRNA	Pak1ip1	NM_026550	4,5,6	chr13:41008136-41008210|chr13:41009364-41009447	3	8	5	3	1	2	-1.29794	0.150354	4	6	274
chr13|41338576|41339020|R	chr13	41338576	41339020	0	-	41338576	41338576	0,0,0	1	444	0	circRNA	Nedd9	NM_017464	2	chr13:41318545-41338576|chr13:41339020-41358852	1	1	1	3	10	5	2.54496	0.0106959	2	2	444
chr13|42055399|42055542|F	chr13	42055399	42055542	1	+	42055399	42055399	0,0,0	1	143	0	circRNA	Hivep1	NM_007772	2	chr13:42052090-42055399|chr13:42055542-42123159	5	0	3	2	2	2	-0.286643	0.795399	2	2	143
chr13|42055399|42123213|F	chr13	42055399	42123213	1	+	42055399	42055399	0,0,0	2	143,54	0,67760	circRNA	Hivep1	NM_007772	2,3	chr13:42052090-42055399|chr13:42123213-42154379	2	1	2	0	1	1	-1.05543	0.516023	2	3	197
chr13|42163484|42164215|F	chr13	42163484	42164215	0	+	42163484	42163484	0,0,0	1	731	0	ciRNA	Hivep1	NM_007772	5	chr13:42163484-42164216	1	0	0	0	0	0	-1.8518	0.348129	5	5	731
chr13|42709703|42709850|F	chr13	42709703	42709850	1	+	42709703	42709703	0,0,0	1	147	0	circRNA	Phactr1	NM_001302635	3	chr13:42682800-42709703|chr13:42709850-42956616	1	4	1	0	0	0	-4.0981	0.0522648	3	3	147
chr13|42709703|42956781|F	chr13	42709703	42956781	1	+	42709703	42709703	0,0,0	2	147,165	0,246913	circRNA	Phactr1	NM_001302635	3,4	chr13:42682800-42709703|chr13:42956781-43037449	1	0	0	1	0	0	0.016122	0.991328	3	4	312
chr13|42956616|43037530|F	chr13	42956616	43037530	1	+	42956616	42956616	0,0,0	2	165,81	0,80833	circRNA	Phactr1	NM_001302635	4,5	chr13:42709850-42956616|chr13:43037530-43057178	3	2	1	0	4	2	0.0973342	0.935294	4	5	246
chr13|42956616|43077976|F	chr13	42956616	43077976	1	+	42956616	42956616	0,0,0	4	165,81,168,322	0,80833,100562,121038	circRNA	Phactr1	NM_001302635	4,5,6,7	chr13:42709850-42956616|chr13:43077976-43094748	4	2	1	5	2	0	0.0148815	0.987791	4	7	736
chr13|42956616|42956781|F	chr13	42956616	42956781	1	+	42956616	42956616	0,0,0	1	165	0	circRNA	Phactr1	NM_001302635	4	chr13:42709850-42956616|chr13:42956781-43037449	4	3	0	0	5	0	-0.410376	0.73311	4	4	165
chr13|42956616|43059777|F	chr13	42956616	43059777	1	+	42956616	42956616	0,0,0	4	165,81,168,207	0,80833,100562,102954	circRNA	Phactr1	NM_001005740	2,3,4,5	chr13:42709850-42956616|chr13:43059777-43077654	1	2	5	4	2	1	-0.101324	0.924483	2	5	621
chr13|43037449|43059777|F	chr13	43037449	43059777	1	+	43037449	43037449	0,0,0	3	81,168,207	0,19729,22121	circRNA	Phactr1	NM_001005740	3,4,5	chr13:42956781-43037449|chr13:43059777-43077654	4	9	15	4	12	4	-0.371448	0.514507	3	5	456
chr13|43037449|43096806|F	chr13	43037449	43096806	1	+	43037449	43037449	0,0,0	5	81,168,322,248,157	0,19729,40205,57299,59200	circRNA	Phactr1	NM_001302635	5,6,7,8,9	chr13:42956781-43037449|chr13:43096806-43122998	3	4	0	2	1	2	-0.413877	0.730805	5	9	976
chr13|43037449|43037530|F	chr13	43037449	43037530	1	+	43037449	43037449	0,0,0	1	81	0	circRNA	Phactr1	NM_001302635	5	chr13:42956781-43037449|chr13:43037530-43057178	1	0	1	1	0	0	-0.73604	0.724911	5	5	81
chr13|43057178|43096806|F	chr13	43057178	43096806	1	+	43057178	43057178	0,0,0	4	168,322,248,157	0,20476,37570,39471	circRNA	Phactr1	NM_001302635	6,7,8,9	chr13:43037530-43057178|chr13:43096806-43122998	1	0	0	3	0	3	2.29346	0.181995	6	9	895
chr13|43077654|43096806|F	chr13	43077654	43096806	1	+	43077654	43077654	0,0,0	3	322,248,157	0,17094,18995	circRNA	Phactr1	NM_001302635	7,8,9	chr13:43057346-43077654|chr13:43096806-43122998	30	33	47	38	24	14	-0.458952	0.122903	7	9	727
chr13|43077654|43134003|F	chr13	43077654	43134003	1	+	43077654	43077654	0,0,0	7	322,248,157,56,62,141,77	0,17094,18995,45344,50483,55265,56272	circRNA	Phactr1	NM_001302635	7,8,9,10,11,12,13	chr13:43057346-43077654|chr13:43134003-43135173	1	0	0	0	2	0	0.851972	0.679849	7	13	1063
chr13|43094748|43096806|F	chr13	43094748	43096806	1	+	43094748	43094748	0,0,0	2	248,157	0,1901	circRNA	Phactr1	NM_001302635	8,9	chr13:43077976-43094748|chr13:43096806-43122998	135	123	136	100	124	96	-0.206086	0.287725	8	9	405
chr13|43094748|43134003|F	chr13	43094748	43134003	1	+	43094748	43094748	0,0,0	6	248,157,56,62,141,77	0,1901,28250,33389,38171,39178	circRNA	Phactr1	NM_001302635	8,9,10,11,12,13	chr13:43077976-43094748|chr13:43134003-43135173	2	0	0	0	0	0	-2.64033	0.287346	8	13	741
chr13|43094748|43128199|F	chr13	43094748	43128199	1	+	43094748	43094748	0,0,0	4	248,157,56,62	0,1901,28250,33389	circRNA	Phactr1	NM_001302635	8,9,10,11	chr13:43077976-43094748|chr13:43128199-43132919	1	0	0	0	1	2	1.42764	0.462919	8	11	523
chr13|43122998|43134003|F	chr13	43122998	43134003	1	+	43122998	43122998	0,0,0	4	56,62,141,77	0,5139,9921,10928	circRNA	Phactr1	NM_001302635	10,11,12,13	chr13:43096806-43122998|chr13:43134003-43135173	1	1	2	0	4	0	0.0974025	0.947668	10	13	336
chr13|43398734|43400934|F	chr13	43398734	43400934	1	+	43398734	43398734	0,0,0	4	61,59,29,82	0,776,1858,2118	circRNA	Nol7	NM_023554	2,3,4,5	chr13:43398658-43398734|chr13:43400934-43401296	1	0	0	0	0	0	-1.8518	0.348129	2	5	231
chr13|43406611|43430470|R	chr13	43406611	43430470	2	-	43406611	43406611	0,0,0	9	112,152,122,145,191,109,113,185,23	0,5799,7371,9713,12964,14599,15939,18418,23836	circRNA	Ranbp9	NM_019930	13,12,11,10,9,8,7,6,5	chr13:43403689-43406611|chr13:43430470-43434813	11	6	3	7	2	0	-1.09698	0.153106	5	13	1152
chr13|43406611|43434981|R	chr13	43406611	43434981	1	-	43406611	43406611	0,0,0	10	112,152,122,145,191,109,113,185,23,168	0,5799,7371,9713,12964,14599,15939,18418,23836,28202	circRNA	Ranbp9	NM_019930	13,12,11,10,9,8,7,6,5,4	chr13:43403689-43406611|chr13:43434981-43436089	1	0	2	2	0	0	-0.450616	0.804737	4	13	1320
chr13|43406611|43425214|R	chr13	43406611	43425214	0	-	43406611	43406611	0,0,0	8	112,152,122,145,191,109,113,185	0,5799,7371,9713,12964,14599,15939,18418	circRNA	Ranbp9	NM_019930	13,12,11,10,9,8,7,6	chr13:43403689-43406611|chr13:43425214-43430447	3	2	6	2	2	2	-0.721678	0.47636	6	13	1129
chr13|43406611|43436142|R	chr13	43406611	43436142	0	-	43406611	43406611	0,0,0	11	112,152,122,145,191,109,113,185,23,168,53	0,5799,7371,9713,12964,14599,15939,18418,23836,28202,29478	circRNA	Ranbp9	NM_019930	13,12,11,10,9,8,7,6,5,4,3	chr13:43403689-43406611|chr13:43436142-43461711	2	4	3	3	6	0	0.0524652	0.956094	3	13	1373
chr13|43412410|43430470|R	chr13	43412410	43430470	1	-	43412410	43412410	0,0,0	8	152,122,145,191,109,113,185,23	0,1572,3914,7165,8800,10140,12619,18037	circRNA	Ranbp9	NM_019930	12,11,10,9,8,7,6,5	chr13:43406723-43412410|chr13:43430470-43434813	1	1	1	1	1	0	-0.466303	0.798428	5	12	1040
chr13|43412410|43425214|R	chr13	43412410	43425214	0	-	43412410	43412410	0,0,0	7	152,122,145,191,109,113,185	0,1572,3914,7165,8800,10140,12619	circRNA	Ranbp9	NM_019930	12,11,10,9,8,7,6	chr13:43406723-43412410|chr13:43425214-43430447	12	5	7	5	6	11	-0.00870919	0.98761	6	12	1017
chr13|43412410|43436142|R	chr13	43412410	43436142	0	-	43412410	43412410	0,0,0	10	152,122,145,191,109,113,185,23,168,53	0,1572,3914,7165,8800,10140,12619,18037,22403,23679	circRNA	Ranbp9	NM_019930	12,11,10,9,8,7,6,5,4,3	chr13:43406723-43412410|chr13:43436142-43461711	1	5	1	0	4	2	-0.136474	0.905214	3	12	1261
chr13|43416324|43425214|R	chr13	43416324	43425214	0	-	43416324	43416324	0,0,0	5	145,191,109,113,185	0,3251,4886,6226,8705	circRNA	Ranbp9	NM_019930	10,9,8,7,6	chr13:43414104-43416324|chr13:43425214-43430447	15	9	7	9	11	7	-0.120948	0.812945	6	10	743
chr13|43416324|43436142|R	chr13	43416324	43436142	0	-	43416324	43416324	0,0,0	8	145,191,109,113,185,23,168,53	0,3251,4886,6226,8705,14123,18489,19765	circRNA	Ranbp9	NM_019930	10,9,8,7,6,5,4,3	chr13:43414104-43416324|chr13:43436142-43461711	1	0	0	0	0	0	-1.8518	0.348129	3	10	987
chr13|43419575|43430470|R	chr13	43419575	43430470	1	-	43419575	43419575	0,0,0	5	191,109,113,185,23	0,1635,2975,5454,10872	circRNA	Ranbp9	NM_019930	9,8,7,6,5	chr13:43416469-43419575|chr13:43430470-43434813	5	4	6	4	6	0	-0.500894	0.539977	5	9	621
chr13|43419575|43425214|R	chr13	43419575	43425214	0	-	43419575	43419575	0,0,0	4	191,109,113,185	0,1635,2975,5454	circRNA	Ranbp9	NM_019930	9,8,7,6	chr13:43416469-43419575|chr13:43425214-43430447	23	17	30	21	29	16	0.0133671	0.968443	6	9	598
chr13|43419575|43436142|R	chr13	43419575	43436142	0	-	43419575	43419575	0,0,0	7	191,109,113,185,23,168,53	0,1635,2975,5454,10872,15238,16514	circRNA	Ranbp9	NM_019930	9,8,7,6,5,4,3	chr13:43416469-43419575|chr13:43436142-43461711	1	0	0	0	0	0	-1.8518	0.348129	3	9	842
chr13|43421210|43430470|R	chr13	43421210	43430470	1	-	43421210	43421210	0,0,0	4	109,113,185,23	0,1340,3819,9237	circRNA	Ranbp9	NM_019930	8,7,6,5	chr13:43419766-43421210|chr13:43430470-43434813	1	3	0	2	2	0	-0.0092163	0.997312	5	8	430
chr13|43421210|43434981|R	chr13	43421210	43434981	1	-	43421210	43421210	0,0,0	5	109,113,185,23,168	0,1340,3819,9237,13603	circRNA	Ranbp9	NM_019930	8,7,6,5,4	chr13:43419766-43421210|chr13:43434981-43436089	1	1	1	1	0	0	-1.26878	0.516697	4	8	598
chr13|43430447|43436142|R	chr13	43430447	43436142	0	-	43430447	43430447	0,0,0	3	23,168,53	0,4366,5642	circRNA	Ranbp9	NM_019930	5,4,3	chr13:43425214-43430447|chr13:43436142-43461711	4	7	3	3	5	3	-0.270084	0.738737	3	5	244
chr13|43434813|43461823|R	chr13	43434813	43461823	1	-	43434813	43434813	0,0,0	3	168,53,112	0,1276,26898	circRNA	Ranbp9	NM_019930	4,3,2	chr13:43430470-43434813|chr13:43461823-43480411	4	1	0	4	4	5	1.39843	0.161688	2	4	333
chr13|44823379|44848421|F	chr13	44823379	44848421	1	+	44823379	44823379	0,0,0	2	136,142	0,24900	circRNA	Jarid2	NM_001205044	3,4	chr13:44731916-44823379|chr13:44848421-44874282	3	4	6	5	6	3	0.191992	0.804336	3	4	278
chr13|44848279|44848421|F	chr13	44848279	44848421	1	+	44848279	44848279	0,0,0	1	142	0	circRNA	Jarid2	NM_001205044	4	chr13:44823515-44848279|chr13:44848421-44874282	1	0	0	0	0	0	-1.8518	0.348129	4	4	142
chr13|44848279|44874452|F	chr13	44848279	44874452	1	+	44848279	44848279	0,0,0	2	142,170	0,26003	circRNA	Jarid2	NM_001205044	4,5	chr13:44823515-44848279|chr13:44874452-44884703	1	0	0	0	0	0	-1.8518	0.348129	4	5	312
chr13|44874282|44884880|F	chr13	44874282	44884880	1	+	44874282	44874282	0,0,0	2	170,177	0,10421	circRNA	Jarid2	NM_001205044	5,6	chr13:44848421-44874282|chr13:44884880-44896253	3	1	3	4	3	1	0.255161	0.810543	5	6	347
chr13|44953171|44986095|R	chr13	44953171	44986095	1	-	44953171	44953171	0,0,0	4	23,133,133,61	0,16874,29569,32863	circRNA	Dtnbp1	NM_025772	7,6,5,4	chr13:44931151-44953171|chr13:44986095-44992018	3	0	1	0	1	0	-1.58829	0.402509	4	7	350
chr13|44953171|44993738|R	chr13	44953171	44993738	1	-	44953171	44953171	0,0,0	6	23,133,133,61,51,54	0,16874,29569,32863,38847,40513	circRNA	Dtnbp1	NM_025772	7,6,5,4,3,2	chr13:44931151-44953171|chr13:44993738-45001916	4	2	1	5	5	0	0.52268	0.600884	2	7	455
chr13|44953171|44982873|R	chr13	44953171	44982873	0	-	44953171	44953171	0,0,0	3	23,133,133	0,16874,29569	circRNA	Dtnbp1	NM_025772	7,6,5	chr13:44931151-44953171|chr13:44982873-44986034	3	9	7	2	2	0	-2.09107	0.0252697	5	7	289
chr13|44970045|44993738|R	chr13	44970045	44993738	1	-	44970045	44970045	0,0,0	5	133,133,61,51,54	0,12695,15989,21973,23639	circRNA	Dtnbp1	NM_025772	6,5,4,3,2	chr13:44953194-44970045|chr13:44993738-45001916	5	6	5	5	1	0	-1.32715	0.142701	2	6	432
chr13|45514394|45529789|F	chr13	45514394	45529789	1	+	45514394	45514394	0,0,0	4	120,84,174,82	0,2604,6457,15313	circRNA	Gmpr	NM_025508	2,3,4,5	chr13:45507743-45514394|chr13:45529789-45532293	1	0	0	0	0	0	-1.8518	0.348129	2	5	460
chr13|45566572|45568580|R	chr13	45566572	45568580	0	-	45566572	45566572	0,0,0	1	2008	0	circRNA	Atxn1	NM_001199304	6	chr13:45557585-45566572|chr13:45568580-45735114	1	0	2	0	0	0	-3.08754	0.173709	6	6	2008
chr13|45697820|45852456|R	chr13	45697820	45852456	0	-	45697820	45697820	0,0,0	4	125,64,129,129	0,37294,97688,154507	circRNA	Atxn1	NM_001199305	6,5,4,3	chr13:45568580-45697820|chr13:45852456-45956454	3	9	6	10	2	0	-0.551464	0.456097	3	6	447
chr13|45697820|45956575|R	chr13	45697820	45956575	0	-	45697820	45697820	0,0,0	5	125,64,129,129,121	0,37294,97688,154507,258634	circRNA	Atxn1	NM_001199305	6,5,4,3,2	chr13:45568580-45697820|chr13:45956575-45964814	27	21	31	38	19	14	-0.0851142	0.792678	2	6	568
chr13|45735114|45956575|R	chr13	45735114	45956575	0	-	45735114	45735114	0,0,0	4	64,129,129,121	0,60394,117213,221340	circRNA	Atxn1	NM_001199304	5,4,3,2	chr13:45568580-45735114|chr13:45956575-45964814	28	22	25	6	22	12	-0.798885	0.0311079	2	5	443
chr13|45795508|45852456|R	chr13	45795508	45852456	0	-	45795508	45795508	0,0,0	2	129,129	0,56819	circRNA	Atxn1	NM_001199304	4,3	chr13:45735178-45795508|chr13:45852456-45956454	3	3	9	3	4	3	-0.448972	0.582124	3	4	258
chr13|45795508|45956575|R	chr13	45795508	45956575	0	-	45795508	45795508	0,0,0	3	129,129,121	0,56819,160946	circRNA	Atxn1	NM_001199304	4,3,2	chr13:45735178-45795508|chr13:45956575-45964814	46	35	62	43	35	43	-0.129286	0.617733	2	4	379
chr13|45852327|45852456|R	chr13	45852327	45852456	0	-	45852327	45852327	0,0,0	1	129	0	circRNA	Atxn1	NM_001199304	3	chr13:45795637-45852327|chr13:45852456-45956454	1	0	0	0	0	0	-1.8518	0.348129	3	3	129
chr13|45852327|45956575|R	chr13	45852327	45956575	0	-	45852327	45852327	0,0,0	2	129,121	0,104127	circRNA	Atxn1	NM_001199304	3,2	chr13:45795637-45852327|chr13:45956575-45964814	49	26	30	25	22	21	-0.539037	0.0781235	2	3	250
chr13|45956454|45956575|R	chr13	45956454	45956575	0	-	45956454	45956454	0,0,0	1	121	0	circRNA	Atxn1	NM_001199304	2	chr13:45852456-45956454|chr13:45956575-45964814	1	3	2	0	0	0	-4.06616	0.0543595	2	2	121
chr13|46615249|46640122|F	chr13	46615249	46640122	1	+	46615249	46615249	0,0,0	5	106,190,173,124,83	0,20371,22599,24573,24790	circRNA	Cap2	NM_026056	7,8,9,10,11	chr13:46610149-46615249|chr13:46640122-46646525	2	3	0	0	1	0	-1.95288	0.286733	7	11	676
chr13|46699648|46707893|R	chr13	46699648	46707893	1	-	46699648	46699648	0,0,0	6	85,99,135,127,47,147	0,1340,1955,4991,5520,8098	circRNA	Nup153	NM_175749	14,13,12,11,10,9	chr13:46696768-46699648|chr13:46707893-46709628	2	2	4	0	0	0	-4.42088	0.024029	9	14	640
chr13|46701603|46709682|R	chr13	46701603	46709682	0	-	46701603	46701603	0,0,0	5	135,127,47,147,54	0,3036,3565,6143,8025	circRNA	Nup153	NM_175749	12,11,10,9,8	chr13:46701087-46701603|chr13:46709682-46709765	1	0	1	1	0	0	-0.73604	0.724911	8	12	510
chr13|46705168|46709682|R	chr13	46705168	46709682	0	-	46705168	46705168	0,0,0	3	47,147,54	0,2578,4460	circRNA	Nup153	NM_175749	10,9,8	chr13:46704766-46705168|chr13:46709682-46709765	5	0	0	0	1	0	-1.9118	0.297519	8	10	248
chr13|46707746|46709682|R	chr13	46707746	46709682	0	-	46707746	46707746	0,0,0	2	147,54	0,1882	circRNA	Nup153	NM_175749	9,8	chr13:46705215-46707746|chr13:46709682-46709765	4	0	2	0	0	2	-1.27027	0.406959	8	9	201
chr13|46707746|46712761|R	chr13	46707746	46712761	0	-	46707746	46707746	0,0,0	5	147,54,45,117,129	0,1882,2019,2165,4886	circRNA	Nup153	NM_175749	9,8,7,6,5	chr13:46705215-46707746|chr13:46712761-46712840	1	0	0	0	2	0	0.851972	0.679849	5	9	492
chr13|46709628|46713869|R	chr13	46709628	46713869	0	-	46709628	46709628	0,0,0	6	54,45,117,129,140,249	0,137,283,3004,3212,3992	circRNA	Nup153	NM_175749	8,7,6,5,4,3	chr13:46707893-46709628|chr13:46713869-46717100	1	0	0	0	0	0	-1.8518	0.348129	3	8	734
chr13|46709911|46712761|R	chr13	46709911	46712761	0	-	46709911	46709911	0,0,0	2	117,129	0,2721	circRNA	Nup153	NM_175749	6,5	chr13:46709810-46709911|chr13:46712761-46712840	2	0	0	0	1	0	-0.730752	0.725229	5	6	246
chr13|46777086|46785392|R	chr13	46777086	46785392	1	-	46777086	46777086	0,0,0	3	127,100,147	0,1807,8159	circRNA	Kif13a	NM_010617	27,26,25	chr13:46775458-46777086|chr13:46785392-46786512	1	0	0	0	0	0	-1.8518	0.348129	25	27	374
chr13|46778893|46785392|R	chr13	46778893	46785392	1	-	46778893	46778893	0,0,0	2	100,147	0,6352	circRNA	Kif13a	NM_010617	26,25	chr13:46777213-46778893|chr13:46785392-46786512	1	0	0	0	2	0	0.851972	0.679849	25	26	247
chr13|46785245|46788209|R	chr13	46785245	46788209	1	-	46785245	46785245	0,0,0	3	147,133,152	0,1267,2812	circRNA	Kif13a	NM_010617	25,24,23	chr13:46778993-46785245|chr13:46788209-46791333	2	0	0	0	0	0	-2.64033	0.287346	23	25	432
chr13|46788057|46791507|R	chr13	46788057	46791507	1	-	46788057	46788057	0,0,0	2	152,174	0,3276	circRNA	Kif13a	NM_010617	23,22	chr13:46786645-46788057|chr13:46791507-46793890	1	0	0	0	0	0	-1.8518	0.348129	22	23	326
chr13|46788057|46799333|R	chr13	46788057	46799333	0	-	46788057	46788057	0,0,0	5	152,174,162,150,141	0,3276,5833,10284,11135	circRNA	Kif13a	NM_010617	23,22,21,20,19	chr13:46786645-46788057|chr13:46799333-46801280	5	9	4	0	5	0	-1.71439	0.0580095	19	23	779
chr13|46823948|46832816|R	chr13	46823948	46832816	1	-	46823948	46823948	0,0,0	5	113,135,88,181,93	0,1257,2744,6845,8775	circRNA	Kif13a	NM_010617	9,8,7,6,5	chr13:46816398-46823948|chr13:46832816-46848325	1	0	0	2	0	0	0.785097	0.701812	5	9	610
chr13|46823948|46848386|R	chr13	46823948	46848386	1	-	46823948	46823948	0,0,0	6	113,135,88,181,93,61	0,1257,2744,6845,8775,24377	circRNA	Kif13a	NM_010617	9,8,7,6,5,4	chr13:46816398-46823948|chr13:46848386-46864818	1	0	0	1	0	0	0.016122	0.991328	4	9	671
chr13|47086424|47100268|R	chr13	47086424	47100268	1	-	47086424	47086424	0,0,0	6	69,149,139,189,121,95	0,1600,2052,11730,12918,13749	circRNA	Dek	NM_025900	10,9,8,7,6,5	chr13:47086079-47086424|chr13:47100268-47101622	2	1	0	0	0	0	-3.16711	0.162477	5	10	762
chr13|47098361|47099342|R	chr13	47098361	47099342	0	-	47098361	47098361	0,0,0	1	981	0	ciRNA	Dek	NM_025900	6	chr13:47098343-47099342	1	0	0	0	0	0	-1.8518	0.348129	6	6	981
chr13|48585931|48592657|R	chr13	48585931	48592657	0	-	48585931	48585931	0,0,0	5	1247,138,119,81,172	0,3188,4355,4694,6554	circRNA	Ptpdc1	NM_001301781	8,7,6,5,4	chr13:48583270-48585931|chr13:48592657-48597757	2	0	2	0	0	0	-3.47159	0.11105	4	8	1757
chr13|48590286|48606360|R	chr13	48590286	48606360	0	-	48590286	48590286	0,0,0	5	119,81,172,183,88	0,339,2199,7471,15986	circRNA	Ptpdc1	NM_001301781	6,5,4,3,2	chr13:48589257-48590286|chr13:48606360-48625376	2	2	1	5	2	1	0.669563	0.562537	2	6	643
chr13|48885272|48885878|R	chr13	48885272	48885878	1	-	48885272	48885272	0,0,0	2	97,142	0,464	circRNA	Fam120a	NM_001033268	17,16	chr13:48881095-48885272|chr13:48885878-48889123	32	39	47	44	26	7	-0.563177	0.0544647	16	17	239
chr13|48885272|48892090|R	chr13	48885272	48892090	0	-	48885272	48885272	0,0,0	5	97,142,138,184,210	0,464,3851,4482,6608	circRNA	Fam120a	NM_001033268	17,16,15,14,13	chr13:48881095-48885272|chr13:48892090-48897659	1	0	0	0	0	0	-1.8518	0.348129	13	17	771
chr13|48885272|48902307|R	chr13	48885272	48902307	0	-	48885272	48885272	0,0,0	7	97,142,138,184,210,115,250	0,464,3851,4482,6608,12387,16785	circRNA	Fam120a	NM_001033268	17,16,15,14,13,12,11	chr13:48881095-48885272|chr13:48902307-48910255	1	0	0	1	0	0	0.016122	0.991328	11	17	1136
chr13|48885272|48914949|R	chr13	48885272	48914949	0	-	48885272	48885272	0,0,0	10	97,142,138,184,210,115,250,175,228,88	0,464,3851,4482,6608,12387,16785,24983,27584,29589	circRNA	Fam120a	NM_001033268	17,16,15,14,13,12,11,10,9,8	chr13:48881095-48885272|chr13:48914949-48921681	2	0	0	1	0	0	-0.772407	0.712842	8	17	1627
chr13|48902057|48914949|R	chr13	48902057	48914949	0	-	48902057	48902057	0,0,0	4	250,175,228,88	0,8198,10799,12804	circRNA	Fam120a	NM_001033268	11,10,9,8	chr13:48897774-48902057|chr13:48914949-48921681	1	4	2	2	3	2	0.0703104	0.948754	8	11	741
chr13|48910255|48914949|R	chr13	48910255	48914949	0	-	48910255	48910255	0,0,0	3	175,228,88	0,2601,4606	circRNA	Fam120a	NM_001033268	10,9,8	chr13:48902307-48910255|chr13:48914949-48921681	1	0	0	0	1	0	0.0577771	0.980186	8	10	491
chr13|48921681|48934078|R	chr13	48921681	48934078	1	-	48921681	48921681	0,0,0	4	284,98,97,129	0,471,10615,12268	circRNA	Fam120a	NM_001033268	7,6,5,4	chr13:48914949-48921681|chr13:48934078-48945941	4	3	0	3	2	5	0.571105	0.566255	4	7	608
chr13|48932296|48934078|R	chr13	48932296	48934078	1	-	48932296	48932296	0,0,0	2	97,129	0,1653	circRNA	Fam120a	NM_001033268	5,4	chr13:48922250-48932296|chr13:48934078-48945941	130	48	49	47	56	53	-0.449788	0.050187	4	5	226
chr13|48932296|48949303|R	chr13	48932296	48949303	1	-	48932296	48932296	0,0,0	4	97,129,83,247	0,1653,13645,16760	circRNA	Fam120a	NM_001033268	5,4,3,2	chr13:48922250-48932296|chr13:48949303-48967354	20	19	17	24	19	17	0.17563	0.627831	2	5	556
chr13|48932296|48946024|R	chr13	48932296	48946024	1	-	48932296	48932296	0,0,0	3	97,129,83	0,1653,13645	circRNA	Fam120a	NM_001033268	5,4,3	chr13:48922250-48932296|chr13:48946024-48949056	2	0	0	0	0	0	-2.64033	0.287346	3	5	309
chr13|48933949|48949303|R	chr13	48933949	48949303	1	-	48933949	48933949	0,0,0	3	129,83,247	0,11992,15107	circRNA	Fam120a	NM_001033268	4,3,2	chr13:48932393-48933949|chr13:48949303-48967354	1	0	0	0	0	0	-1.8518	0.348129	2	4	459
chr13|48945941|48949303|R	chr13	48945941	48949303	1	-	48945941	48945941	0,0,0	2	83,247	0,3115	circRNA	Fam120a	NM_001033268	3,2	chr13:48934078-48945941|chr13:48949303-48967354	5	12	13	6	11	5	-0.351193	0.518763	2	3	330
chr13|48949056|48949303|R	chr13	48949056	48949303	1	-	48949056	48949056	0,0,0	1	247	0	circRNA	Fam120a	NM_001033268	2	chr13:48946024-48949056|chr13:48949303-48967354	1	0	0	1	0	0	0.016122	0.991328	2	2	247
chr13|49237423|49240671|R	chr13	49237423	49240671	1	-	49237423	49237423	0,0,0	3	189,148,189	0,1365,3059	circRNA	Susd3	NM_025491	4,3,2	chr13:49231331-49237423|chr13:49240671-49248044	3	0	0	0	4	0	0.442121	0.779861	2	4	526
chr13|49377889|49380033|F	chr13	49377889	49380033	1	+	49377889	49377889	0,0,0	2	462,1026	0,1118	circRNA	Bicd2	NM_001039179	4,5	chr13:49375369-49377889|chr13:49380033-49380570	1	0	1	0	0	0	-2.60396	0.292855	4	5	1488
chr13|49430868|49450083|F	chr13	49430868	49450083	1	+	49430868	49430868	0,0,0	10	48,96,67,122,90,59,73,274,151,103	0,1501,2960,4601,5842,11084,12553,15434,18368,19112	circRNA	Ippk	NM_199056	2,3,4,5,6,7,8,9,10,11	chr13:49421466-49430868|chr13:49450083-49458612	1	0	0	0	0	0	-1.8518	0.348129	2	11	1083
chr13|49441952|49450083|F	chr13	49441952	49450083	1	+	49441952	49441952	0,0,0	5	59,73,274,151,103	0,1469,4350,7284,8028	circRNA	Ippk	NM_199056	7,8,9,10,11	chr13:49436800-49441952|chr13:49450083-49458612	3	0	0	0	2	0	-0.444661	0.806833	7	11	660
chr13|49449236|49449387|F	chr13	49449236	49449387	1	+	49449236	49449236	0,0,0	1	151	0	circRNA	Ippk	NM_199056	10	chr13:49446576-49449236|chr13:49449387-49449980	5	0	0	0	0	0	-3.82186	0.076033	10	10	151
chr13|49659949|49662775|F	chr13	49659949	49662775	1	+	49659949	49659949	0,0,0	2	69,1818	0,1008	circRNA	Nol8	NM_001271397	6,7	chr13:49658831-49659949|chr13:49662775-49664053	5	3	3	2	6	4	0.221035	0.793292	6	7	1887
chr13|49664053|49672823|F	chr13	49664053	49672823	1	+	49664053	49664053	0,0,0	6	114,123,91,136,78,272	0,674,1325,3301,5655,8498	circRNA	Nol8	NM_001271397	8,9,10,11,12,13	chr13:49662775-49664053|chr13:49672823-49675385	1	4	0	0	0	0	-3.8788	0.0721525	8	13	814
chr13|49669708|49672823|F	chr13	49669708	49672823	1	+	49669708	49669708	0,0,0	2	78,272	0,2843	circRNA	Nol8	NM_001271397	12,13	chr13:49667490-49669708|chr13:49672823-49675385	1	0	0	0	0	0	-1.8518	0.348129	12	13	350
chr13|49687385|49688643|F	chr13	49687385	49688643	1	+	49687385	49687385	0,0,0	3	126,157,120	0,771,1138	circRNA	Iars	NM_172015	2,3,4	chr13:49682203-49687385|chr13:49688643-49690447	7	10	4	16	6	6	0.450353	0.421966	2	4	403
chr13|49687385|49693171|F	chr13	49687385	49693171	1	+	49687385	49687385	0,0,0	6	126,157,120,83,118,148	0,771,1138,3062,4108,5638	circRNA	Iars	NM_172015	2,3,4,5,6,7	chr13:49682203-49687385|chr13:49693171-49701843	2	1	2	1	2	2	0.113498	0.932081	2	7	752
chr13|49687385|49705885|F	chr13	49687385	49705885	1	+	49687385	49687385	0,0,0	12	126,157,120,83,118,148,88,61,96,123,92,99	0,771,1138,3062,4108,5638,14458,15102,15781,16885,17447,18401	circRNA	Iars	NM_172015	2,3,4,5,6,7,8,9,10,11,12,13	chr13:49682203-49687385|chr13:49705885-49706678	1	0	0	0	0	0	-1.8518	0.348129	2	13	1311
chr13|49701843|49719669|F	chr13	49701843	49719669	1	+	49701843	49701843	0,0,0	14	88,61,96,123,92,99,127,74,195,87,84,145,121,92	0,644,1323,2427,2989,3943,4835,6562,7735,9906,12970,13841,16062,17734	circRNA	Iars	NM_172015	8,9,10,11,12,13,14,15,16,17,18,19,20,21	chr13:49693171-49701843|chr13:49719669-49721080	2	0	0	0	0	0	-2.64033	0.287346	8	21	1484
chr13|49701843|49705885|F	chr13	49701843	49705885	1	+	49701843	49701843	0,0,0	6	88,61,96,123,92,99	0,644,1323,2427,2989,3943	circRNA	Iars	NM_172015	8,9,10,11,12,13	chr13:49693171-49701843|chr13:49705885-49706678	2	0	5	0	1	1	-1.471	0.316831	8	13	559
chr13|49704270|49706805|F	chr13	49704270	49706805	1	+	49704270	49704270	0,0,0	4	123,92,99,127	0,562,1516,2408	circRNA	Iars	NM_172015	11,12,13,14	chr13:49703262-49704270|chr13:49706805-49708405	1	0	2	0	1	5	1.11988	0.427188	11	14	441
chr13|49704270|49719669|F	chr13	49704270	49719669	1	+	49704270	49704270	0,0,0	11	123,92,99,127,74,195,87,84,145,121,92	0,562,1516,2408,4135,5308,7479,10543,11414,13635,15307	circRNA	Iars	NM_172015	11,12,13,14,15,16,17,18,19,20,21	chr13:49703262-49704270|chr13:49719669-49721080	13	17	12	28	14	19	0.604783	0.116366	11	21	1239
chr13|49704270|49723076|F	chr13	49704270	49723076	1	+	49704270	49704270	0,0,0	15	123,92,99,127,74,195,87,84,145,121,92,78,122,103,84	0,562,1516,2408,4135,5308,7479,10543,11414,13635,15307,16810,17875,18399,18722	circRNA	Iars	NM_172015	11,12,13,14,15,16,17,18,19,20,21,22,23,24,25	chr13:49703262-49704270|chr13:49723076-49724617	1	0	0	1	0	0	0.016122	0.991328	11	25	1626
chr13|49704270|49705885|F	chr13	49704270	49705885	1	+	49704270	49704270	0,0,0	3	123,92,99	0,562,1516	circRNA	Iars	NM_172015	11,12,13	chr13:49703262-49704270|chr13:49705885-49706678	32	28	40	28	31	20	-0.247673	0.409569	11	13	314
chr13|49704832|49727303|F	chr13	49704832	49727303	1	+	49704832	49704832	0,0,0	18	92,99,127,74,195,87,84,145,121,92,78,122,103,84,175,113,96,177	0,954,1846,3573,4746,6917,9981,10852,13073,14745,16248,17313,17837,18160,19785,20388,21326,22294	circRNA	Iars	NM_172015	12,13,14,15,16,17,18,19,20,21,22,23,24,25,26,27,28,29	chr13:49704393-49704832|chr13:49727303-49728658	1	0	0	0	0	0	-1.8518	0.348129	12	29	2064
chr13|49704832|49721158|F	chr13	49704832	49721158	1	+	49704832	49704832	0,0,0	11	92,99,127,74,195,87,84,145,121,92,78	0,954,1846,3573,4746,6917,9981,10852,13073,14745,16248	circRNA	Iars	NM_172015	12,13,14,15,16,17,18,19,20,21,22	chr13:49704393-49704832|chr13:49721158-49722145	1	1	2	0	0	0	-3.4879	0.109498	12	22	1194
chr13|49706678|49709773|F	chr13	49706678	49709773	1	+	49706678	49706678	0,0,0	3	127,74,195	0,1727,2900	circRNA	Iars	NM_172015	14,15,16	chr13:49705885-49706678|chr13:49709773-49711749	1	0	1	0	0	0	-2.60396	0.292855	14	16	396
chr13|51101597|51101775|F	chr13	51101597	51101775	1	+	51101597	51101597	0,0,0	1	178	0	ciRNA	Spin1	NM_001283029	1	chr13:51101597-51123087	2	0	0	0	0	0	-2.64033	0.287346	1	1	178
chr13|51127924|51144535|F	chr13	51127924	51144535	0	+	51127924	51127924	0,0,0	3	49,254,234	0,11432,16377	circRNA	Spin1	NM_001283028	3,4,5	chr13:51123288-51127924|chr13:51144535-51148961	2	1	2	0	0	2	-1.02305	0.527668	3	5	537
chr13|51461317|51482945|R	chr13	51461317	51482945	1	-	51461317	51461317	0,0,0	5	127,52,54,120,64	0,5196,11485,18781,21564	circRNA	Shc3	NM_009167	7,6,5,4,3	chr13:51451640-51461317|chr13:51482945-51516524	1	0	0	0	0	0	-1.8518	0.348129	3	7	417
chr13|51656880|51665474|F	chr13	51656880	51665474	1	+	51656880	51656880	0,0,0	3	230,79,203	0,5740,8391	circRNA	Secisbp2	NM_001308448	5,6,7	chr13:51655240-51656880|chr13:51665474-51670806	2	1	0	1	0	4	0.79197	0.59282	5	7	512
chr13|51662620|51673159|F	chr13	51662620	51673159	1	+	51662620	51662620	0,0,0	4	79,203,123,90	0,2651,8186,10449	circRNA	Secisbp2	NM_001308448	6,7,8,9	chr13:51657110-51662620|chr13:51673159-51673887	1	0	0	0	0	0	-1.8518	0.348129	6	9	495
chr13|51670806|51674029|F	chr13	51670806	51674029	1	+	51670806	51670806	0,0,0	3	123,90,142	0,2263,3081	circRNA	Secisbp2	NM_001308448	8,9,10	chr13:51665474-51670806|chr13:51674029-51676286	1	1	1	0	1	0	-1.22712	0.528933	8	10	355
chr13|51670806|51677279|F	chr13	51670806	51677279	1	+	51670806	51670806	0,0,0	5	123,90,142,167,139	0,2263,3081,5480,6334	circRNA	Secisbp2	NM_001308448	8,9,10,11,12	chr13:51665474-51670806|chr13:51677279-51678833	4	1	2	2	3	0	-0.396775	0.742676	8	12	661
chr13|52839557|52841064|R	chr13	52839557	52841064	1	-	52839557	52839557	0,0,0	2	51,188	0,1319	circRNA	Auh	NM_016709	8,7	chr13:52838133-52839557|chr13:52841064-52887240	3	1	0	0	0	0	-3.54019	0.104432	7	8	239
chr13|52887240|52898736|R	chr13	52887240	52898736	1	-	52887240	52887240	0,0,0	3	57,93,87	0,1862,11409	circRNA	Auh	NM_016709	6,5,4	chr13:52841064-52887240|chr13:52898736-52919000	12	5	13	16	9	5	0.0761271	0.879792	4	6	237
chr13|52887240|52919266|R	chr13	52887240	52919266	1	-	52887240	52887240	0,0,0	5	57,93,87,88,68	0,1862,11409,31760,31958	circRNA	Auh	NM_016709	6,5,4,3,2	chr13:52841064-52887240|chr13:52919266-52929454	1	1	2	4	0	1	0.347953	0.802334	2	6	393
chr13|53117134|53132037|R	chr13	53117134	53132037	1	-	53117134	53117134	0,0,0	5	246,315,128,31,288	0,1556,4529,13782,14615	circRNA	Ror2	NM_013846	7,6,5,4,3	chr13:53113250-53117134|chr13:53132037-53146633	2	0	0	0	0	0	-2.64033	0.287346	3	7	1008
chr13|54085448|54096780|F	chr13	54085448	54096780	1	+	54085448	54085448	0,0,0	7	175,171,99,76,86,128,50	0,3440,5774,6924,7552,8405,11282	circRNA	Sfxn1	NM_027324	2,3,4,5,6,7,8	chr13:54071932-54085448|chr13:54096780-54104801	11	3	10	9	15	11	0.649032	0.202317	2	8	785
chr13|54085448|54089059|F	chr13	54085448	54089059	1	+	54085448	54085448	0,0,0	2	175,171	0,3440	circRNA	Sfxn1	NM_027324	2,3	chr13:54071932-54085448|chr13:54089059-54091222	1	0	0	0	0	2	0.930397	0.655405	2	3	346
chr13|54085448|54104851|F	chr13	54085448	54104851	1	+	54085448	54085448	0,0,0	8	175,171,99,76,86,128,50,50	0,3440,5774,6924,7552,8405,11282,19353	circRNA	Sfxn1	NM_027324	2,3,4,5,6,7,8,9	chr13:54071932-54085448|chr13:54104851-54105747	2	0	0	0	1	0	-0.730752	0.725229	2	9	835
chr13|54523969|54529223|F	chr13	54523969	54529223	1	+	54523969	54523969	0,0,0	3	2703,233,70	0,4334,5184	circRNA	Simc1	NM_176987	2,3,4	chr13:54504004-54523969|chr13:54529223-54537081	16	11	20	11	11	17	-0.14904	0.721635	2	4	3006
chr13|54528303|54541552|F	chr13	54528303	54541552	1	+	54528303	54528303	0,0,0	5	233,70,155,153,129	0,850,8778,11400,13120	circRNA	Simc1	NM_176987	3,4,5,6,7	chr13:54526672-54528303|chr13:54541552-54546976	1	0	0	0	0	0	-1.8518	0.348129	3	7	740
chr13|54556526|54559324|R	chr13	54556526	54559324	0	-	54556526	54556526	0,0,0	2	125,127	0,2671	circRNA	4833439L19Rik	NM_001252645	5,4	chr13:54553304-54556526|chr13:54559324-54561692	2	2	2	1	2	0	-0.859646	0.544137	4	5	252
chr13|54556526|54564621|R	chr13	54556526	54564621	0	-	54556526	54556526	0,0,0	4	125,127,179,107	0,2671,5166,7988	circRNA	4833439L19Rik	NM_001252645	5,4,3,2	chr13:54553304-54556526|chr13:54564621-54565181	1	0	0	0	0	0	-1.8518	0.348129	2	5	538
chr13|54638249|54656425|F	chr13	54638249	54656425	0	+	54638249	54638249	0,0,0	9	69,135,77,139,86,92,178,172,144	0,3169,6995,10042,11728,11909,13793,17156,18032	circRNA	Faf2	NM_178397	2,3,4,5,6,7,8,9,10	chr13:54621903-54638249|chr13:54656425-54660953	1	2	4	1	1	3	-0.317507	0.790746	2	10	1092
chr13|54645244|54652220|F	chr13	54645244	54652220	1	+	54645244	54645244	0,0,0	5	77,139,86,92,178	0,3047,4733,4914,6798	circRNA	Faf2	NM_178397	4,5,6,7,8	chr13:54641553-54645244|chr13:54652220-54655405	1	0	1	0	0	0	-2.60396	0.292855	4	8	572
chr13|54649977|54656425|F	chr13	54649977	54656425	0	+	54649977	54649977	0,0,0	5	86,92,178,172,144	0,181,2065,5428,6304	circRNA	Faf2	NM_178397	6,7,8,9,10	chr13:54648430-54649977|chr13:54656425-54660953	1	0	0	0	0	0	-1.8518	0.348129	6	10	672
chr13|55034888|55093281|R	chr13	55034888	55093281	1	-	55034888	55034888	0,0,0	11	178,79,154,104,77,86,737,106,125,85,155	0,5656,15852,21086,25377,34833,40369,41413,42514,50721,58238	circRNA	Uimc1	NM_001359757	12,11,10,9,8,7,6,5,4,3,2	chr13:55031016-55034888|chr13:55093281-55093963	1	0	1	0	3	2	1.32318	0.414567	2	12	1886
chr13|55034888|55050894|R	chr13	55034888	55050894	1	-	55034888	55034888	0,0,0	3	178,79,154	0,5656,15852	circRNA	Uimc1	NM_001359757	12,11,10	chr13:55031016-55034888|chr13:55050894-55055974	1	1	2	0	0	0	-3.4879	0.109498	10	12	411
chr13|55034888|55035066|R	chr13	55034888	55035066	1	-	55034888	55034888	0,0,0	1	178	0	circRNA	Uimc1	NM_001359757	12	chr13:55031016-55034888|chr13:55035066-55040544	1	0	0	0	0	0	-1.8518	0.348129	12	12	178
chr13|55034888|55040623|R	chr13	55034888	55040623	0	-	55034888	55034888	0,0,0	2	178,79	0,5656	circRNA	Uimc1	NM_001359757	12,11	chr13:55031016-55034888|chr13:55040623-55050740	2	2	0	0	1	0	-1.64666	0.386409	11	12	257
chr13|55034888|55060342|R	chr13	55034888	55060342	0	-	55034888	55034888	0,0,0	5	178,79,154,104,77	0,5656,15852,21086,25377	circRNA	Uimc1	NM_001359757	12,11,10,9,8	chr13:55031016-55034888|chr13:55060342-55069721	1	3	15	5	6	4	-0.200575	0.77029	8	12	592
chr13|55034888|55069807|R	chr13	55034888	55069807	0	-	55034888	55034888	0,0,0	6	178,79,154,104,77,86	0,5656,15852,21086,25377,34833	circRNA	Uimc1	NM_001359757	12,11,10,9,8,7	chr13:55031016-55034888|chr13:55069807-55075257	36	25	31	29	21	22	-0.26622	0.392303	7	12	678
chr13|55040544|55093281|R	chr13	55040544	55093281	1	-	55040544	55040544	0,0,0	10	79,154,104,77,86,737,106,125,85,155	0,10196,15430,19721,29177,34713,35757,36858,45065,52582	circRNA	Uimc1	NM_001359757	11,10,9,8,7,6,5,4,3,2	chr13:55035066-55040544|chr13:55093281-55093963	4	3	5	8	4	4	0.482274	0.526766	2	11	1708
chr13|55040544|55060342|R	chr13	55040544	55060342	0	-	55040544	55040544	0,0,0	4	79,154,104,77	0,10196,15430,19721	circRNA	Uimc1	NM_001359757	11,10,9,8	chr13:55035066-55040544|chr13:55060342-55069721	2	1	8	1	1	11	0.432205	0.60141	8	11	414
chr13|55040544|55069807|R	chr13	55040544	55069807	0	-	55040544	55040544	0,0,0	5	79,154,104,77,86	0,10196,15430,19721,29177	circRNA	Uimc1	NM_001359757	11,10,9,8,7	chr13:55035066-55040544|chr13:55069807-55075257	4	5	4	5	0	3	-0.610312	0.496892	7	11	500
chr13|55050740|55093281|R	chr13	55050740	55093281	1	-	55050740	55050740	0,0,0	9	154,104,77,86,737,106,125,85,155	0,5234,9525,18981,24517,25561,26662,34869,42386	circRNA	Uimc1	NM_001359757	10,9,8,7,6,5,4,3,2	chr13:55040623-55050740|chr13:55093281-55093963	10	18	16	26	18	8	0.295568	0.456983	2	10	1629
chr13|55050740|55060342|R	chr13	55050740	55060342	0	-	55050740	55050740	0,0,0	3	154,104,77	0,5234,9525	circRNA	Uimc1	NM_001359757	10,9,8	chr13:55040623-55050740|chr13:55060342-55069721	6	10	23	3	5	4	-1.54858	0.00824094	8	10	335
chr13|55050740|55069807|R	chr13	55050740	55069807	0	-	55050740	55050740	0,0,0	4	154,104,77,86	0,5234,9525,18981	circRNA	Uimc1	NM_001359757	10,9,8,7	chr13:55040623-55050740|chr13:55069807-55075257	19	19	27	17	7	15	-0.634593	0.10097	7	10	421
chr13|55055974|55093281|R	chr13	55055974	55093281	1	-	55055974	55055974	0,0,0	8	104,77,86,737,106,125,85,155	0,4291,13747,19283,20327,21428,29635,37152	circRNA	Uimc1	NM_001359757	9,8,7,6,5,4,3,2	chr13:55050894-55055974|chr13:55093281-55093963	1	4	2	3	3	6	0.846974	0.370451	2	9	1475
chr13|55055974|55085694|R	chr13	55055974	55085694	1	-	55055974	55055974	0,0,0	7	104,77,86,737,106,125,85	0,4291,13747,19283,20327,21428,29635	circRNA	Uimc1	NM_001359757	9,8,7,6,5,4,3	chr13:55050894-55055974|chr13:55085694-55093126	2	0	0	0	0	0	-2.64033	0.287346	3	9	1320
chr13|55055974|55069807|R	chr13	55055974	55069807	0	-	55055974	55055974	0,0,0	3	104,77,86	0,4291,13747	circRNA	Uimc1	NM_001359757	9,8,7	chr13:55050894-55055974|chr13:55069807-55075257	18	8	2	1	10	6	-0.622282	0.292124	7	9	267
chr13|55060265|55093281|R	chr13	55060265	55093281	1	-	55060265	55060265	0,0,0	7	77,86,737,106,125,85,155	0,9456,14992,16036,17137,25344,32861	circRNA	Uimc1	NM_001359757	8,7,6,5,4,3,2	chr13:55056078-55060265|chr13:55093281-55093963	2	1	5	5	5	1	0.528252	0.576866	2	8	1371
chr13|55069721|55093281|R	chr13	55069721	55093281	1	-	55069721	55069721	0,0,0	6	86,737,106,125,85,155	0,5536,6580,7681,15888,23405	circRNA	Uimc1	NM_001359757	7,6,5,4,3,2	chr13:55060342-55069721|chr13:55093281-55093963	5	5	5	15	12	10	1.36051	0.0152289	2	7	1294
chr13|55075257|55093281|R	chr13	55075257	55093281	1	-	55075257	55075257	0,0,0	5	737,106,125,85,155	0,1044,2145,10352,17869	circRNA	Uimc1	NM_001359757	6,5,4,3,2	chr13:55069807-55075257|chr13:55093281-55093963	6	5	9	4	8	3	-0.309158	0.647328	2	6	1208
chr13|55075257|55076407|R	chr13	55075257	55076407	0	-	55075257	55075257	0,0,0	2	737,106	0,1044	circRNA	Uimc1	NM_001359757	6,5	chr13:55069807-55075257|chr13:55076407-55077402	1	0	2	0	0	2	-0.30574	0.86235	5	6	843
chr13|55075257|55077527|R	chr13	55075257	55077527	0	-	55075257	55075257	0,0,0	3	737,106,125	0,1044,2145	circRNA	Uimc1	NM_001359757	6,5,4	chr13:55069807-55075257|chr13:55077527-55085609	3	1	5	4	3	1	-0.0754129	0.93985	4	6	968
chr13|55077402|55093281|R	chr13	55077402	55093281	1	-	55077402	55077402	0,0,0	3	125,85,155	0,8207,15724	circRNA	Uimc1	NM_001359757	4,3,2	chr13:55076407-55077402|chr13:55093281-55093963	33	17	21	23	15	17	-0.283564	0.417922	2	4	365
chr13|55085609|55093281|R	chr13	55085609	55093281	1	-	55085609	55085609	0,0,0	2	85,155	0,7517	circRNA	Uimc1	NM_001359757	3,2	chr13:55077527-55085609|chr13:55093281-55093963	2	1	3	1	0	0	-2.14792	0.217557	2	3	240
chr13|55113035|55122515|F	chr13	55113035	55122515	1	+	55113035	55113035	0,0,0	4	104,93,145,186	0,642,2444,9294	circRNA	Zfp346	NM_012017	2,3,4,5	chr13:55105518-55113035|chr13:55122515-55130533	4	3	2	3	3	0	-0.517728	0.629851	2	5	528
chr13|55213203|55248077|F	chr13	55213203	55248077	1	+	55213203	55213203	0,0,0	4	947,136,173,2560	0,20691,25486,32314	circRNA	Nsd1	NM_008739	2,3,4,5	chr13:55209875-55213203|chr13:55248077-55260343	2	0	0	1	3	1	1.25165	0.439663	2	5	3816
chr13|55213203|55234030|F	chr13	55213203	55234030	1	+	55213203	55213203	0,0,0	2	947,136	0,20691	circRNA	Nsd1	NM_008739	2,3	chr13:55209875-55213203|chr13:55234030-55238689	2	5	5	5	0	0	-1.17357	0.256176	2	3	1083
chr13|55213203|55238862|F	chr13	55213203	55238862	1	+	55213203	55213203	0,0,0	3	947,136,173	0,20691,25486	circRNA	Nsd1	NM_008739	2,3,4	chr13:55209875-55213203|chr13:55238862-55245517	2	4	2	13	5	5	1.52843	0.0423166	2	4	1256
chr13|55213203|55299960|F	chr13	55213203	55299960	1	+	55213203	55213203	0,0,0	17	947,136,173,2560,125,271,110,76,119,144,124,201,180,157,206,113,270	0,20691,25486,32314,47140,48340,50129,55244,63319,64328,69455,76851,77927,80354,82783,85360,86487	circRNA	Nsd1	NM_008739	2,3,4,5,6,7,8,9,10,11,12,13,14,15,16,17,18	chr13:55209875-55213203|chr13:55299960-55301726	1	7	4	5	4	3	0.0623223	0.939379	2	18	5912
chr13|55213203|55214150|F	chr13	55213203	55214150	0	+	55213203	55213203	0,0,0	1	947	0	circRNA	Nsd1	NM_008739	2	chr13:55209875-55213203|chr13:55214150-55233894	1	0	0	0	0	0	-1.8518	0.348129	2	2	947
chr13|55233894|55238862|F	chr13	55233894	55238862	1	+	55233894	55233894	0,0,0	2	136,173	0,4795	circRNA	Nsd1	NM_008739	3,4	chr13:55214150-55233894|chr13:55238862-55245517	5	14	15	13	10	10	0.045229	0.924109	3	4	309
chr13|55233894|55248077|F	chr13	55233894	55248077	1	+	55233894	55233894	0,0,0	3	136,173,2560	0,4795,11623	circRNA	Nsd1	NM_008739	3,4,5	chr13:55214150-55233894|chr13:55248077-55260343	164	123	185	195	173	138	0.191872	0.287535	3	5	2869
chr13|55233894|55277675|F	chr13	55233894	55277675	1	+	55233894	55233894	0,0,0	9	136,173,2560,125,271,110,76,119,144	0,4795,11623,26449,27649,29438,34553,42628,43637	circRNA	Nsd1	NM_008739	3,4,5,6,7,8,9,10,11	chr13:55214150-55233894|chr13:55277675-55282658	3	2	1	0	0	0	-4.07342	0.0538422	3	11	3714
chr13|55233894|55282782|F	chr13	55233894	55282782	1	+	55233894	55233894	0,0,0	10	136,173,2560,125,271,110,76,119,144,124	0,4795,11623,26449,27649,29438,34553,42628,43637,48764	circRNA	Nsd1	NM_008739	3,4,5,6,7,8,9,10,11,12	chr13:55214150-55233894|chr13:55282782-55290054	8	5	3	7	3	5	-0.0233638	0.974268	3	12	3838
chr13|55238689|55248077|F	chr13	55238689	55248077	1	+	55238689	55238689	0,0,0	2	173,2560	0,6828	circRNA	Nsd1	NM_008739	4,5	chr13:55234030-55238689|chr13:55248077-55260343	5	1	0	5	1	3	0.60918	0.568044	4	5	2733
chr13|55245517|55248077|F	chr13	55245517	55248077	1	+	55245517	55245517	0,0,0	1	2560	0	circRNA	Nsd1	NM_008739	5	chr13:55238862-55245517|chr13:55248077-55260343	34	31	46	52	56	38	0.487248	0.062875	5	5	2560
chr13|55260343|55282782|F	chr13	55260343	55282782	1	+	55260343	55260343	0,0,0	7	125,271,110,76,119,144,124	0,1200,2989,8104,16179,17188,22315	circRNA	Nsd1	NM_008739	6,7,8,9,10,11,12	chr13:55248077-55260343|chr13:55282782-55290054	2	2	0	2	0	0	-0.914207	0.601694	6	12	969
chr13|55261543|55282782|F	chr13	55261543	55282782	1	+	55261543	55261543	0,0,0	6	271,110,76,119,144,124	0,1789,6904,14979,15988,21115	circRNA	Nsd1	NM_008739	7,8,9,10,11,12	chr13:55260468-55261543|chr13:55282782-55290054	1	0	1	0	0	0	-2.60396	0.292855	7	12	844
chr13|55268447|55277675|F	chr13	55268447	55277675	1	+	55268447	55268447	0,0,0	3	76,119,144	0,8075,9084	circRNA	Nsd1	NM_008739	9,10,11	chr13:55263442-55268447|chr13:55277675-55282658	1	0	2	0	0	0	-3.08754	0.173709	9	11	339
chr13|55282658|55298676|F	chr13	55282658	55298676	1	+	55282658	55282658	0,0,0	6	124,201,180,157,206,113	0,7396,8472,10899,13328,15905	circRNA	Nsd1	NM_008739	12,13,14,15,16,17	chr13:55277675-55282658|chr13:55298676-55299690	1	0	1	0	0	1	-0.646934	0.751648	12	17	981
chr13|55290054|55293714|F	chr13	55290054	55293714	1	+	55290054	55290054	0,0,0	3	201,180,157	0,1076,3503	circRNA	Nsd1	NM_008739	13,14,15	chr13:55282782-55290054|chr13:55293714-55295986	1	0	2	1	0	0	-1.21962	0.532087	13	15	538
chr13|55291130|55296192|F	chr13	55291130	55296192	1	+	55291130	55291130	0,0,0	3	180,157,206	0,2427,4856	circRNA	Nsd1	NM_008739	14,15,16	chr13:55290255-55291130|chr13:55296192-55298563	2	2	4	1	2	4	-0.0448619	0.965198	14	16	543
chr13|55291130|55298676|F	chr13	55291130	55298676	1	+	55291130	55291130	0,0,0	4	180,157,206,113	0,2427,4856,7433	circRNA	Nsd1	NM_008739	14,15,16,17	chr13:55290255-55291130|chr13:55298676-55299690	12	16	12	13	13	6	-0.254414	0.579671	14	17	656
chr13|55291130|55302980|F	chr13	55291130	55302980	1	+	55291130	55291130	0,0,0	7	180,157,206,113,270,117,142	0,2427,4856,7433,8560,10596,11708	circRNA	Nsd1	NM_008739	14,15,16,17,18,19,20	chr13:55290255-55291130|chr13:55302980-55306935	1	2	8	7	1	4	0.229865	0.786715	14	20	1185
chr13|55293557|55296192|F	chr13	55293557	55296192	1	+	55293557	55293557	0,0,0	2	157,206	0,2429	circRNA	Nsd1	NM_008739	15,16	chr13:55291310-55293557|chr13:55296192-55298563	7	4	8	2	5	4	-0.654465	0.376928	15	16	363
chr13|55293557|55298676|F	chr13	55293557	55298676	1	+	55293557	55293557	0,0,0	3	157,206,113	0,2429,5006	circRNA	Nsd1	NM_008739	15,16,17	chr13:55291310-55293557|chr13:55298676-55299690	14	1	3	16	5	9	0.795608	0.164496	15	17	476
chr13|55293557|55307042|F	chr13	55293557	55307042	1	+	55293557	55293557	0,0,0	7	157,206,113,270,117,142,107	0,2429,5006,6133,8169,9281,13378	circRNA	Nsd1	NM_008739	15,16,17,18,19,20,21	chr13:55291310-55293557|chr13:55307042-55310336	1	2	2	0	0	1	-1.85099	0.312451	15	21	1112
chr13|55295986|55310541|F	chr13	55295986	55310541	1	+	55295986	55295986	0,0,0	7	206,113,270,117,142,107,205	0,2577,3704,5740,6852,10949,14350	circRNA	Nsd1	NM_008739	16,17,18,19,20,21,22	chr13:55293714-55295986|chr13:55310541-55312118	1	0	0	0	0	0	-1.8518	0.348129	16	22	1160
chr13|55295986|55298676|F	chr13	55295986	55298676	1	+	55295986	55295986	0,0,0	2	206,113	0,2577	circRNA	Nsd1	NM_008739	16,17	chr13:55293714-55295986|chr13:55298676-55299690	1	4	6	0	3	3	-0.699955	0.488233	16	17	319
chr13|55295986|55299960|F	chr13	55295986	55299960	1	+	55295986	55295986	0,0,0	3	206,113,270	0,2577,3704	circRNA	Nsd1	NM_008739	16,17,18	chr13:55293714-55295986|chr13:55299960-55301726	1	0	0	0	0	0	-1.8518	0.348129	16	18	589
chr13|55299690|55302980|F	chr13	55299690	55302980	1	+	55299690	55299690	0,0,0	3	270,117,142	0,2036,3148	circRNA	Nsd1	NM_008739	18,19,20	chr13:55298676-55299690|chr13:55302980-55306935	1	1	5	0	0	1	-2.26462	0.170238	18	20	529
chr13|55301726|55307042|F	chr13	55301726	55307042	1	+	55301726	55301726	0,0,0	3	117,142,107	0,1112,5209	circRNA	Nsd1	NM_008739	19,20,21	chr13:55299960-55301726|chr13:55307042-55310336	1	0	0	0	0	2	0.930397	0.655405	19	21	366
chr13|55301726|55310541|F	chr13	55301726	55310541	1	+	55301726	55301726	0,0,0	4	117,142,107,205	0,1112,5209,8610	circRNA	Nsd1	NM_008739	19,20,21,22	chr13:55299960-55301726|chr13:55310541-55312118	1	2	0	0	0	0	-3.18574	0.160131	19	22	571
chr13|55306935|55310541|F	chr13	55306935	55310541	1	+	55306935	55306935	0,0,0	2	107,205	0,3401	circRNA	Nsd1	NM_008739	21,22	chr13:55302980-55306935|chr13:55310541-55312118	1	0	0	0	0	2	0.930397	0.655405	21	22	312
chr13|55321070|55321101|R	chr13	55321070	55321101	1	-	55321070	55321070	0,0,0	1	31	0	ciRNA	Rab24	NM_009000	3	chr13:55320994-55321101	3	0	0	0	0	0	-3.14847	0.165014	3	3	31
chr13|55351155|55351790|R	chr13	55351155	55351790	1	-	55351155	55351155	0,0,0	3	115,162,80	0,224,555	circRNA	Lman2	NM_025828	6,5,4	chr13:55348434-55351155|chr13:55351790-55352945	1	0	0	0	0	0	-1.8518	0.348129	4	6	357
chr13|55534162|55535804|R	chr13	55534162	55535804	0	-	55534162	55534162	0,0,0	5	154,73,137,61,75	0,253,1126,1396,1567	circRNA	Ddx41	NM_134059	8,7,6,5,4	chr13:55534088-55534162|chr13:55535804-55535885	4	0	0	0	0	0	-3.52398	0.10594	4	8	500
chr13|55594704|55595614|F	chr13	55594704	55595614	1	+	55594704	55594704	0,0,0	2	126,147	0,763	circRNA	Tmed9	NM_026211	3,4	chr13:55593601-55594704|chr13:55595614-55596840	1	3	2	0	0	0	-4.06616	0.0543595	3	4	273
chr13|55638025|55645467|F	chr13	55638025	55645467	1	+	55638025	55638025	0,0,0	3	189,144,97	0,1765,7345	circRNA	Ddx46	NM_001282055	2,3,4	chr13:55635195-55638025|chr13:55645467-55647626	1	0	3	1	3	3	0.909041	0.475189	2	4	430
chr13|55650414|55666380|F	chr13	55650414	55666380	1	+	55650414	55650414	0,0,0	11	152,114,166,121,176,122,79,83,165,163,194	0,1629,2498,3187,3589,4594,8605,10302,12804,13364,15772	circRNA	Ddx46	NM_001282055	6,7,8,9,10,11,12,13,14,15,16	chr13:55647792-55650414|chr13:55666380-55669711	1	0	0	0	0	0	-1.8518	0.348129	6	16	1535
chr13|55660716|55666380|F	chr13	55660716	55666380	1	+	55660716	55660716	0,0,0	4	83,165,163,194	0,2502,3062,5470	circRNA	Ddx46	NM_001282055	13,14,15,16	chr13:55659098-55660716|chr13:55666380-55669711	1	0	0	0	0	0	-1.8518	0.348129	13	16	605
chr13|55660716|55669849|F	chr13	55660716	55669849	0	+	55660716	55660716	0,0,0	5	83,165,163,194,138	0,2502,3062,5470,8995	circRNA	Ddx46	NM_001282055	13,14,15,16,17	chr13:55659098-55660716|chr13:55669849-55670203	1	0	0	1	0	0	0.016122	0.991328	13	17	743
chr13|55663218|55666380|F	chr13	55663218	55666380	1	+	55663218	55663218	0,0,0	3	165,163,194	0,560,2968	circRNA	Ddx46	NM_001282055	14,15,16	chr13:55660799-55663218|chr13:55666380-55669711	1	0	0	0	0	0	-1.8518	0.348129	14	16	522
chr13|55663218|55669849|F	chr13	55663218	55669849	0	+	55663218	55663218	0,0,0	4	165,163,194,138	0,560,2968,6493	circRNA	Ddx46	NM_001282055	14,15,16,17	chr13:55660799-55663218|chr13:55669849-55670203	2	0	0	0	0	0	-2.64033	0.287346	14	17	660
chr13|55666186|55670353|F	chr13	55666186	55670353	0	+	55666186	55666186	0,0,0	3	194,138,150	0,3525,4017	circRNA	Ddx46	NM_001282055	16,17,18	chr13:55663941-55666186|chr13:55670353-55673940	2	1	0	2	3	1	0.963895	0.493323	16	18	482
chr13|56104301|56104995|R	chr13	56104301	56104995	0	-	56104301	56104301	0,0,0	2	198,107	0,587	circRNA	H2afy	NM_001159513	4,3	chr13:56096231-56104301|chr13:56104995-56128276	3	0	2	2	1	6	0.95151	0.393426	3	4	305
chr13|56104301|56128481|R	chr13	56104301	56128481	0	-	56104301	56104301	0,0,0	3	198,107,205	0,587,23975	circRNA	H2afy	NM_001159513	4,3,2	chr13:56096231-56104301|chr13:56128481-56135345	2	4	3	3	1	2	-0.488334	0.648592	2	4	510
chr13|56723428|56728629|F	chr13	56723428	56728629	1	+	56723428	56723428	0,0,0	3	568,252,120	0,3975,5081	circRNA	Smad5	NM_008541	2,3,4	chr13:56703131-56723428|chr13:56728629-56732849	5	1	9	3	4	1	-0.766817	0.374755	2	4	940
chr13|58009276|58033342|R	chr13	58009276	58033342	1	-	58009276	58009276	0,0,0	8	144,141,129,102,198,118,150,117	0,1817,4553,7169,9520,10092,21136,23949	circRNA	Klhl3	NM_001362415	14,13,12,11,10,9,8,7	chr13:58005204-58009276|chr13:58033342-58051028	1	0	1	0	0	0	-2.60396	0.292855	7	14	1099
chr13|58030412|58033342|R	chr13	58030412	58033342	1	-	58030412	58030412	0,0,0	2	150,117	0,2813	circRNA	Klhl3	NM_001362415	8,7	chr13:58019486-58030412|chr13:58033342-58051028	6	8	7	8	2	2	-0.737642	0.296542	7	8	267
chr13|58030412|58051138|R	chr13	58030412	58051138	0	-	58030412	58030412	0,0,0	3	150,117,110	0,2813,20616	circRNA	Klhl3	NM_001362415	8,7,6	chr13:58019486-58030412|chr13:58051138-58063700	6	12	9	2	3	2	-1.81601	0.0141448	6	8	377
chr13|58183181|58199070|R	chr13	58183181	58199070	0	-	58183181	58183181	0,0,0	6	143,244,159,263,116,152	0,8540,8895,10070,13375,15737	circRNA	Ubqln1	NM_026842	7,6,5,4,3,2	chr13:58180905-58183181|chr13:58199070-58215283	2	0	0	1	0	0	-0.772407	0.712842	2	7	1077
chr13|58191721|58193514|R	chr13	58191721	58193514	1	-	58191721	58191721	0,0,0	3	244,159,263	0,355,1530	circRNA	Ubqln1	NM_026842	6,5,4	chr13:58183324-58191721|chr13:58193514-58196556	7	3	1	6	5	1	0.158012	0.850827	4	6	666
chr13|58191721|58199070|R	chr13	58191721	58199070	0	-	58191721	58191721	0,0,0	5	244,159,263,116,152	0,355,1530,4835,7197	circRNA	Ubqln1	NM_026842	6,5,4,3,2	chr13:58183324-58191721|chr13:58199070-58215283	92	91	125	119	95	56	-0.11731	0.566462	2	6	934
chr13|58238648|58264199|R	chr13	58238648	58264199	1	-	58238648	58238648	0,0,0	8	64,102,153,23,124,78,144,258	0,3005,5153,12482,17098,20785,24549,25293	circRNA	Gkap1	NM_019832	9,8,7,6,5,4,3,2	chr13:58237057-58238648|chr13:58264199-58274073	1	0	0	0	0	0	-1.8518	0.348129	2	9	946
chr13|58241653|58264199|R	chr13	58241653	58264199	1	-	58241653	58241653	0,0,0	7	102,153,23,124,78,144,258	0,2148,9477,14093,17780,21544,22288	circRNA	Gkap1	NM_019832	8,7,6,5,4,3,2	chr13:58238712-58241653|chr13:58264199-58274073	2	0	1	2	0	0	-0.481054	0.792636	2	8	882
chr13|58263197|58264199|R	chr13	58263197	58264199	1	-	58263197	58263197	0,0,0	2	144,258	0,744	circRNA	Gkap1	NM_019832	3,2	chr13:58259511-58263197|chr13:58264199-58274073	3	2	1	0	0	0	-4.07342	0.0538422	2	3	402
chr13|58343865|58354947|R	chr13	58343865	58354947	1	-	58343865	58343865	0,0,0	3	959,201,383	0,1763,10699	circRNA	Kif27	NM_175214	3,2,1	chr13:58337686-58343865|None	2	0	1	2	0	1	0.0723829	0.966239	1	3	1543
chr13|58343865|58345829|R	chr13	58343865	58345829	0	-	58343865	58343865	0,0,0	2	959,201	0,1763	circRNA	Kif27	NM_175214	3,2	chr13:58337686-58343865|chr13:58345829-58354564	2	0	2	0	0	0	-3.47159	0.11105	2	3	1160
chr13|58397796|58399155|R	chr13	58397796	58399155	0	-	58397796	58397796	0,0,0	1	1359	0	ciRNA	Hnrnpk	NR_153503	4	chr13:58396899-58399155	1	0	2	0	0	0	-3.08754	0.173709	4	4	1359
chr13|58398036|58399155|R	chr13	58398036	58399155	0	-	58398036	58398036	0,0,0	1	1119	0	ciRNA	Hnrnpk	NM_001301343	4	chr13:58397796-58399155	1	1	0	3	0	1	0.886356	0.607991	4	4	1119
chr13|58398047|58399155|R	chr13	58398047	58399155	0	-	58398047	58398047	0,0,0	1	1108	0	ciRNA	Hnrnpk	NM_001301343	4	chr13:58397796-58399155	2	0	2	0	0	0	-3.47159	0.11105	4	4	1108
chr13|58398048|58399155|R	chr13	58398048	58399155	0	-	58398048	58398048	0,0,0	1	1107	0	ciRNA	Hnrnpk	NM_001301343	4	chr13:58397796-58399155	1	5	0	0	0	0	-4.12958	0.0502473	4	4	1107
chr13|58399994|58400332|R	chr13	58399994	58400332	0	-	58399994	58399994	0,0,0	1	338	0	ciRNA	Hnrnpk	NM_001301343	2	chr13:58399990-58400332	1	0	0	0	0	0	-1.8518	0.348129	2	2	338
chr13|58837795|58846854|F	chr13	58837795	58846854	1	+	58837795	58837795	0,0,0	4	75,72,69,155	0,189,5080,8904	circRNA	Ntrk2	NM_008745	3,4,5,6	chr13:58808940-58837795|chr13:58846854-58859168	1	1	2	1	1	0	-0.816695	0.639915	3	6	371
chr13|58859168|58861555|F	chr13	58859168	58861555	1	+	58859168	58859168	0,0,0	3	137,133,306	0,977,2081	circRNA	Ntrk2	NM_008745	7,8,9	chr13:58846854-58859168|chr13:58861555-58871735	18	13	29	18	16	11	-0.313659	0.41228	7	9	576
chr13|58859305|58860145|F	chr13	58859305	58860145	1	+	58859305	58859305	0,0,0	1	840	0	ciRNA	Ntrk2	NM_008745	7	chr13:58859305-58860145	1	0	0	0	0	0	-1.8518	0.348129	7	7	840
chr13|58859305|58860134|F	chr13	58859305	58860134	0	+	58859305	58859305	0,0,0	1	829	0	ciRNA	Ntrk2	NM_008745	7	chr13:58859305-58860145	2	0	0	0	0	0	-2.64033	0.287346	7	7	829
chr13|59460468|59466116|R	chr13	59460468	59466116	1	-	59460468	59460468	0,0,0	3	161,177,132	0,1528,5516	circRNA	Agtpbp1	NM_001284219	24,23,22	chr13:59450314-59460468|chr13:59466116-59473687	2	2	6	1	3	3	-0.354763	0.722431	22	24	470
chr13|59460468|59482604|R	chr13	59460468	59482604	1	-	59460468	59460468	0,0,0	8	161,177,132,130,181,154,145,88	0,1528,5516,13219,14063,15191,16525,22048	circRNA	Agtpbp1	NM_001284219	24,23,22,21,20,19,18,17	chr13:59450314-59460468|chr13:59482604-59495332	3	10	7	7	9	4	0.0692431	0.911509	17	24	1168
chr13|59460468|59462173|R	chr13	59460468	59462173	0	-	59460468	59460468	0,0,0	2	161,177	0,1528	circRNA	Agtpbp1	NM_001284219	24,23	chr13:59450314-59460468|chr13:59462173-59465984	4	0	2	8	4	0	0.994611	0.314436	23	24	338
chr13|59460468|59477138|R	chr13	59460468	59477138	0	-	59460468	59460468	0,0,0	7	161,177,132,130,181,154,145	0,1528,5516,13219,14063,15191,16525	circRNA	Agtpbp1	NM_001284219	24,23,22,21,20,19,18	chr13:59450314-59460468|chr13:59477138-59482516	1	3	2	10	3	6	1.67002	0.0503589	18	24	1080
chr13|59460468|59495481|R	chr13	59460468	59495481	0	-	59460468	59460468	0,0,0	9	161,177,132,130,181,154,145,88,149	0,1528,5516,13219,14063,15191,16525,22048,34864	circRNA	Agtpbp1	NM_001284219	24,23,22,21,20,19,18,17,16	chr13:59450314-59460468|chr13:59495481-59495562	3	0	0	0	0	0	-3.14847	0.165014	16	24	1317
chr13|59460468|59504310|R	chr13	59460468	59504310	0	-	59460468	59460468	0,0,0	13	161,177,132,130,181,154,145,88,149,87,84,689,117	0,1528,5516,13219,14063,15191,16525,22048,34864,35094,36507,39545,43725	circRNA	Agtpbp1	NM_001284219	24,23,22,21,20,19,18,17,16,15,14,13,12	chr13:59450314-59460468|chr13:59504310-59507958	1	1	0	0	0	0	-2.66225	0.284127	12	24	2294
chr13|59460468|59544451|R	chr13	59460468	59544451	0	-	59460468	59460468	0,0,0	23	161,177,132,130,181,154,145,88,149,87,84,689,117,98,178,209,94,132,147,64,68,125,65	0,1528,5516,13219,14063,15191,16525,22048,34864,35094,36507,39545,43725,47490,51855,53618,64677,67918,70588,71544,72703,75780,83918	circRNA	Agtpbp1	NM_001284219	24,23,22,21,20,19,18,17,16,15,14,13,12,11,10,9,8,7,6,5,4,3,2	chr13:59450314-59460468|chr13:59544451-59556688	7	13	15	11	20	11	0.356574	0.420265	2	24	3474
chr13|59461996|59466116|R	chr13	59461996	59466116	1	-	59461996	59461996	0,0,0	2	177,132	0,3988	circRNA	Agtpbp1	NM_001284219	23,22	chr13:59460629-59461996|chr13:59466116-59473687	1	0	0	0	0	0	-1.8518	0.348129	22	23	309
chr13|59461996|59477138|R	chr13	59461996	59477138	0	-	59461996	59461996	0,0,0	6	177,132,130,181,154,145	0,3988,11691,12535,13663,14997	circRNA	Agtpbp1	NM_001284219	23,22,21,20,19,18	chr13:59460629-59461996|chr13:59477138-59482516	3	0	0	0	0	0	-3.14847	0.165014	18	23	919
chr13|59461996|59544451|R	chr13	59461996	59544451	0	-	59461996	59461996	0,0,0	22	177,132,130,181,154,145,88,149,87,84,689,117,98,178,209,94,132,147,64,68,125,65	0,3988,11691,12535,13663,14997,20520,33336,33566,34979,38017,42197,45962,50327,52090,63149,66390,69060,70016,71175,74252,82390	circRNA	Agtpbp1	NM_001284219	23,22,21,20,19,18,17,16,15,14,13,12,11,10,9,8,7,6,5,4,3,2	chr13:59460629-59461996|chr13:59544451-59556688	3	2	2	0	2	2	-0.638703	0.614386	2	23	3313
chr13|59465984|59508056|R	chr13	59465984	59508056	0	-	59465984	59465984	0,0,0	12	132,130,181,154,145,88,149,87,84,689,117,98	0,7703,8547,9675,11009,16532,29348,29578,30991,34029,38209,41974	circRNA	Agtpbp1	NM_001284219	22,21,20,19,18,17,16,15,14,13,12,11	chr13:59462173-59465984|chr13:59508056-59512323	1	0	0	0	0	0	-1.8518	0.348129	11	22	2054
chr13|59465984|59544451|R	chr13	59465984	59544451	0	-	59465984	59465984	0,0,0	21	132,130,181,154,145,88,149,87,84,689,117,98,178,209,94,132,147,64,68,125,65	0,7703,8547,9675,11009,16532,29348,29578,30991,34029,38209,41974,46339,48102,59161,62402,65072,66028,67187,70264,78402	circRNA	Agtpbp1	NM_001284219	22,21,20,19,18,17,16,15,14,13,12,11,10,9,8,7,6,5,4,3,2	chr13:59462173-59465984|chr13:59544451-59556688	1	0	0	0	0	0	-1.8518	0.348129	2	22	3136
chr13|59473687|59482604|R	chr13	59473687	59482604	1	-	59473687	59473687	0,0,0	5	130,181,154,145,88	0,844,1972,3306,8829	circRNA	Agtpbp1	NM_001284219	21,20,19,18,17	chr13:59466116-59473687|chr13:59482604-59495332	2	1	1	10	7	2	2.19126	0.0185537	17	21	698
chr13|59473687|59500702|R	chr13	59473687	59500702	1	-	59473687	59473687	0,0,0	9	130,181,154,145,88,149,87,84,689	0,844,1972,3306,8829,21645,21875,23288,26326	circRNA	Agtpbp1	NM_001284219	21,20,19,18,17,16,15,14,13	chr13:59466116-59473687|chr13:59500702-59504193	1	0	2	1	0	1	-0.378325	0.833316	13	21	1707
chr13|59473687|59477138|R	chr13	59473687	59477138	0	-	59473687	59473687	0,0,0	4	130,181,154,145	0,844,1972,3306	circRNA	Agtpbp1	NM_001284219	21,20,19,18	chr13:59466116-59473687|chr13:59477138-59482516	1	4	9	6	6	5	0.384369	0.593588	18	21	610
chr13|59473687|59504310|R	chr13	59473687	59504310	0	-	59473687	59473687	0,0,0	10	130,181,154,145,88,149,87,84,689,117	0,844,1972,3306,8829,21645,21875,23288,26326,30506	circRNA	Agtpbp1	NM_001284219	21,20,19,18,17,16,15,14,13,12	chr13:59466116-59473687|chr13:59504310-59507958	2	2	0	2	0	0	-0.914207	0.601694	12	21	1824
chr13|59476993|59544451|R	chr13	59476993	59544451	0	-	59476993	59476993	0,0,0	17	145,88,149,87,84,689,117,98,178,209,94,132,147,64,68,125,65	0,5523,18339,18569,19982,23020,27200,30965,35330,37093,48152,51393,54063,55019,56178,59255,67393	circRNA	Agtpbp1	NM_001284219	18,17,16,15,14,13,12,11,10,9,8,7,6,5,4,3,2	chr13:59475813-59476993|chr13:59544451-59556688	1	1	1	0	0	1	-1.17967	0.543125	2	18	2539
chr13|59482516|59497059|R	chr13	59482516	59497059	1	-	59482516	59482516	0,0,0	4	88,149,87,84	0,12816,13046,14459	circRNA	Agtpbp1	NM_001284219	17,16,15,14	chr13:59477138-59482516|chr13:59497059-59500013	2	5	4	0	3	9	0.269606	0.748995	14	17	408
chr13|59482516|59500702|R	chr13	59482516	59500702	1	-	59482516	59482516	0,0,0	5	88,149,87,84,689	0,12816,13046,14459,17497	circRNA	Agtpbp1	NM_001284219	17,16,15,14,13	chr13:59477138-59482516|chr13:59500702-59504193	3	0	1	0	0	0	-3.49784	0.108476	13	17	1097
chr13|59482516|59504310|R	chr13	59482516	59504310	0	-	59482516	59482516	0,0,0	6	88,149,87,84,689,117	0,12816,13046,14459,17497,21677	circRNA	Agtpbp1	NM_001284219	17,16,15,14,13,12	chr13:59477138-59482516|chr13:59504310-59507958	1	0	0	1	0	0	0.016122	0.991328	12	17	1214
chr13|59482516|59528518|R	chr13	59482516	59528518	0	-	59482516	59482516	0,0,0	11	88,149,87,84,689,117,98,178,209,94,132	0,12816,13046,14459,17497,21677,25442,29807,31570,42629,45870	circRNA	Agtpbp1	NM_001284219	17,16,15,14,13,12,11,10,9,8,7	chr13:59477138-59482516|chr13:59528518-59531056	3	4	5	3	2	16	0.944571	0.176342	7	17	1925
chr13|59482516|59544451|R	chr13	59482516	59544451	0	-	59482516	59482516	0,0,0	16	88,149,87,84,689,117,98,178,209,94,132,147,64,68,125,65	0,12816,13046,14459,17497,21677,25442,29807,31570,42629,45870,48540,49496,50655,53732,61870	circRNA	Agtpbp1	NM_001284219	17,16,15,14,13,12,11,10,9,8,7,6,5,4,3,2	chr13:59477138-59482516|chr13:59544451-59556688	2	5	5	2	5	0	-0.679372	0.476254	2	17	2394
chr13|59495332|59500702|R	chr13	59495332	59500702	1	-	59495332	59495332	0,0,0	4	149,87,84,689	0,230,1643,4681	circRNA	Agtpbp1	NM_001284219	16,15,14,13	chr13:59482604-59495332|chr13:59500702-59504193	8	10	11	4	11	1	-0.766328	0.199961	13	16	1009
chr13|59495332|59504310|R	chr13	59495332	59504310	0	-	59495332	59495332	0,0,0	5	149,87,84,689,117	0,230,1643,4681,8861	circRNA	Agtpbp1	NM_001284219	16,15,14,13,12	chr13:59482604-59495332|chr13:59504310-59507958	9	4	14	20	11	8	0.610136	0.20627	12	16	1126
chr13|59495332|59508056|R	chr13	59495332	59508056	0	-	59495332	59495332	0,0,0	6	149,87,84,689,117,98	0,230,1643,4681,8861,12626	circRNA	Agtpbp1	NM_001284219	16,15,14,13,12,11	chr13:59482604-59495332|chr13:59508056-59512323	28	44	50	46	35	34	0.00188514	0.994402	11	16	1224
chr13|59495332|59514295|R	chr13	59495332	59514295	0	-	59495332	59495332	0,0,0	8	149,87,84,689,117,98,178,209	0,230,1643,4681,8861,12626,16991,18754	circRNA	Agtpbp1	NM_001284219	16,15,14,13,12,11,10,9	chr13:59482604-59495332|chr13:59514295-59525145	3	7	11	7	4	2	-0.598274	0.38854	9	16	1611
chr13|59495332|59544451|R	chr13	59495332	59544451	0	-	59495332	59495332	0,0,0	15	149,87,84,689,117,98,178,209,94,132,147,64,68,125,65	0,230,1643,4681,8861,12626,16991,18754,29813,33054,35724,36680,37839,40916,49054	circRNA	Agtpbp1	NM_001284219	16,15,14,13,12,11,10,9,8,7,6,5,4,3,2	chr13:59482604-59495332|chr13:59544451-59556688	62	57	74	73	76	87	0.401151	0.0699031	2	16	2306
chr13|59504193|59544451|R	chr13	59504193	59544451	0	-	59504193	59504193	0,0,0	11	117,98,178,209,94,132,147,64,68,125,65	0,3765,8130,9893,20952,24193,26863,27819,28978,32055,40193	circRNA	Agtpbp1	NM_001284219	12,11,10,9,8,7,6,5,4,3,2	chr13:59500702-59504193|chr13:59544451-59556688	23	25	18	34	17	29	0.354015	0.277682	2	12	1297
chr13|59507958|59544451|R	chr13	59507958	59544451	0	-	59507958	59507958	0,0,0	10	98,178,209,94,132,147,64,68,125,65	0,4365,6128,17187,20428,23098,24054,25213,28290,36428	circRNA	Agtpbp1	NM_001284219	11,10,9,8,7,6,5,4,3,2	chr13:59504310-59507958|chr13:59544451-59556688	5	2	5	6	2	3	-0.0389881	0.963323	2	11	1180
chr13|59512323|59514295|R	chr13	59512323	59514295	0	-	59512323	59512323	0,0,0	2	178,209	0,1763	circRNA	Agtpbp1	NM_001284219	10,9	chr13:59508056-59512323|chr13:59514295-59525145	2	2	3	3	0	2	-0.373688	0.756596	9	10	387
chr13|59512323|59544451|R	chr13	59512323	59544451	0	-	59512323	59512323	0,0,0	9	178,209,94,132,147,64,68,125,65	0,1763,12822,16063,18733,19689,20848,23925,32063	circRNA	Agtpbp1	NM_001284219	10,9,8,7,6,5,4,3,2	chr13:59508056-59512323|chr13:59544451-59556688	37	21	38	26	39	36	0.189709	0.51007	2	10	1082
chr13|59514086|59544451|R	chr13	59514086	59544451	0	-	59514086	59514086	0,0,0	8	209,94,132,147,64,68,125,65	0,11059,14300,16970,17926,19085,22162,30300	circRNA	Agtpbp1	NM_001284219	9,8,7,6,5,4,3,2	chr13:59512501-59514086|chr13:59544451-59556688	7	2	4	4	0	0	-1.57034	0.137996	2	9	904
chr13|59525145|59544451|R	chr13	59525145	59544451	0	-	59525145	59525145	0,0,0	7	94,132,147,64,68,125,65	0,3241,5911,6867,8026,11103,19241	circRNA	Agtpbp1	NM_001284219	8,7,6,5,4,3,2	chr13:59514295-59525145|chr13:59544451-59556688	10	15	21	11	22	11	0.0374392	0.927178	2	8	695
chr13|59528386|59544451|R	chr13	59528386	59544451	0	-	59528386	59528386	0,0,0	6	132,147,64,68,125,65	0,2670,3626,4785,7862,16000	circRNA	Agtpbp1	NM_001284219	7,6,5,4,3,2	chr13:59525239-59528386|chr13:59544451-59556688	1	1	2	0	1	0	-1.57836	0.405385	2	7	601
chr13|59531056|59544451|R	chr13	59531056	59544451	0	-	59531056	59531056	0,0,0	5	147,64,68,125,65	0,956,2115,5192,13330	circRNA	Agtpbp1	NM_001284219	6,5,4,3,2	chr13:59528518-59531056|chr13:59544451-59556688	1	1	0	0	0	0	-2.66225	0.284127	2	6	469
chr13|59532012|59544451|R	chr13	59532012	59544451	0	-	59532012	59532012	0,0,0	4	64,68,125,65	0,1159,4236,12374	circRNA	Agtpbp1	NM_001284219	5,4,3,2	chr13:59531203-59532012|chr13:59544451-59556688	5	1	5	0	4	1	-0.961209	0.36275	2	5	322
chr13|59533171|59544451|R	chr13	59533171	59544451	0	-	59533171	59533171	0,0,0	3	68,125,65	0,3077,11215	circRNA	Agtpbp1	NM_001284219	4,3,2	chr13:59532076-59533171|chr13:59544451-59556688	1	0	5	0	0	0	-3.96744	0.0611307	2	4	258
chr13|59598039|59601071|F	chr13	59598039	59601071	1	+	59598039	59598039	0,0,0	3	115,75,168	0,1689,2864	circRNA	Naa35	NM_030153	4,5,6	chr13:59595382-59598039|chr13:59601071-59607245	6	7	8	6	0	7	-0.577615	0.402792	4	6	358
chr13|59598039|59608195|F	chr13	59598039	59608195	0	+	59598039	59598039	0,0,0	6	115,75,168,67,44,51	0,1689,2864,9206,9348,10105	circRNA	Naa35	NM_030153	4,5,6,7,8,9	chr13:59595382-59598039|chr13:59608195-59608760	2	0	0	0	0	0	-2.64033	0.287346	4	9	520
chr13|59598039|59618026|F	chr13	59598039	59618026	0	+	59598039	59598039	0,0,0	11	115,75,168,67,44,51,84,115,179,60,107	0,1689,2864,9206,9348,10105,10721,11439,14597,18704,19880	circRNA	Naa35	NM_030153	4,5,6,7,8,9,10,11,12,13,14	chr13:59595382-59598039|chr13:59618026-59622865	1	2	0	1	0	0	-1.31782	0.501421	4	14	1065
chr13|59600903|59630140|F	chr13	59600903	59630140	1	+	59600903	59600903	0,0,0	15	168,67,44,51,84,115,179,60,107,67,99,179,137,68,141	0,6342,6484,7241,7857,8575,11733,15840,17016,21962,23601,24515,26974,28014,29096	circRNA	Naa35	NM_030153	6,7,8,9,10,11,12,13,14,15,16,17,18,19,20	chr13:59599803-59600903|chr13:59630140-59630580	1	0	0	0	0	0	-1.8518	0.348129	6	20	1566
chr13|59600903|59616803|F	chr13	59600903	59616803	0	+	59600903	59600903	0,0,0	8	168,67,44,51,84,115,179,60	0,6342,6484,7241,7857,8575,11733,15840	circRNA	Naa35	NM_030153	6,7,8,9,10,11,12,13	chr13:59599803-59600903|chr13:59616803-59617919	1	0	0	0	0	0	-1.8518	0.348129	6	13	768
chr13|59600903|59618026|F	chr13	59600903	59618026	0	+	59600903	59600903	0,0,0	9	168,67,44,51,84,115,179,60,107	0,6342,6484,7241,7857,8575,11733,15840,17016	circRNA	Naa35	NM_030153	6,7,8,9,10,11,12,13,14	chr13:59599803-59600903|chr13:59618026-59622865	2	0	0	0	0	0	-2.64033	0.287346	6	14	875
chr13|59607245|59609593|F	chr13	59607245	59609593	1	+	59607245	59607245	0,0,0	5	67,44,51,84,115	0,142,899,1515,2233	circRNA	Naa35	NM_030153	7,8,9,10,11	chr13:59601071-59607245|chr13:59609593-59612636	2	0	1	0	1	0	-1.20846	0.534759	7	11	361
chr13|59607245|59618026|F	chr13	59607245	59618026	0	+	59607245	59607245	0,0,0	8	67,44,51,84,115,179,60,107	0,142,899,1515,2233,5391,9498,10674	circRNA	Naa35	NM_030153	7,8,9,10,11,12,13,14	chr13:59601071-59607245|chr13:59618026-59622865	2	1	10	2	0	3	-1.15958	0.250594	7	14	707
chr13|59608844|59609478|F	chr13	59608844	59609478	1	+	59608844	59608844	0,0,0	1	634	0	ciRNA	Naa35	NM_030153	10	chr13:59608844-59609478	1	0	0	0	0	0	-1.8518	0.348129	10	10	634
chr13|59782017|59785812|R	chr13	59782017	59785812	0	-	59782017	59782017	0,0,0	3	326,116,92	0,2747,3703	circRNA	Tut7	NM_153538	26,25,24	chr13:59778815-59782017|chr13:59785812-59785894	2	0	0	0	0	0	-2.64033	0.287346	24	26	534
chr13|59789847|59811566|R	chr13	59789847	59811566	0	-	59789847	59789847	0,0,0	13	90,104,58,101,87,151,1076,181,153,120,127,70,52	0,1928,4599,6972,7822,9150,9793,12168,15375,18198,19530,20723,21667	circRNA	Tut7	NM_153538	19,18,17,16,15,14,13,12,11,10,9,8,7	chr13:59789525-59789847|chr13:59811566-59814865	2	1	1	0	0	1	-1.55727	0.411053	7	19	2370
chr13|59791775|59797756|R	chr13	59791775	59797756	0	-	59791775	59791775	0,0,0	4	104,58,101,87	0,2671,5044,5894	circRNA	Tut7	NM_153538	18,17,16,15	chr13:59789937-59791775|chr13:59797756-59798997	2	3	0	0	6	0	0.288671	0.816874	15	18	350
chr13|59798997|59816387|R	chr13	59798997	59816387	0	-	59798997	59798997	0,0,0	11	151,1076,181,153,120,127,70,52,89,178,117	0,643,3018,6225,9048,10380,11573,12517,15868,16548,17273	circRNA	Tut7	NM_153538	14,13,12,11,10,9,8,7,6,5,4	chr13:59797756-59798997|chr13:59816387-59816657	2	0	0	0	0	0	-2.64033	0.287346	4	14	2314
chr13|59802015|59810640|R	chr13	59802015	59810640	0	-	59802015	59802015	0,0,0	5	181,153,120,127,70	0,3207,6030,7362,8555	circRNA	Tut7	NM_153538	12,11,10,9,8	chr13:59800716-59802015|chr13:59810640-59811514	1	0	1	2	0	0	0.0329349	0.984383	8	12	651
chr13|59814865|59816839|R	chr13	59814865	59816839	0	-	59814865	59814865	0,0,0	4	89,178,117,182	0,680,1405,1792	circRNA	Tut7	NM_153538	6,5,4,3	chr13:59811566-59814865|chr13:59816839-59821559	1	2	0	0	0	0	-3.18574	0.160131	3	6	566
chr13|62871165|62875311|R	chr13	62871165	62875311	0	-	62871165	62871165	0,0,0	3	141,93,163	0,1524,3983	circRNA	Fbp1	NM_019395	4,3,2	chr13:62869119-62871165|chr13:62875311-62887873	1	0	6	1	0	1	-1.4789	0.315383	2	4	397
chr13|63015025|63015963|F	chr13	63015025	63015963	1	+	63015025	63015025	0,0,0	1	938	0	circRNA	Aopep	NM_001289924	2	chr13:62965019-63015025|chr13:63015963-63033022	22	8	15	17	7	12	-0.231104	0.59324	2	2	938
chr13|63015025|63033189|F	chr13	63015025	63033189	1	+	63015025	63015025	0,0,0	2	938,167	0,17997	circRNA	Aopep	NM_001289924	2,3	chr13:62965019-63015025|chr13:63033189-63061034	9	10	29	13	8	11	-0.460615	0.294057	2	3	1105
chr13|63033022|63068285|F	chr13	63033022	63068285	1	+	63033022	63033022	0,0,0	3	167,160,246	0,28012,35017	circRNA	Aopep	NM_001289924	3,4,5	chr13:63015963-63033022|chr13:63068285-63156545	1	4	2	0	0	1	-2.34266	0.154058	3	5	573
chr13|63061034|63068285|F	chr13	63061034	63068285	1	+	63061034	63061034	0,0,0	2	160,246	0,7005	circRNA	Aopep	NM_001289924	4,5	chr13:63033189-63061034|chr13:63068285-63156545	29	23	51	21	37	23	-0.227185	0.444536	4	5	406
chr13|63156545|63191173|F	chr13	63156545	63191173	1	+	63156545	63156545	0,0,0	4	190,107,103,108	0,14395,33933,34520	circRNA	Aopep	NM_001289924	6,7,8,9	chr13:63068285-63156545|chr13:63191173-63199506	1	6	3	3	3	1	-0.445272	0.657097	6	9	508
chr13|63156545|63171047|F	chr13	63156545	63171047	1	+	63156545	63156545	0,0,0	2	190,107	0,14395	circRNA	Aopep	NM_001289924	6,7	chr13:63068285-63156545|chr13:63171047-63190478	2	2	3	0	0	0	-4.24864	0.0366866	6	7	297
chr13|63156545|63199550|F	chr13	63156545	63199550	1	+	63156545	63156545	0,0,0	5	190,107,103,108,44	0,14395,33933,34520,42961	circRNA	Aopep	NM_001289924	6,7,8,9,10	chr13:63068285-63156545|chr13:63199550-63210105	8	8	4	4	4	8	-0.222442	0.736247	6	10	552
chr13|63156545|63210166|F	chr13	63156545	63210166	1	+	63156545	63156545	0,0,0	6	190,107,103,108,44,61	0,14395,33933,34520,42961,53560	circRNA	Aopep	NM_001289924	6,7,8,9,10,11	chr13:63068285-63156545|chr13:63210166-63240086	5	3	4	9	4	2	0.366027	0.637443	6	11	613
chr13|63156545|63240331|F	chr13	63156545	63240331	1	+	63156545	63156545	0,0,0	8	190,107,103,108,44,61,69,75	0,14395,33933,34520,42961,53560,83541,83711	circRNA	Aopep	NM_001289924	6,7,8,9,10,11,12,13	chr13:63068285-63156545|chr13:63240331-63282141	2	2	1	1	0	2	-0.581264	0.695269	6	13	757
chr13|63170940|63199550|F	chr13	63170940	63199550	1	+	63170940	63170940	0,0,0	4	107,103,108,44	0,19538,20125,28566	circRNA	Aopep	NM_001289924	7,8,9,10	chr13:63156735-63170940|chr13:63199550-63210105	1	3	2	0	1	0	-2.15536	0.213855	7	10	362
chr13|63170940|63210166|F	chr13	63170940	63210166	1	+	63170940	63170940	0,0,0	5	107,103,108,44,61	0,19538,20125,28566,39165	circRNA	Aopep	NM_001289924	7,8,9,10,11	chr13:63156735-63170940|chr13:63210166-63240086	1	1	3	4	0	0	-0.259276	0.854136	7	11	423
chr13|63190478|63240331|F	chr13	63190478	63240331	1	+	63190478	63190478	0,0,0	6	103,108,44,61,69,75	0,587,9028,19627,49608,49778	circRNA	Aopep	NM_001289924	8,9,10,11,12,13	chr13:63171047-63190478|chr13:63240331-63282141	1	0	0	0	0	0	-1.8518	0.348129	8	13	460
chr13|63282141|63298856|F	chr13	63282141	63298856	1	+	63282141	63282141	0,0,0	3	117,87,145	0,14716,16570	circRNA	Aopep	NM_001289924	14,15,16	chr13:63240331-63282141|chr13:63298856-63301778	6	6	2	3	2	1	-1.1328	0.228676	14	16	349
chr13|63296857|63298856|F	chr13	63296857	63298856	1	+	63296857	63296857	0,0,0	2	87,145	0,1854	circRNA	Aopep	NM_001289924	15,16	chr13:63282258-63296857|chr13:63298856-63301778	2	2	0	0	0	0	-3.55637	0.102936	15	16	232
chr13|63298711|63298856|F	chr13	63298711	63298856	1	+	63298711	63298711	0,0,0	1	145	0	circRNA	Aopep	NM_001289924	16	chr13:63296944-63298711|chr13:63298856-63301778	4	0	0	0	0	0	-3.52398	0.10594	16	16	145
chr13|63340318|63403038|R	chr13	63340318	63403038	1	-	63340318	63340318	0,0,0	7	157,165,65,114,95,85,197	0,7101,19877,21260,57764,59915,62523	circRNA	Fancc	NM_001042673	8,7,6,5,4,3,2	chr13:63331893-63340318|chr13:63403038-63431449	3	2	3	4	5	3	0.650832	0.478269	2	8	878
chr13|63360195|63403038|R	chr13	63360195	63403038	1	-	63360195	63360195	0,0,0	5	65,114,95,85,197	0,1383,37887,40038,42646	circRNA	Fancc	NM_001042673	6,5,4,3,2	chr13:63347584-63360195|chr13:63403038-63431449	2	0	0	0	1	0	-0.730752	0.725229	2	6	556
chr13|63398082|63400318|R	chr13	63398082	63400318	1	-	63398082	63398082	0,0,0	2	95,85	0,2151	circRNA	Fancc	NM_001042673	4,3	chr13:63361692-63398082|chr13:63400318-63402841	1	0	0	0	0	0	-1.8518	0.348129	3	4	180
chr13|63398082|63403038|R	chr13	63398082	63403038	1	-	63398082	63398082	0,0,0	3	95,85,197	0,2151,4759	circRNA	Fancc	NM_001042673	4,3,2	chr13:63361692-63398082|chr13:63403038-63431449	2	2	1	0	2	1	-0.584685	0.693672	2	4	377
chr13|63824808|63877533|F	chr13	63824808	63877533	1	+	63824808	63824808	0,0,0	15	120,194,162,208,141,114,120,72,146,96,100,153,81,1132,155	0,9787,16615,17153,19737,22532,23932,28142,28819,33422,41149,44217,45880,46987,52570	circRNA	Ercc6l2	NM_001013608	3,4,5,6,7,8,9,10,11,12,13,14,15,16,17	chr13:63820055-63824808|chr13:63877533-63894637	4	0	0	0	0	1	-1.56715	0.408161	3	17	2994
chr13|63834595|63844686|F	chr13	63834595	63844686	1	+	63834595	63834595	0,0,0	4	194,162,208,141	0,6828,7366,9950	circRNA	Ercc6l2	NM_001361124	3,4,5,6	chr13:63824928-63834595|chr13:63844686-63847340	1	0	0	0	0	0	-1.8518	0.348129	3	6	705
chr13|63834595|63848860|F	chr13	63834595	63848860	1	+	63834595	63834595	0,0,0	6	194,162,208,141,114,120	0,6828,7366,9950,12745,14145	circRNA	Ercc6l2	NM_001361124	3,4,5,6,7,8	chr13:63824928-63834595|chr13:63848860-63852950	4	1	1	0	0	1	-2.11289	0.222059	3	8	939
chr13|63834595|63858326|F	chr13	63834595	63858326	1	+	63834595	63834595	0,0,0	9	194,162,208,141,114,120,72,146,96	0,6828,7366,9950,12745,14145,18355,19032,23635	circRNA	Ercc6l2	NM_023507	4,5,6,7,8,9,10,11,12	chr13:63824928-63834595|chr13:63858326-63865957	2	0	0	0	1	0	-0.730752	0.725229	4	12	1253
chr13|63834595|63877533|F	chr13	63834595	63877533	1	+	63834595	63834595	0,0,0	14	194,162,208,141,114,120,72,146,96,100,153,81,1132,155	0,6828,7366,9950,12745,14145,18355,19032,23635,31362,34430,36093,37200,42783	circRNA	Ercc6l2	NM_001013608	4,5,6,7,8,9,10,11,12,13,14,15,16,17	chr13:63824928-63834595|chr13:63877533-63894637	2	0	0	2	0	0	-0.00343178	0.998332	4	17	2874
chr13|63841423|63872927|F	chr13	63841423	63872927	1	+	63841423	63841423	0,0,0	12	162,208,141,114,120,72,146,96,100,153,81,1132	0,538,3122,5917,7317,11527,12204,16807,24534,27602,29265,30372	circRNA	Ercc6l2	NM_001013608	5,6,7,8,9,10,11,12,13,14,15,16	chr13:63834789-63841423|chr13:63872927-63877378	1	0	0	0	0	0	-1.8518	0.348129	5	16	2525
chr13|63844545|63853022|F	chr13	63844545	63853022	1	+	63844545	63844545	0,0,0	4	141,114,120,72	0,2795,4195,8405	circRNA	Ercc6l2	NM_001361124	6,7,8,9	chr13:63842169-63844545|chr13:63853022-63853627	1	0	0	0	0	0	-1.8518	0.348129	6	9	447
chr13|63865957|63872927|F	chr13	63865957	63872927	1	+	63865957	63865957	0,0,0	4	100,153,81,1132	0,3068,4731,5838	circRNA	Ercc6l2	NM_001013608	13,14,15,16	chr13:63858326-63865957|chr13:63872927-63877378	5	3	1	2	0	1	-1.43233	0.25396	13	16	1466
chr13|63865957|63877533|F	chr13	63865957	63877533	1	+	63865957	63865957	0,0,0	5	100,153,81,1132,155	0,3068,4731,5838,11421	circRNA	Ercc6l2	NM_001013608	13,14,15,16,17	chr13:63858326-63865957|chr13:63877533-63894637	1	2	0	1	1	3	0.757401	0.608524	13	17	1621
chr13|64104732|64113001|R	chr13	64104732	64113001	0	-	64104732	64104732	0,0,0	5	68,93,103,69,72	0,2282,3592,6783,8197	circRNA	Slc35d2	NM_001001321	9,8,7,6,5	chr13:64099348-64104732|chr13:64113001-64118415	2	3	2	4	3	3	0.564458	0.571986	5	9	405
chr13|64142207|64145680|R	chr13	64142207	64145680	1	-	64142207	64142207	0,0,0	3	139,120,151	0,1947,3322	circRNA	Zfp367	NM_001361047	5,4,3	chr13:64135536-64142207|chr13:64145680-64150069	2	1	2	4	1	0	0.0309765	0.980077	3	5	410
chr13|64170013|64176088|F	chr13	64170013	64176088	0	+	64170013	64170013	0,0,0	4	163,159,69,84	0,4049,4776,5991	circRNA	Habp4	NM_019986	2,3,4,5	chr13:64162334-64170013|chr13:64176088-64182106	2	2	2	1	3	1	-0.162992	0.896922	2	5	475
chr13|64209106|64225648|R	chr13	64209106	64225648	1	-	64209106	64209106	0,0,0	8	98,160,139,231,88,63,67,77	0,819,1088,6393,7105,10779,11573,16465	circRNA	Cdc14b	NM_001122989	12,11,10,9,8,7,6,5	chr13:64205417-64209106|chr13:64225648-64243633	6	1	16	3	3	0	-1.7575	0.0304324	5	12	923
chr13|64209106|64210333|R	chr13	64209106	64210333	0	-	64209106	64209106	0,0,0	3	98,160,139	0,819,1088	circRNA	Cdc14b	NM_001122989	12,11,10	chr13:64205417-64209106|chr13:64210333-64215499	9	7	1	8	5	2	-0.147208	0.83556	10	12	397
chr13|64209106|64247318|R	chr13	64209106	64247318	0	-	64209106	64209106	0,0,0	11	98,160,139,231,88,63,67,77,93,76,91	0,819,1088,6393,7105,10779,11573,16465,34527,37418,38121	circRNA	Cdc14b	NM_001122989	12,11,10,9,8,7,6,5,4,3,2	chr13:64205417-64209106|chr13:64247318-64248404	6	2	2	2	0	0	-2.0931	0.112322	2	12	1183
chr13|64215499|64225648|R	chr13	64215499	64225648	1	-	64215499	64215499	0,0,0	5	231,88,63,67,77	0,712,4386,5180,10072	circRNA	Cdc14b	NM_001122989	9,8,7,6,5	chr13:64210333-64215499|chr13:64225648-64243633	1	3	1	2	2	6	1.05796	0.326024	5	9	526
chr13|64225571|64247318|R	chr13	64225571	64247318	0	-	64225571	64225571	0,0,0	4	77,93,76,91	0,18062,20953,21656	circRNA	Cdc14b	NM_001122989	5,4,3,2	chr13:64220746-64225571|chr13:64247318-64248404	1	0	2	0	0	1	-1.13051	0.558855	2	5	337
chr13|64243633|64247318|R	chr13	64243633	64247318	0	-	64243633	64243633	0,0,0	3	93,76,91	0,2891,3594	circRNA	Cdc14b	NM_001122989	4,3,2	chr13:64225648-64243633|chr13:64247318-64248404	27	32	32	22	21	10	-0.7057	0.0342474	2	4	260
chr13|64366867|64368006|R	chr13	64366867	64368006	0	-	64366867	64366867	0,0,0	2	225,147	0,992	circRNA	Ctsl	NM_009984	5,4	chr13:64366641-64366867|chr13:64368006-64368115	1	0	0	0	0	0	-1.8518	0.348129	4	5	372
chr13|66953519|66966541|F	chr13	66953519	66966541	0	+	66953519	66953519	0,0,0	4	45,125,159,152	0,2862,9793,12870	circRNA	Ptdss1	NM_008959	3,4,5,6	chr13:66945368-66953519|chr13:66966541-66972493	1	0	0	0	0	1	0.105229	0.9676	3	6	481
chr13|66963312|66966541|F	chr13	66963312	66966541	0	+	66963312	66963312	0,0,0	2	159,152	0,3077	circRNA	Ptdss1	NM_008959	5,6	chr13:66956506-66963312|chr13:66966541-66972493	5	2	5	4	4	8	0.530143	0.485334	5	6	311
chr13|66972493|66976811|F	chr13	66972493	66976811	1	+	66972493	66972493	0,0,0	3	142,113,66	0,1951,4252	circRNA	Ptdss1	NM_008959	7,8,9	chr13:66966541-66972493|chr13:66976811-66987753	1	0	0	0	0	0	-1.8518	0.348129	7	9	321
chr13|67254879|67260243|R	chr13	67254879	67260243	1	-	67254879	67254879	0,0,0	3	3265,96,127	0,4681,5237	circRNA	Zfp458	NR_155551	4,3,2	chr13:67228422-67254879|chr13:67260243-67268396	4	7	3	8	9	1	0.391734	0.579264	2	4	3488
chr13|67320271|67320954|R	chr13	67320271	67320954	1	-	67320271	67320271	0,0,0	2	96,127	0,556	circRNA	Zfp595	NM_177622	3,2	chr13:67317977-67320271|chr13:67320954-67332466	3	1	0	0	0	0	-3.54019	0.104432	2	3	223
chr13|69506915|69515903|R	chr13	69506915	69515903	0	-	69506915	69506915	0,0,0	6	214,129,108,121,47,124	0,2647,3704,5974,8049,8864	circRNA	Tent4a	NM_001169131	7,6,5,4,3,2	chr13:69504732-69506915|chr13:69515903-69533487	1	2	0	0	0	1	-1.22872	0.52776	2	7	743
chr13|69509562|69515903|R	chr13	69509562	69515903	0	-	69509562	69509562	0,0,0	5	129,108,121,47,124	0,1057,3327,5402,6217	circRNA	Tent4a	NM_001169131	6,5,4,3,2	chr13:69507129-69509562|chr13:69515903-69533487	4	1	1	0	0	1	-2.11289	0.222059	2	6	529
chr13|69510619|69515903|R	chr13	69510619	69515903	0	-	69510619	69510619	0,0,0	4	108,121,47,124	0,2270,4345,5160	circRNA	Tent4a	NM_001169131	5,4,3,2	chr13:69509691-69510619|chr13:69515903-69533487	15	10	15	17	19	5	0.106725	0.804745	2	5	400
chr13|69512889|69515903|R	chr13	69512889	69515903	0	-	69512889	69512889	0,0,0	3	121,47,124	0,2075,2890	circRNA	Tent4a	NM_001169131	4,3,2	chr13:69510727-69512889|chr13:69515903-69533487	59	45	92	39	44	31	-0.670857	0.00689393	2	4	292
chr13|69615411|69626551|F	chr13	69615411	69626551	1	+	69615411	69615411	0,0,0	7	106,72,85,193,75,131,74	0,1994,2694,4034,6193,7751,11066	circRNA	Nsun2	NM_145354	4,5,6,7,8,9,10	chr13:69613042-69615411|chr13:69626551-69627035	1	0	0	0	0	0	-1.8518	0.348129	4	10	736
chr13|70592572|70615113|R	chr13	70592572	70615113	1	-	70592572	70592572	0,0,0	10	99,107,191,161,169,4698,401,87,57,40	0,2252,3582,6477,8495,9606,16203,17961,22360,22501	circRNA	Ice1	NM_144837	18,17,16,15,14,13,12,11,10,9	chr13:70589812-70592572|chr13:70615113-70615333	1	0	0	0	0	0	-1.8518	0.348129	9	18	6010
chr13|70592572|70601236|R	chr13	70592572	70601236	0	-	70592572	70592572	0,0,0	5	99,107,191,161,169	0,2252,3582,6477,8495	circRNA	Ice1	NM_144837	18,17,16,15,14	chr13:70589812-70592572|chr13:70601236-70602178	6	3	9	11	11	4	0.606861	0.311525	14	18	727
chr13|70599240|70601067|R	chr13	70599240	70601067	0	-	70599240	70599240	0,0,0	1	1827	0	ciRNA	Ice1	NM_144837	14	chr13:70599210-70601067	1	0	0	0	0	0	-1.8518	0.348129	14	14	1827
chr13|70615333|70620769|R	chr13	70615333	70620769	0	-	70615333	70615333	0,0,0	4	83,38,77,112	0,1763,3651,5324	circRNA	Ice1	NM_144837	8,7,6,5	chr13:70615113-70615333|chr13:70620769-70621437	1	1	0	0	0	0	-2.66225	0.284127	5	8	310
chr13|71958900|71960285|R	chr13	71958900	71960285	1	-	71958900	71958900	0,0,0	2	73,1036	0,349	circRNA	Irx1	NM_010573	3,2	chr13:71958673-71958900|chr13:71960285-71963212	1	0	0	0	0	0	-1.8518	0.348129	2	3	1109
chr13|73327415|73327469|R	chr13	73327415	73327469	1	-	73327415	73327415	0,0,0	1	54	0	circRNA	Ndufs6	NM_010888	2	chr13:73320416-73327415|chr13:73327469-73328338	2	0	0	0	0	1	-0.683301	0.739617	2	2	54
chr13|73484260|73489101|F	chr13	73484260	73489101	0	+	73484260	73484260	0,0,0	2	143,215	0,4626	circRNA	Lpcat1	NM_145376	2,3	chr13:73467517-73484260|chr13:73489101-73494801	1	0	0	0	0	0	-1.8518	0.348129	2	3	358
chr13|73604929|73607868|F	chr13	73604929	73607868	0	+	73604929	73604929	0,0,0	3	101,190,149	0,1292,2790	circRNA	Clptm1l	NM_146047	2,3,4	chr13:73604399-73604929|chr13:73607868-73608903	3	0	2	0	1	0	-1.86726	0.309702	2	4	440
chr13|73799041|73799612|F	chr13	73799041	73799612	1	+	73799041	73799041	0,0,0	1	571	0	ciRNA	Slc12a7	NM_001360694	14	chr13:73799041-73799612	2	0	0	0	0	0	-2.64033	0.287346	14	14	571
chr13|74180434|74199675|R	chr13	74180434	74199675	1	-	74180434	74180434	0,0,0	8	123,151,111,101,126,118,682,220	0,1609,1842,4238,8726,9635,12173,19021	circRNA	Exoc3	NM_177333	10,9,8,7,6,5,4,3	chr13:74174148-74180434|chr13:74199675-74206906	1	1	1	0	1	1	-0.393937	0.827053	3	10	1632
chr13|74180434|74182387|R	chr13	74180434	74182387	0	-	74180434	74180434	0,0,0	3	123,151,111	0,1609,1842	circRNA	Exoc3	NM_177333	10,9,8	chr13:74174148-74180434|chr13:74182387-74184672	1	0	0	2	0	0	0.785097	0.701812	8	10	385
chr13|74180434|74184773|R	chr13	74180434	74184773	0	-	74180434	74180434	0,0,0	4	123,151,111,101	0,1609,1842,4238	circRNA	Exoc3	NM_177333	10,9,8,7	chr13:74174148-74180434|chr13:74184773-74189160	9	4	3	3	8	7	0.266295	0.695762	7	10	486
chr13|74189160|74193289|R	chr13	74189160	74193289	0	-	74189160	74189160	0,0,0	3	126,118,682	0,909,3447	circRNA	Exoc3	NM_177333	6,5,4	chr13:74184773-74189160|chr13:74193289-74199455	3	0	4	1	1	1	-1.0025	0.460189	4	6	926
chr13|74356817|74357020|F	chr13	74356817	74357020	1	+	74356817	74356817	0,0,0	1	203	0	ciRNA	Ccdc127	NM_001168658	3	chr13:74356817-74360604	1	0	0	2	0	1	1.33847	0.489377	3	3	203
chr13|74646170|74646714|F	chr13	74646170	74646714	1	+	74646170	74646170	0,0,0	1	544	0	circRNA	Erap1	NM_030711	2	chr13:74639893-74646170|chr13:74646714-74657632	2	1	1	6	4	8	2.17262	0.0210199	2	2	544
chr13|74657632|74671491|F	chr13	74657632	74671491	1	+	74657632	74657632	0,0,0	11	139,135,121,155,114,132,132,72,155,80,184	0,2637,4676,5776,6476,8466,8811,9085,10325,11767,13675	circRNA	Erap1	NM_030711	3,4,5,6,7,8,9,10,11,12,13	chr13:74646714-74657632|chr13:74671491-74672743	5	7	6	7	2	7	-0.079159	0.907679	3	13	1419
chr13|74666098|74669479|F	chr13	74666098	74669479	1	+	74666098	74666098	0,0,0	5	132,132,72,155,80	0,345,619,1859,3301	circRNA	Erap1	NM_030711	8,9,10,11,12	chr13:74664222-74666098|chr13:74669479-74671307	2	1	3	0	1	0	-2.11354	0.224008	8	12	571
chr13|74671307|74675906|F	chr13	74671307	74675906	1	+	74671307	74671307	0,0,0	6	184,157,185,162,141,82	0,1436,2287,3314,3955,4517	circRNA	Erap1	NM_030711	13,14,15,16,17,18	chr13:74669479-74671307|chr13:74675906-74690573	19	20	17	3	14	12	-0.83545	0.0511459	13	18	911
chr13|74704100|74721003|R	chr13	74704100	74721003	0	-	74704100	74704100	0,0,0	3	102,99,72	0,9545,16831	circRNA	Cast	NM_001301158	11,10,9	chr13:74702650-74704100|chr13:74721003-74721176	1	0	0	0	0	0	-1.8518	0.348129	9	11	273
chr13|74724777|74724861|R	chr13	74724777	74724861	1	-	74724777	74724777	0,0,0	1	84	0	circRNA	Cast	NM_001301158	7	chr13:74721227-74724777|chr13:74724861-74725363	1	0	1	0	0	0	-2.60396	0.292855	7	7	84
chr13|74724777|74735331|R	chr13	74724777	74735331	1	-	74724777	74724777	0,0,0	7	84,102,96,90,48,84,102	0,586,2497,3562,6301,7316,10452	circRNA	Cast	NM_001301155	20,19,18,17,16,15,14	chr13:74721227-74724777|chr13:74735331-74736744	2	0	0	1	0	1	0.0689911	0.970748	14	20	606
chr13|74727274|74728429|R	chr13	74727274	74728429	0	-	74727274	74727274	0,0,0	2	96,90	0,1065	circRNA	Cast	NM_001301158	5,4	chr13:74725465-74727274|chr13:74728429-74731078	1	0	0	0	0	0	-1.8518	0.348129	4	5	186
chr13|74745990|74754370|R	chr13	74745990	74754370	1	-	74745990	74745990	0,0,0	5	114,54,39,57,60	0,592,2214,2814,8320	circRNA	Cast	NM_001301155	6,5,4,3,2	chr13:74744719-74745990|chr13:74754370-74770545	1	0	0	0	0	0	-1.8518	0.348129	2	6	324
chr13|75093082|75106039|F	chr13	75093082	75106039	1	+	75093082	75093082	0,0,0	5	105,111,147,77,89	0,3207,4818,6194,12868	circRNA	Pcsk1	NM_013628	2,3,4,5,6	chr13:75090241-75093082|chr13:75106039-75110817	1	0	0	1	0	0	0.016122	0.991328	2	6	529
chr13|75093082|75099353|F	chr13	75093082	75099353	0	+	75093082	75093082	0,0,0	4	105,111,147,77	0,3207,4818,6194	circRNA	Pcsk1	NM_013628	2,3,4,5	chr13:75090241-75093082|chr13:75099353-75105950	1	0	0	0	0	0	-1.8518	0.348129	2	5	440
chr13|75093187|75096288|F	chr13	75093187	75096288	0	+	75093187	75093187	0,0,0	1	3101	0	ciRNA	Pcsk1	NM_013628	2	chr13:75093187-75096289	1	0	0	0	0	0	-1.8518	0.348129	2	2	3101
chr13|75097900|75112754|F	chr13	75097900	75112754	0	+	75097900	75097900	0,0,0	5	147,77,89,173,213	0,1376,8050,12917,14641	circRNA	Pcsk1	NM_013628	4,5,6,7,8	chr13:75096400-75097900|chr13:75112754-75115236	2	1	3	0	1	1	-1.29228	0.400114	4	8	699
chr13|75125849|75127943|F	chr13	75125849	75127943	1	+	75125849	75125849	0,0,0	3	234,158,134	0,874,1960	circRNA	Pcsk1	NM_013628	10,11,12	chr13:75115337-75125849|chr13:75127943-75130041	2	3	2	1	0	0	-2.39537	0.146383	10	12	526
chr13|75724952|75750088|F	chr13	75724952	75750088	1	+	75724952	75724952	0,0,0	3	48,122,164	0,21339,24972	circRNA	Ell2	NM_138953	2,3,4	chr13:75707797-75724952|chr13:75750088-75756274	1	0	2	4	3	4	1.8669	0.111407	2	4	334
chr13|75746291|75756534|F	chr13	75746291	75756534	1	+	75746291	75746291	0,0,0	3	122,164,260	0,3633,9983	circRNA	Ell2	NM_138953	3,4,5	chr13:75725000-75746291|chr13:75756534-75761877	2	0	0	1	3	0	0.92554	0.592853	3	5	546
chr13|75746291|75750088|F	chr13	75746291	75750088	1	+	75746291	75746291	0,0,0	2	122,164	0,3633	circRNA	Ell2	NM_138953	3,4	chr13:75725000-75746291|chr13:75750088-75756274	5	7	18	18	21	9	0.769165	0.083752	3	4	286
chr13|75746291|75762002|F	chr13	75746291	75762002	1	+	75746291	75746291	0,0,0	4	122,164,260,125	0,3633,9983,15586	circRNA	Ell2	NM_138953	3,4,5,6	chr13:75725000-75746291|chr13:75762002-75762144	1	0	0	0	1	0	0.0577771	0.980186	3	6	671
chr13|75756274|75762002|F	chr13	75756274	75762002	1	+	75756274	75756274	0,0,0	2	260,125	0,5603	circRNA	Ell2	NM_138953	5,6	chr13:75750088-75756274|chr13:75762002-75762144	2	0	0	0	0	0	-2.64033	0.287346	5	6	385
chr13|75892905|75939638|R	chr13	75892905	75939638	1	-	75892905	75892905	0,0,0	6	121,113,366,112,155,187	0,9272,17724,20437,24787,46546	circRNA	Rhobtb3	NM_028493	8,7,6,5,4,3	chr13:75878970-75892905|chr13:75939638-75943206	3	2	1	9	1	5	1.32666	0.14843	3	8	1054
chr13|75892905|75917847|R	chr13	75892905	75917847	0	-	75892905	75892905	0,0,0	5	121,113,366,112,155	0,9272,17724,20437,24787	circRNA	Rhobtb3	NM_028493	8,7,6,5,4	chr13:75878970-75892905|chr13:75917847-75939451	35	19	35	51	32	21	0.297513	0.30738	4	8	867
chr13|75902177|75939638|R	chr13	75902177	75939638	1	-	75902177	75902177	0,0,0	5	113,366,112,155,187	0,8452,11165,15515,37274	circRNA	Rhobtb3	NM_028493	7,6,5,4,3	chr13:75893026-75902177|chr13:75939638-75943206	6	8	18	8	12	8	-0.0763359	0.879192	3	7	933
chr13|75902177|75913454|R	chr13	75902177	75913454	0	-	75902177	75902177	0,0,0	3	113,366,112	0,8452,11165	circRNA	Rhobtb3	NM_028493	7,6,5	chr13:75893026-75902177|chr13:75913454-75917692	1	3	1	5	2	3	1.00086	0.354377	5	7	591
chr13|75902177|75917847|R	chr13	75902177	75917847	0	-	75902177	75902177	0,0,0	4	113,366,112,155	0,8452,11165,15515	circRNA	Rhobtb3	NM_028493	7,6,5,4	chr13:75893026-75902177|chr13:75917847-75939451	7	4	11	14	15	11	0.954062	0.0571632	4	7	746
chr13|76104704|76127600|F	chr13	76104704	76127600	1	+	76104704	76104704	0,0,0	14	64,149,91,144,92,76,141,99,109,141,102,140,87,104	0,1525,3488,6968,7470,8333,8865,13379,13573,17930,18737,20056,22261,22792	circRNA	Ttc37	NM_001081352	3,4,5,6,7,8,9,10,11,12,13,14,15,16	chr13:76099440-76104704|chr13:76127600-76128623	2	0	0	0	0	0	-2.64033	0.287346	3	16	1539
chr13|76104768|76106229|F	chr13	76104768	76106229	1	+	76104768	76104768	0,0,0	1	1461	0	ciRNA	Ttc37	NM_001081352	3	chr13:76104768-76106229	2	0	0	0	0	0	-2.64033	0.287346	3	3	1461
chr13|76106378|76108192|F	chr13	76106378	76108192	1	+	76106378	76106378	0,0,0	1	1814	0	ciRNA	Ttc37	NM_001081352	4	chr13:76106378-76108192	2	0	0	0	0	0	-2.64033	0.287346	4	4	1814
chr13|76118083|76123543|F	chr13	76118083	76123543	1	+	76118083	76118083	0,0,0	4	99,109,141,102	0,194,4551,5358	circRNA	Ttc37	NM_001081352	10,11,12,13	chr13:76113710-76118083|chr13:76123543-76124760	2	0	0	0	0	0	-2.64033	0.287346	10	13	451
chr13|76118083|76135462|F	chr13	76118083	76135462	0	+	76118083	76118083	0,0,0	16	99,109,141,102,140,87,104,127,180,125,254,103,177,145,79,62	0,194,4551,5358,6677,8882,9413,10540,11276,12117,13124,14774,16591,16863,17143,17317	circRNA	Ttc37	NM_001081352	10,11,12,13,14,15,16,17,18,19,20,21,22,23,24,25	chr13:76113710-76118083|chr13:76135462-76136417	1	0	0	0	0	0	-1.8518	0.348129	10	25	2034
chr13|76122634|76127600|F	chr13	76122634	76127600	1	+	76122634	76122634	0,0,0	5	141,102,140,87,104	0,807,2126,4331,4862	circRNA	Ttc37	NM_001081352	12,13,14,15,16	chr13:76118386-76122634|chr13:76127600-76128623	3	1	2	1	2	0	-0.849699	0.548856	12	16	574
chr13|76128623|76139562|F	chr13	76128623	76139562	0	+	76128623	76128623	0,0,0	12	127,180,125,254,103,177,145,79,62,57,69,75	0,736,1577,2584,4234,6051,6323,6603,6777,7794,9710,10864	circRNA	Ttc37	NM_001081352	17,18,19,20,21,22,23,24,25,26,27,28	chr13:76127600-76128623|chr13:76139562-76140527	3	1	0	0	0	0	-3.54019	0.104432	17	28	1453
chr13|76641711|76759820|F	chr13	76641711	76759820	1	+	76641711	76641711	0,0,0	7	115,143,80,112,39,171,131	0,46776,70368,81956,90059,115274,117978	circRNA	Mctp1	NM_030174	2,3,4,5,6,7,8	chr13:76385251-76641711|chr13:76759820-76801358	1	0	0	0	0	2	0.930397	0.655405	2	8	791
chr13|76723667|76759820|F	chr13	76723667	76759820	1	+	76723667	76723667	0,0,0	4	112,39,171,131	0,8103,33318,36022	circRNA	Mctp1	NM_030174	5,6,7,8	chr13:76712159-76723667|chr13:76759820-76801358	1	0	0	0	0	0	-1.8518	0.348129	5	8	453
chr13|76731770|76806262|F	chr13	76731770	76806262	1	+	76731770	76731770	0,0,0	5	39,171,131,187,94	0,25215,27919,69588,74398	circRNA	Mctp1	NM_030174	6,7,8,9,10	chr13:76723779-76731770|chr13:76806262-76822972	1	0	0	0	0	0	-1.8518	0.348129	6	10	622
chr13|76731770|76827801|F	chr13	76731770	76827801	1	+	76731770	76731770	0,0,0	10	39,171,131,187,94,103,103,102,75,120	0,25215,27919,69588,74398,91202,93001,93435,93952,95911	circRNA	Mctp1	NM_030174	6,7,8,9,10,11,12,13,14,15	chr13:76723779-76731770|chr13:76827801-76891494	1	0	0	0	1	0	0.0577771	0.980186	6	15	1125
chr13|76756985|76806262|F	chr13	76756985	76806262	1	+	76756985	76756985	0,0,0	4	171,131,187,94	0,2704,44373,49183	circRNA	Mctp1	NM_030174	7,8,9,10	chr13:76731809-76756985|chr13:76806262-76822972	2	0	2	0	1	0	-1.56207	0.409894	7	10	583
chr13|77046521|77103624|R	chr13	77046521	77103624	0	-	77046521	77046521	0,0,0	13	183,93,131,164,146,148,166,129,164,159,54,135,144	0,588,2565,3356,4627,20078,36919,37810,43783,44663,45836,54400,56959	circRNA	Slf1	NM_134071	20,19,18,17,16,15,14,13,12,11,10,9,8	chr13:77044030-77046521|chr13:77103624-77104533	2	0	0	0	0	0	-2.64033	0.287346	8	20	1816
chr13|77066599|77126714|R	chr13	77066599	77126714	0	-	77066599	77066599	0,0,0	14	148,166,129,164,159,54,135,144,144,129,163,241,76,114	0,16841,17732,23705,24585,25758,34322,36881,37934,39376,45972,58630,59765,60001	circRNA	Slf1	NM_134071	15,14,13,12,11,10,9,8,7,6,5,4,3,2	chr13:77051294-77066599|chr13:77126714-77135352	4	5	7	4	0	5	-0.698392	0.394929	2	15	1966
chr13|77083440|77084460|R	chr13	77083440	77084460	1	-	77083440	77083440	0,0,0	2	166,129	0,891	circRNA	Slf1	NM_134071	14,13	chr13:77066747-77083440|chr13:77084460-77090304	9	0	1	4	0	1	-0.904393	0.405823	13	14	295
chr13|77083440|77092411|R	chr13	77083440	77092411	1	-	77083440	77083440	0,0,0	5	166,129,164,159,54	0,891,6864,7744,8917	circRNA	Slf1	NM_134071	14,13,12,11,10	chr13:77066747-77083440|chr13:77092411-77100921	4	8	11	15	5	15	0.700878	0.172943	10	14	672
chr13|77083440|77126714|R	chr13	77083440	77126714	0	-	77083440	77083440	0,0,0	13	166,129,164,159,54,135,144,144,129,163,241,76,114	0,891,6864,7744,8917,17481,20040,21093,22535,29131,41789,42924,43160	circRNA	Slf1	NM_134071	14,13,12,11,10,9,8,7,6,5,4,3,2	chr13:77066747-77083440|chr13:77126714-77135352	1	1	1	0	5	4	1.60475	0.197458	2	14	1818
chr13|77100921|77112734|R	chr13	77100921	77112734	0	-	77100921	77100921	0,0,0	5	135,144,144,129,163	0,2559,3612,5054,11650	circRNA	Slf1	NM_134071	9,8,7,6,5	chr13:77092411-77100921|chr13:77112734-77125229	1	0	0	2	0	0	0.785097	0.701812	5	9	715
chr13|77100921|77126714|R	chr13	77100921	77126714	0	-	77100921	77100921	0,0,0	8	135,144,144,129,163,241,76,114	0,2559,3612,5054,11650,24308,25443,25679	circRNA	Slf1	NM_134071	9,8,7,6,5,4,3,2	chr13:77092411-77100921|chr13:77126714-77135352	2	0	3	0	0	1	-1.80011	0.326521	2	9	1146
chr13|77112571|77126714|R	chr13	77112571	77126714	0	-	77112571	77112571	0,0,0	4	163,241,76,114	0,12658,13793,14029	circRNA	Slf1	NM_134071	5,4,3,2	chr13:77106104-77112571|chr13:77126714-77135352	4	2	0	3	0	0	-0.932388	0.511711	2	5	594
chr13|77192553|77193223|F	chr13	77192553	77193223	1	+	77192553	77192553	0,0,0	1	670	0	circRNA	2210408I21Rik	NM_001145676	4	chr13:77183769-77192553|chr13:77193223-77245200	25	14	27	28	20	8	-0.16359	0.645965	4	4	670
chr13|77245200|77281152|F	chr13	77245200	77281152	1	+	77245200	77245200	0,0,0	8	162,95,228,266,151,191,183,111	0,8922,14640,16688,18331,22461,24561,35841	circRNA	2210408I21Rik	NM_001145676	5,6,7,8,9,10,11,12	chr13:77193223-77245200|chr13:77281152-77298466	1	0	0	0	0	0	-1.8518	0.348129	5	12	1387
chr13|77245200|77303460|F	chr13	77245200	77303460	1	+	77245200	77245200	0,0,0	10	162,95,228,266,151,191,183,111,140,165	0,8922,14640,16688,18331,22461,24561,35841,53266,58095	circRNA	2210408I21Rik	NM_001145676	5,6,7,8,9,10,11,12,13,14	chr13:77193223-77245200|chr13:77303460-77316347	2	1	3	0	1	0	-2.11354	0.224008	5	14	1692
chr13|77245200|77334363|F	chr13	77245200	77334363	1	+	77245200	77245200	0,0,0	15	162,95,228,266,151,191,183,111,140,165,225,406,157,156,95	0,8922,14640,16688,18331,22461,24561,35841,53266,58095,71147,78164,82666,87102,89068	circRNA	2210408I21Rik	NM_001145676	5,6,7,8,9,10,11,12,13,14,15,16,17,18,19	chr13:77193223-77245200|chr13:77334363-77612526	2	0	0	0	0	0	-2.64033	0.287346	5	19	2731
chr13|77245200|77269944|F	chr13	77245200	77269944	0	+	77245200	77245200	0,0,0	7	162,95,228,266,151,191,183	0,8922,14640,16688,18331,22461,24561	circRNA	2210408I21Rik	NM_001145676	5,6,7,8,9,10,11	chr13:77193223-77245200|chr13:77269944-77281041	5	0	3	0	1	0	-2.50943	0.11306	5	11	1276
chr13|77254122|77281152|F	chr13	77254122	77281152	1	+	77254122	77254122	0,0,0	7	95,228,266,151,191,183,111	0,5718,7766,9409,13539,15639,26919	circRNA	2210408I21Rik	NM_001145676	6,7,8,9,10,11,12	chr13:77245362-77254122|chr13:77281152-77298466	2	2	2	1	0	0	-2.178	0.210324	6	12	1225
chr13|77254122|77269944|F	chr13	77254122	77269944	0	+	77254122	77254122	0,0,0	6	95,228,266,151,191,183	0,5718,7766,9409,13539,15639	circRNA	2210408I21Rik	NM_001145676	6,7,8,9,10,11	chr13:77245362-77254122|chr13:77269944-77281041	5	11	4	11	2	6	-0.025859	0.96794	6	11	1114
chr13|77259840|77281152|F	chr13	77259840	77281152	1	+	77259840	77259840	0,0,0	6	228,266,151,191,183,111	0,2048,3691,7821,9921,21201	circRNA	2210408I21Rik	NM_001145676	7,8,9,10,11,12	chr13:77254217-77259840|chr13:77281152-77298466	1	0	0	3	2	0	1.97307	0.27964	7	12	1130
chr13|77259840|77334363|F	chr13	77259840	77334363	1	+	77259840	77259840	0,0,0	13	228,266,151,191,183,111,140,165,225,406,157,156,95	0,2048,3691,7821,9921,21201,38626,43455,56507,63524,68026,72462,74428	circRNA	2210408I21Rik	NM_001145676	7,8,9,10,11,12,13,14,15,16,17,18,19	chr13:77254217-77259840|chr13:77334363-77612526	2	1	0	0	0	0	-3.16711	0.162477	7	19	2474
chr13|77298466|77303460|F	chr13	77298466	77303460	1	+	77298466	77298466	0,0,0	2	140,165	0,4829	circRNA	2210408I21Rik	NM_001145676	13,14	chr13:77281152-77298466|chr13:77303460-77316347	3	2	1	1	1	0	-1.39157	0.365883	13	14	305
chr13|77316347|77334363|F	chr13	77316347	77334363	1	+	77316347	77316347	0,0,0	5	225,406,157,156,95	0,7017,11519,15955,17921	circRNA	2210408I21Rik	NM_001145676	15,16,17,18,19	chr13:77303460-77316347|chr13:77334363-77612526	16	10	21	28	20	11	0.405122	0.2865	15	19	1039
chr13|77323364|77334363|F	chr13	77323364	77334363	1	+	77323364	77323364	0,0,0	4	406,157,156,95	0,4502,8938,10904	circRNA	2210408I21Rik	NM_001145676	16,17,18,19	chr13:77316572-77323364|chr13:77334363-77612526	1	0	2	7	1	1	1.52347	0.225538	16	19	814
chr13|77759427|77761938|F	chr13	77759427	77761938	1	+	77759427	77759427	0,0,0	2	102,101	0,2410	circRNA	Fam172a	NM_001163419	2,3	chr13:77708853-77759427|chr13:77761938-77825322	3	0	0	0	0	0	-3.14847	0.165014	2	3	203
chr13|77759427|77952104|F	chr13	77759427	77952104	1	+	77759427	77759427	0,0,0	6	102,101,66,192,222,120	0,2410,65895,75082,143226,192557	circRNA	Fam172a	NM_001163419	2,3,4,5,6,7	chr13:77708853-77759427|chr13:77952104-77999585	1	0	3	0	0	0	-3.44524	0.113659	2	7	803
chr13|77902653|78006472|F	chr13	77902653	78006472	1	+	77902653	77902653	0,0,0	4	222,120,117,85	0,49331,96932,103734	circRNA	Fam172a	NM_001163419	6,7,8,9	chr13:77834701-77902653|chr13:78006472-78163512	10	4	6	6	5	5	-0.227399	0.731808	6	9	544
chr13|77902653|77999702|F	chr13	77902653	77999702	1	+	77902653	77902653	0,0,0	3	222,120,117	0,49331,96932	circRNA	Fam172a	NM_001163419	6,7,8	chr13:77834701-77902653|chr13:77999702-78006387	3	0	1	0	0	0	-3.49784	0.108476	6	8	459
chr13|77902653|77902875|F	chr13	77902653	77902875	1	+	77902653	77902653	0,0,0	1	222	0	circRNA	Fam172a	NM_001163419	6	chr13:77834701-77902653|chr13:77902875-77951984	1	0	0	0	0	0	-1.8518	0.348129	6	6	222
chr13|77902653|77952104|F	chr13	77902653	77952104	1	+	77902653	77902653	0,0,0	2	222,120	0,49331	circRNA	Fam172a	NM_001163419	6,7	chr13:77834701-77902653|chr13:77952104-77999585	1	2	5	5	4	0	0.229779	0.817926	6	7	342
chr13|77951984|78006472|F	chr13	77951984	78006472	1	+	77951984	77951984	0,0,0	3	120,117,85	0,47601,54403	circRNA	Fam172a	NM_001163419	7,8,9	chr13:77902875-77951984|chr13:78006472-78163512	8	3	0	1	1	1	-1.70315	0.147513	7	9	322
chr13|81155154|81391800|R	chr13	81155154	81391800	0	-	81155154	81155154	0,0,0	9	122,158,179,117,101,161,140,250,185	0,27491,115589,128201,219027,227065,230733,231557,236461	circRNA	Adgrv1	NM_054053	87,86,85,84,83,82,81,80,79	chr13:81107091-81155154|chr13:81391800-81397166	2	0	0	0	0	0	-2.64033	0.287346	79	87	1413
chr13|81270743|81283472|R	chr13	81270743	81283472	0	-	81270743	81270743	0,0,0	2	179,117	0,12612	circRNA	Adgrv1	NM_054053	85,84	chr13:81182803-81270743|chr13:81283472-81374181	1	3	0	0	0	0	-3.57252	0.101463	84	85	296
chr13|81374181|81414691|R	chr13	81374181	81414691	1	-	81374181	81374181	0,0,0	9	101,161,140,250,185,408,243,172,118	0,8038,11706,12530,17434,22985,30982,38865,40392	circRNA	Adgrv1	NM_054053	83,82,81,80,79,78,77,76,75	chr13:81283472-81374181|chr13:81414691-81418995	5	2	0	2	1	1	-0.71575	0.574083	75	83	1778
chr13|81374181|81391800|R	chr13	81374181	81391800	0	-	81374181	81374181	0,0,0	5	101,161,140,250,185	0,8038,11706,12530,17434	circRNA	Adgrv1	NM_054053	83,82,81,80,79	chr13:81283472-81374181|chr13:81391800-81397166	1	0	0	0	0	3	1.46092	0.453536	79	83	837
chr13|81413046|81414691|R	chr13	81413046	81414691	1	-	81413046	81413046	0,0,0	2	172,118	0,1527	circRNA	Adgrv1	NM_054053	76,75	chr13:81405406-81413046|chr13:81414691-81418995	2	0	0	0	0	0	-2.64033	0.287346	75	76	290
chr13|81459675|81466341|R	chr13	81459675	81466341	1	-	81459675	81459675	0,0,0	2	165,180	0,6486	circRNA	Adgrv1	NM_054053	59,58	chr13:81448952-81459675|chr13:81466341-81472395	1	0	0	0	0	0	-1.8518	0.348129	58	59	345
chr13|81494573|81496367|R	chr13	81494573	81496367	0	-	81494573	81494573	0,0,0	2	125,176	0,1618	circRNA	Adgrv1	NM_054053	45,44	chr13:81493272-81494573|chr13:81496367-81498984	4	0	2	1	0	4	-0.0947077	0.938259	44	45	301
chr13|81517952|81529058|R	chr13	81517952	81529058	1	-	81517952	81517952	0,0,0	7	210,812,182,245,216,216,610	0,2550,4152,5583,6606,7361,10496	circRNA	Adgrv1	NM_054053	34,33,32,31,30,29,28	chr13:81511625-81517952|chr13:81529058-81531566	3	1	4	1	3	1	-0.529639	0.647851	28	34	2491
chr13|81539958|81544644|R	chr13	81539958	81544644	0	-	81539958	81539958	0,0,0	3	203,181,177	0,3410,4509	circRNA	Adgrv1	NM_054053	24,23,22	chr13:81536439-81539958|chr13:81544644-81556949	1	0	0	0	0	0	-1.8518	0.348129	22	24	561
chr13|81544467|81557323|R	chr13	81544467	81557323	1	-	81544467	81544467	0,0,0	2	177,374	0,12482	circRNA	Adgrv1	NM_054053	22,21	chr13:81543549-81544467|chr13:81557323-81558919	1	1	1	0	2	0	-0.432914	0.811621	21	22	551
chr13|81567330|81579850|R	chr13	81567330	81579850	1	-	81567330	81567330	0,0,0	8	181,186,127,224,177,330,277,566	0,1006,1277,5884,7628,10732,11389,11954	circRNA	Adgrv1	NM_054053	14,13,12,11,10,9,8,7	chr13:81566425-81567330|chr13:81579850-81581691	1	0	0	0	0	0	-1.8518	0.348129	7	14	2068
chr13|81579284|81579850|R	chr13	81579284	81579850	1	-	81579284	81579284	0,0,0	1	566	0	circRNA	Adgrv1	NM_054053	7	chr13:81578996-81579284|chr13:81579850-81581691	1	0	0	0	0	0	-1.8518	0.348129	7	7	566
chr13|81678115|81682194|R	chr13	81678115	81682194	1	-	81678115	81678115	0,0,0	2	144,83	0,3996	circRNA	Polr3g	NM_001081176	7,6	chr13:81676122-81678115|chr13:81682194-81687125	2	0	0	0	0	0	-2.64033	0.287346	6	7	227
chr13|81687125|81699893|R	chr13	81687125	81699893	0	-	81687125	81687125	0,0,0	4	51,60,130,150	0,2071,7522,12618	circRNA	Polr3g	NM_001081176	5,4,3,2	chr13:81682194-81687125|chr13:81699893-81710857	3	2	4	0	0	0	-4.58799	0.0156064	2	5	391
chr13|81784640|81792147|F	chr13	81784640	81792147	0	+	81784640	81784640	0,0,0	3	136,115,192	0,2202,7315	circRNA	Cetn3	NM_007684	2,3,4	chr13:81783357-81784640|chr13:81792147-81796653	1	0	0	4	0	0	1.64012	0.383178	2	4	443
chr13|83575537|83592981|F	chr13	83575537	83592981	1	+	83575537	83575537	0,0,0	2	193,204	0,17240	circRNA	Mef2c	NM_001170537	3,4	chr13:83520480-83575537|chr13:83592981-83625264	1	0	0	1	0	0	0.016122	0.991328	3	4	397
chr13|84251229|84260240|F	chr13	84251229	84260240	1	+	84251229	84251229	0,0,0	3	104,84,98	0,6531,8913	circRNA	Tmem161b	NM_001361911	2,3,4	chr13:84222434-84251229|chr13:84260240-84272170	20	23	31	37	16	11	-0.146104	0.664107	2	4	286
chr13|84272170|84286798|F	chr13	84272170	84286798	0	+	84272170	84272170	0,0,0	5	157,152,61,141,114	0,10540,11133,11814,14514	circRNA	Tmem161b	NM_001361908	4,5,6,7,8	chr13:84260240-84272170|chr13:84286798-84292378	1	3	1	3	1	4	0.719972	0.532419	4	8	625
chr13|85202332|85211914|F	chr13	85202332	85211914	1	+	85202332	85202332	0,0,0	4	164,71,112,61	0,3795,6445,9521	circRNA	Ccnh	NM_001347588	5,6,7,8	chr13:85197561-85202332|chr13:85211914-85212739	1	0	1	0	0	0	-2.60396	0.292855	5	8	408
chr13|85202332|85206198|F	chr13	85202332	85206198	0	+	85202332	85202332	0,0,0	2	164,71	0,3795	circRNA	Ccnh	NM_001347588	5,6	chr13:85197561-85202332|chr13:85206198-85208777	2	0	1	0	1	0	-1.20846	0.534759	5	6	235
chr13|85202440|85211914|F	chr13	85202440	85211914	1	+	85202440	85202440	0,0,0	4	56,71,112,61	0,3687,6337,9413	circRNA	Ccnh	NM_001347587	5,6,7,8	chr13:85197561-85202440|chr13:85211914-85212739	1	0	0	0	0	3	1.46092	0.453536	5	8	300
chr13|85225481|85238217|R	chr13	85225481	85238217	0	-	85225481	85225481	0,0,0	10	143,160,173,77,158,78,88,157,121,79	0,1052,1470,2749,3126,4123,4906,8107,8878,12657	circRNA	Rasa1	NM_145452	18,17,16,15,14,13,12,11,10,9	chr13:85224318-85225481|chr13:85238217-85244187	1	0	0	0	0	0	-1.8518	0.348129	9	18	1234
chr13|85233588|85238217|R	chr13	85233588	85238217	0	-	85233588	85233588	0,0,0	3	157,121,79	0,771,4550	circRNA	Rasa1	NM_145452	11,10,9	chr13:85230475-85233588|chr13:85238217-85244187	2	0	0	1	0	0	-0.772407	0.712842	9	11	357
chr13|85238138|85258470|R	chr13	85238138	85258470	1	-	85238138	85238138	0,0,0	8	79,151,53,32,118,71,136,153	0,6049,8452,12293,14287,17245,18200,20179	circRNA	Rasa1	NM_145452	9,8,7,6,5,4,3,2	chr13:85234480-85238138|chr13:85258470-85288395	1	2	0	0	1	0	-1.27617	0.513486	2	9	793
chr13|85250431|85258470|R	chr13	85250431	85258470	1	-	85250431	85250431	0,0,0	5	32,118,71,136,153	0,1994,4952,5907,7886	circRNA	Rasa1	NM_145452	6,5,4,3,2	chr13:85246643-85250431|chr13:85258470-85288395	6	1	2	0	6	3	0.114607	0.905935	2	6	510
chr13|89702917|89705797|R	chr13	89702917	89705797	0	-	89702917	89702917	0,0,0	1	2880	0	circRNA	Vcan	NM_001081249	7	chr13:89693501-89702917|chr13:89705797-89712204	2	0	1	4	1	3	1.39904	0.281913	7	7	2880
chr13|89940961|90071689|R	chr13	89940961	90071689	1	-	89940961	89940961	0,0,0	6	148,92,153,167,176,149	0,50111,51492,59956,121047,130579	circRNA	Xrcc4	NM_028012	7,6,5,4,3,2	chr13:89849463-89940961|chr13:90071689-90089496	1	0	0	1	1	1	1.36644	0.480827	2	7	885
chr13|89940961|90001084|R	chr13	89940961	90001084	0	-	89940961	89940961	0,0,0	4	148,92,153,167	0,50111,51492,59956	circRNA	Xrcc4	NM_028012	7,6,5,4	chr13:89849463-89940961|chr13:90001084-90062008	2	1	0	0	3	0	0.0474595	0.976957	4	7	560
chr13|89991072|90071689|R	chr13	89991072	90071689	1	-	89991072	89991072	0,0,0	5	92,153,167,176,149	0,1381,9845,70936,80468	circRNA	Xrcc4	NM_028012	6,5,4,3,2	chr13:89941109-89991072|chr13:90071689-90089496	1	1	4	3	4	5	1.09023	0.268494	2	6	737
chr13|89991072|89992606|R	chr13	89991072	89992606	0	-	89991072	89991072	0,0,0	2	92,153	0,1381	circRNA	Xrcc4	NM_028012	6,5	chr13:89941109-89991072|chr13:89992606-90000917	18	6	7	17	6	4	-0.148048	0.773217	5	6	245
chr13|89991072|90001084|R	chr13	89991072	90001084	0	-	89991072	89991072	0,0,0	3	92,153,167	0,1381,9845	circRNA	Xrcc4	NM_028012	6,5,4	chr13:89941109-89991072|chr13:90001084-90062008	17	19	16	16	10	19	-0.114463	0.771363	4	6	412
chr13|91022569|91040988|R	chr13	91022569	91040988	1	-	91022569	91022569	0,0,0	2	98,139	0,18280	circRNA	Atg10	NM_025770	5,4	chr13:90937390-91022569|chr13:91040988-91154216	43	41	45	44	38	37	-0.0281374	0.91527	4	5	237
chr13|91524584|91564694|F	chr13	91524584	91564694	0	+	91524584	91524584	0,0,0	3	73,62,85	0,14750,40025	circRNA	Ssbp2	NM_001360775	2,3,4	chr13:91461248-91524584|chr13:91564694-91642301	8	5	4	7	3	1	-0.569349	0.458348	2	4	220
[truncated: 65,565 more rows]

## Sheet: Differentially expressed
CircRNA_ID	Chromosome	Start.of.circular.RNA	End.of.circular.RNA	Flag.of.fusion.junction.realignment	strand	thickStart	thickEnd	itemRgb	Number.of.exons	Exon.sizes	Exon.offsets	Type.of.circular.RNA	Name.of.gene	Name.of.isoform	Splice length	Index.of.exon.or.intron	Left.intron.Right.intron	SRR5121119	SRR5121120	SRR5121121	SRR5121122	SRR5121123	SRR5121124	logFC(High diet vs.Normal diet)	PValue
[truncated: 77 more rows]
