# Supplementary material for: Identification and Characterization of Circular Intronic RNAs Derived from Insulin Gene
Source: Int J Mol Sci. 2020 Jun 17;21(12):4302. doi: 10.3390/ijms21124302 (PMC7352490; doi:10.3390/ijms21124302)
Supplement: Supplementary file 1 [file ijms-21-04302-s001.zip › Das et al_Supplementary/Table S3_circRNA annotation by CIRI2_beta_cell.xlsx]

## Sheet: CIRI2_beta_cell
circRNA_ID	circRNA_ID_0Rbased coordinate	chr	circRNA_start	circRNA_end	strand	circRNA_type	gene_id	junction_readsSRR5121119	SM_MS_SMSSRR5121119	non_junction_readsSRR5121119	junction_reads_ratioSRR5121119	junction_readsSRR5121120	SM_MS_SMSSRR5121120	non_junction_readsSRR5121120	junction_reads_ratioSRR5121120	junction_reads_SRR5121121	SM_MS_SMS_SRR5121121	non_junction_reads_SRR5121121	junction_reads_ratio_SRR5121121	junction_readsSRR5121122	SM_MS_SMSSRR5121122	non_junction_readsSRR5121122	junction_reads_ratioSRR5121122	junction_readsSRR5121123	SM_MS_SMSSRR5121123	non_junction_readsSRR5121123	junction_reads_ratioSRR5121123	junction_readsSRR5121124	SM_MS_SMSSRR5121124	non_junction_readsSRR5121124	junction_reads_ratioSRR5121124	logFC(HFD vs. ND)	PValue
chr1:100050642|100076214|F	chr1|100050641|100076214|F	chr1	100050642	100076214	+	exon	NM_172851,	0	0	0	0	0	0	0	0	0	0	0	0	2	1_2_0	66	0.057	0	0	0	0	0	0	0	0	2.63726	0.288243
chr1:100141174|100160187|F	chr1|100141173|100160187|F	chr1	100141174	100160187	+	exon	NM_172851,	0	0	0	0	0	0	0	0	0	0	0	0	0	0	0	0	0	0	0	0	2	2_1_0	110	0.035	2.51291	0.298058
chr1:100141174|100164239|F	chr1|100141173|100164239|F	chr1	100141174	100164239	+	exon	NM_172851,	4	2_4_0	48	0.143	4	4_1_0	33	0.195	4	3_2_0	60	0.118	7	4_4_0	56	0.2	7	5_4_0	23	0.378	4	2_3_0	94	0.078	0.486928	0.592543
chr1:100141174|100213773|F	chr1|100141173|100213773|F	chr1	100141174	100213773	+	exon	NM_172851,	0	0	0	0	0	0	0	0	0	0	0	0	4	2_1_0	58	0.121	0	0	0	0	0	0	0	0	3.51764	0.202193
chr1:10034008|10035163|R	chr1|10034007|10035163|R	chr1	10034008	10035163	-	exon	NM_001277101,NM_013715,NR_102282,	7	6_5_0	1026	0.013	0	0	0	0	3	2_2_0	997	0.006	0	0	0	0	0	0	0	0	4	3_2_0	1241	0.006	-1.41153	0.453969
chr1:100379051|100390691|F	chr1|100379050|100390691|F	chr1	100379051	100390691	+	exon	NM_172851,	0	0	0	0	0	0	0	0	0	0	0	0	5	3_2_0	42	0.192	0	0	0	0	0	0	0	0	3.81442	0.165119
chr1:100379051|100446918|F	chr1|100379050|100446918|F	chr1	100379051	100446918	+	exon	NM_172851,	2	2_2_0	52	0.071	0	0	0	0	0	0	0	0	0	0	0	0	4	2_2_0	27	0.229	0	0	0	0	0.913577	0.734694
chr1:10045076|10047526|F	chr1|10045075|10047526|F	chr1	10045076	10047526	+	exon	NM_026493,	6	3_4_0	770	0.015	0	0	0	0	0	0	0	0	0	0	0	0	2	2_1_0	502	0.008	0	0	0	0	-1.421	0.562028
chr1:10045076|10066820|F	chr1|10045075|10066820|F	chr1	10045076	10066820	+	exon	NM_026493,	4	3_2_1	741	0.011	5	4_3_0	626	0.016	5	3_4_0	615	0.016	16	11_12_0	533	0.057	3	3_3_0	476	0.012	11	8_6_0	631	0.034	0.949784	0.163802
chr1:10058720|10066820|F	chr1|10058719|10066820|F	chr1	10058720	10066820	+	exon	NM_001368816,NM_026493,	0	0	0	0	0	0	0	0	6	4_4_0	849	0.014	0	0	0	0	0	0	0	0	0	0	0	0	-4.02306	0.139408
chr1:10059824|10083558|F	chr1|10059823|10083558|F	chr1	10059824	10083558	+	exon	NM_001368816,	5	2_1_4	669	0.015	2	1_0_2	550	0.007	0	0	0	0	0	0	0	0	0	0	0	0	0	0	0	0	-4.38719	0.100473
chr1:10064333|10066820|F	chr1|10064332|10066820|F	chr1	10064333	10066820	+	exon	NM_026493,NM_001368816,	6	1_3_1	793	0.015	0	0	0	0	7	4_3_1	712	0.019	4	3_3_0	613	0.013	4	2_2_0	570	0.014	6	2_2_1	775	0.015	0.0381468	0.970919
chr1:10064333|10077242|F	chr1|10064332|10077242|F	chr1	10064333	10077242	+	exon	NM_001368816,NM_026493,	0	0	0	0	0	0	0	0	4	2_2_2	775	0.01	0	0	0	0	0	0	0	0	3	2_1_0	803	0.007	-0.481291	0.854428
chr1:10064333|10085952|F	chr1|10064332|10085952|F	chr1	10064333	10085952	+	exon	NM_001368816,NM_026493,	0	0	0	0	2	2_2_0	471	0.008	0	0	0	0	0	0	0	0	0	0	0	0	0	0	0	0	-2.81684	0.265175
chr1:10064333|10096013|F	chr1|10064332|10096013|F	chr1	10064333	10096013	+	exon	NM_026493,NM_001368816,	6	5_6_0	677	0.017	8	6_6_1	552	0.028	6	4_3_2	665	0.018	9	6_6_1	571	0.031	12	3_5_3	518	0.044	12	5_5_1	706	0.033	0.597837	0.326459
chr1:10064333|10108481|F	chr1|10064332|10108481|F	chr1	10064333	10108481	+	exon	NM_026493,NM_001368816,	2	2_2_0	724	0.005	3	2_2_0	634	0.009	0	0	0	0	0	0	0	0	4	3_3_0	593	0.013	0	0	0	0	-0.35428	0.875417
chr1:10066426|10096013|F	chr1|10066425|10096013|F	chr1	10066426	10096013	+	exon	NM_026493,NM_001368816,	0	0	0	0	0	0	0	0	0	0	0	0	0	0	0	0	0	0	0	0	2	2_2_0	723	0.006	2.51291	0.298058
chr1:10066426|10113022|F	chr1|10066425|10113022|F	chr1	10066426	10113022	+	exon	NM_001368816,NM_026493,	0	0	0	0	0	0	0	0	0	0	0	0	2	1_2_0	740	0.005	0	0	0	0	0	0	0	0	2.63726	0.288243
chr1:10074860|10082346|F	chr1|10074859|10082346|F	chr1	10074860	10082346	+	exon	NM_026493,NM_001368816,	108	36_40_4	753	0.223	76	31_34_4	646	0.19	90	34_36_6	673	0.211	69	24_26_2	594	0.189	49	28_29_3	521	0.158	0	0	0	0	-1.24294	0.496334
chr1:10074860|10083558|F	chr1|10074859|10083558|F	chr1	10074860	10083558	+	exon	NM_026493,NM_001368816,	5	3_2_1	708	0.014	0	0	0	0	7	6_4_3	692	0.02	5	4_1_3	610	0.016	0	0	0	0	0	0	0	0	-1.22563	0.450717
chr1:10074860|10085952|F	chr1|10074859|10085952|F	chr1	10074860	10085952	+	exon	NM_026493,NM_001368816,	17	12_15_0	483	0.066	14	11_12_0	460	0.057	33	18_19_2	485	0.12	8	6_7_1	383	0.04	11	7_8_1	341	0.061	18	10_12_1	392	0.084	-0.878779	0.092143
chr1:10074860|10096013|F	chr1|10074859|10096013|F	chr1	10074860	10096013	+	exon	NM_026493,NM_001368816,	7	7_7_0	617	0.022	9	4_7_1	541	0.032	8	5_5_3	562	0.028	12	9_9_0	472	0.048	14	8_8_1	443	0.059	14	8_8_1	559	0.048	0.619096	0.284562
chr1:10077172|10096013|F	chr1|10077171|10096013|F	chr1	10077172	10096013	+	exon	NM_026493,NM_001368816,	3	0_1_3	663	0.009	0	0	0	0	3	0_2_1	655	0.009	5	2_3_1	529	0.019	2	1_1_1	498	0.008	0	0	0	0	0.207821	0.913626
chr1:10082253|10090317|F	chr1|10082252|10090317|F	chr1	10082253	10090317	+	exon	NM_026493,NM_001368816,	4	2_2_0	903	0.009	9	5_5_0	872	0.02	5	4_4_0	933	0.011	3	2_3_0	749	0.008	5	2_3_0	721	0.014	7	3_2_0	901	0.015	-0.39841	0.628029
chr1:10082253|10096013|F	chr1|10082252|10096013|F	chr1	10082253	10096013	+	exon	NM_026493,NM_001368816,	120	44_39_6	809	0.229	113	45_39_4	767	0.228	113	50_44_3	770	0.227	103	35_34_5	654	0.24	103	48_43_2	612	0.252	144	39_34_3	794	0.266	-0.107405	0.690271
chr1:10083501|10090317|F	chr1|10083500|10090317|F	chr1	10083501	10090317	+	exon	NM_026493,NM_001368816,	8	2_4_3	815	0.019	4	2_4_0	736	0.011	4	2_2_1	878	0.009	8	3_5_2	708	0.022	4	1_1_1	636	0.012	4	0_3_2	862	0.009	-0.0989499	0.907386
chr1:10088051|10096013|F	chr1|10088050|10096013|F	chr1	10088051	10096013	+	exon	NM_026493,NM_001368816,	5	3_1_0	667	0.015	9	5_4_0	664	0.026	5	3_2_0	664	0.015	7	4_4_0	602	0.023	18	13_14_0	509	0.066	12	6_4_1	618	0.037	0.841578	0.163003
chr1:10088051|10108481|F	chr1|10088050|10108481|F	chr1	10088051	10108481	+	exon	NM_026493,NM_001368816,	2	2_2_0	713	0.006	0	0	0	0	3	2_3_1	687	0.009	4	3_3_0	659	0.012	0	0	0	0	4	2_2_1	673	0.012	0.544675	0.781138
chr1:10104212|10113707|F	chr1|10104211|10113707|F	chr1	10104212	10113707	+	exon	NM_026493,	0	0	0	0	0	0	0	0	0	0	0	0	3	2_2_0	427	0.014	0	0	0	0	0	0	0	0	3.14355	0.245181
chr1:10126340|10130032|F	chr1|10126339|10130032|F	chr1	10126340	10130032	+	exon	NM_001368816,NM_026493,	0	0	0	0	0	0	0	0	0	0	0	0	0	0	0	0	0	0	0	0	3	2_1_0	440	0.013	3.00373	0.260131
chr1:10151801|10154410|R	chr1|10151800|10154410|R	chr1	10151801	10154410	-	exon	NM_001102430,	0	0	0	0	0	0	0	0	4	1_2_0	996	0.008	0	0	0	0	2	2_2_0	863	0.005	0	0	0	0	-0.763096	0.776053
chr1:10151801|10163787|R	chr1|10151800|10163787|R	chr1	10151801	10163787	-	exon	NM_001102430,	0	0	0	0	0	0	0	0	4	2_2_0	1144	0.007	2	2_1_1	1045	0.004	0	0	0	0	0	0	0	0	-0.849551	0.752712
chr1:10163697|10174195|R	chr1|10163696|10174195|R	chr1	10163697	10174195	-	exon	NM_001102430,	0	0	0	0	0	0	0	0	2	2_1_0	1044	0.004	0	0	0	0	2	2_1_0	839	0.005	0	0	0	0	0.106498	0.97172
chr1:10179826|10216559|R	chr1|10179825|10216559|R	chr1	10179826	10216559	-	exon	NM_001102430,	0	0	0	0	0	0	0	0	3	2_0_1	724	0.008	0	0	0	0	2	2_0_2	519	0.008	0	0	0	0	-0.392175	0.88466
chr1:10180870|10184497|R	chr1|10180869|10184497|R	chr1	10180870	10184497	-	exon	NM_001102430,	0	0	0	0	0	0	0	0	2	2_2_0	1129	0.004	0	0	0	0	0	0	0	0	0	0	0	0	-2.61876	0.279478
chr1:10188757|10189678|R	chr1|10188756|10189678|R	chr1	10188757	10189678	-	exon	NM_001102430,	0	0	0	0	4	3_3_0	1099	0.007	5	3_3_0	1118	0.009	2	2_2_0	1074	0.004	3	1_2_0	875	0.007	0	0	0	0	-0.832758	0.6431
chr1:10198843|10216559|R	chr1|10198842|10216559|R	chr1	10198843	10216559	-	exon	NM_001102430,	2	2_0_2	731	0.005	5	3_0_3	758	0.013	3	3_0_3	778	0.008	4	4_2_2	779	0.01	5	3_1_2	622	0.016	7	3_0_2	865	0.016	0.523065	0.62235
chr1:10209425|10216559|R	chr1|10209424|10216559|R	chr1	10209425	10216559	-	exon	NM_001102430,	2	2_1_1	725	0.005	6	5_0_4	713	0.017	5	4_1_3	747	0.013	10	5_1_3	706	0.028	6	3_1_3	572	0.021	13	3_0_5	865	0.029	0.998315	0.156886
chr1:10213044|10214271|R	chr1|10213043|10214271|R	chr1	10213044	10214271	-	exon	NM_001102430,	0	0	0	0	0	0	0	0	2	1_2_0	770	0.005	0	0	0	0	0	0	0	0	0	0	0	0	-2.61876	0.279478
chr1:10213044|10216559|R	chr1|10213043|10216559|R	chr1	10213044	10216559	-	exon	NM_001102430,	2	2_2_0	630	0.006	0	0	0	0	0	0	0	0	0	0	0	0	0	0	0	0	0	0	0	0	-2.70747	0.272918
chr1:105546664|105558090|R	chr1|105546663|105558090|R	chr1	105546664	105558090	-	exon	NM_013784,	0	0	0	0	4	2_2_2	207	0.037	2	1_2_0	270	0.015	4	1_3_2	159	0.048	5	2_4_2	178	0.053	6	1_2_2	260	0.044	1.13178	0.403417
chr1:105546664|105566250|R	chr1|105546663|105566250|R	chr1	105546664	105566250	-	exon	NM_013784,	8	1_4_1	290	0.052	6	2_5_3	249	0.046	22	7_15_8	277	0.137	8	2_5_3	216	0.069	5	1_4_1	206	0.046	12	2_6_6	299	0.074	-0.60658	0.301382
chr1:105546664|105591761|R	chr1|105546663|105591761|R	chr1	105546664	105591761	-	exon	NM_013784,	0	0	0	0	0	0	0	0	0	0	0	0	0	0	0	0	2	1_2_0	255	0.015	0	0	0	0	2.72525	0.28161
chr1:105566148|105591761|R	chr1|105566147|105591761|R	chr1	105566148	105591761	-	exon	NM_013784,	0	0	0	0	2	2_1_0	283	0.014	6	5_4_0	328	0.035	0	0	0	0	0	0	0	0	0	0	0	0	-4.48318	0.0894523
chr1:105579922|105591761|R	chr1|105579921|105591761|R	chr1	105579922	105591761	-	exon	NM_013784,	0	0	0	0	2	2_1_0	275	0.014	0	0	0	0	0	0	0	0	2	2_2_0	230	0.017	0	0	0	0	-0.0915853	0.974016
chr1:105579922|105599127|R	chr1|105579921|105599127|R	chr1	105579922	105599127	-	exon	NM_013784,	2	2_2_0	295	0.013	0	0	0	0	0	0	0	0	0	0	0	0	0	0	0	0	0	0	0	0	-2.70747	0.272918
chr1:105584989|105599127|R	chr1|105584988|105599127|R	chr1	105584989	105599127	-	exon	NM_013784,	0	0	0	0	0	0	0	0	0	0	0	0	0	0	0	0	2	2_2_0	192	0.02	0	0	0	0	2.72525	0.28161
chr1:105637510|105657850|R	chr1|105637509|105657850|R	chr1	105637510	105657850	-	exon	NM_013784,	0	0	0	0	2	1_1_1	285	0.014	0	0	0	0	0	0	0	0	2	1_2_1	227	0.017	5	2_1_0	385	0.025	1.38967	0.562034
chr1:105640665|105649407|R	chr1|105640664|105649407|R	chr1	105640665	105649407	-	exon	NM_013784,	0	0	0	0	0	0	0	0	0	0	0	0	0	0	0	0	0	0	0	0	8	0_4_1	339	0.045	4.29111	0.112577
chr1:105640665|105657850|R	chr1|105640664|105657850|R	chr1	105640665	105657850	-	exon	NM_013784,	6	1_2_3	288	0.04	7	2_4_2	310	0.043	3	1_3_2	357	0.017	3	1_1_2	237	0.025	4	1_2_1	238	0.033	0	0	0	0	-1.2311	0.294969
chr1:105653104|105656032|R	chr1|105653103|105656032|R	chr1	105653104	105656032	-	exon	NM_013784,	4	3_4_0	327	0.024	0	0	0	0	0	0	0	0	0	0	0	0	0	0	0	0	0	0	0	0	-3.59176	0.187228
chr1:105656666|105659366|R	chr1|105656665|105659366|R	chr1	105656666	105659366	-	exon	NM_013784,	0	0	0	0	0	0	0	0	0	0	0	0	0	0	0	0	3	2_2_0	228	0.026	0	0	0	0	3.24222	0.234967
chr1:105678163|105696596|F	chr1|105678162|105696596|F	chr1	105678163	105696596	+	exon	NM_173187,NM_029349,	2	2_2_0	412	0.01	0	0	0	0	0	0	0	0	0	0	0	0	2	1_2_0	314	0.013	2	2_2_0	382	0.01	0.792176	0.769345
chr1:105686949|105696596|F	chr1|105686948|105696596|F	chr1	105686949	105696596	+	exon	NM_173187,	0	0	0	0	0	0	0	0	5	3_3_1	517	0.019	7	1_2_3	337	0.04	4	2_2_1	364	0.022	3	2_3_0	476	0.012	1.41258	0.350757
chr1:105686949|105704043|F	chr1|105686948|105704043|F	chr1	105686949	105704043	+	exon	NM_173187,	0	0	0	0	4	2_3_1	431	0.018	0	0	0	0	6	1_1_2	375	0.031	3	2_2_1	357	0.017	0	0	0	0	0.954589	0.613636
chr1:105686949|105721415|F	chr1|105686948|105721415|F	chr1	105686949	105721415	+	exon	NM_173187,	0	0	0	0	3	1_3_1	349	0.017	11	4_5_1	412	0.051	0	0	0	0	0	0	0	0	0	0	0	0	-5.25505	0.0236164
chr1:105691906|105693177|F	chr1|105691905|105693177|F	chr1	105691906	105693177	+	exon	NM_173187,NM_029349,	0	0	0	0	0	0	0	0	2	2_2_0	661	0.006	0	0	0	0	0	0	0	0	0	0	0	0	-2.61876	0.279478
chr1:105691906|105696596|F	chr1|105691905|105696596|F	chr1	105691906	105696596	+	exon	NM_029349,NM_173187,	2	2_1_0	556	0.007	2	2_2_0	561	0.007	0	0	0	0	0	0	0	0	0	0	0	0	0	0	0	0	-3.65791	0.18044
chr1:105719452|105727988|F	chr1|105719451|105727988|F	chr1	105719452	105727988	+	exon	NM_173187,NM_029349,	0	0	0	0	0	0	0	0	2	2_0_2	546	0.007	0	0	0	0	0	0	0	0	0	0	0	0	-2.61876	0.279478
chr1:105725649|105736022|F	chr1|105725648|105736022|F	chr1	105725649	105736022	+	exon	NM_173187,NM_029349,	2	2_2_0	384	0.01	0	0	0	0	4	3_4_0	471	0.017	3	1_1_1	261	0.022	5	3_3_1	245	0.039	8	5_2_0	335	0.046	1.29035	0.335109
chr1:105743211|105751043|F	chr1|105743210|105751043|F	chr1	105743211	105751043	+	exon	NM_173187,NM_029349,	0	0	0	0	0	0	0	0	0	0	0	0	0	0	0	0	0	0	0	0	3	2_1_0	747	0.008	3.00373	0.260131
chr1:106000931|106006086|F	chr1|106000930|106006086|F	chr1	106000931	106006086	+	exon	NM_001122676,NM_001122675,	6	3_1_3	576	0.02	14	9_8_1	607	0.044	12	7_3_2	684	0.034	14	10_5_3	591	0.045	13	7_5_0	403	0.061	16	7_6_2	514	0.059	0.29908	0.58566
chr1:106000931|106011814|F	chr1|106000930|106011814|F	chr1	106000931	106011814	+	exon	NM_001122676,NM_001122675,	41	23_20_1	509	0.139	0	0	0	0	51	25_27_0	629	0.14	0	0	0	0	25	13_16_1	341	0.128	29	14_15_1	426	0.12	-0.805916	0.715882
chr1:106000931|106016093|F	chr1|106000930|106016093|F	chr1	106000931	106016093	+	exon	NM_001122676,NM_001122675,	6	3_3_0	527	0.022	4	3_3_1	596	0.013	6	6_5_0	681	0.017	0	0	0	0	5	3_3_0	343	0.028	8	5_5_0	461	0.034	-0.41104	0.665409
chr1:106000931|106021858|F	chr1|106000930|106021858|F	chr1	106000931	106021858	+	exon	NM_001122675,NM_001122676,	0	0	0	0	0	0	0	0	3	1_2_0	676	0.009	0	0	0	0	0	0	0	0	0	0	0	0	-3.11686	0.239658
chr1:106000931|106023758|F	chr1|106000930|106023758|F	chr1	106000931	106023758	+	exon	NM_001122676,NM_001122675,	3	2_2_0	477	0.012	0	0	0	0	10	8_7_0	606	0.032	0	0	0	0	3	2_2_0	299	0.02	0	0	0	0	-1.92198	0.272816
chr1:106000931|106027531|F	chr1|106000930|106027531|F	chr1	106000931	106027531	+	exon	NM_001122676,NM_001122675,	10	7_8_2	455	0.042	14	9_8_1	496	0.053	12	7_7_1	563	0.041	15	9_9_0	480	0.059	7	6_4_0	276	0.048	16	9_7_0	375	0.079	-0.0644788	0.906814
chr1:106000931|106031233|F	chr1|106000930|106031233|F	chr1	106000931	106031233	+	exon	NM_001122676,	7	6_7_0	547	0.025	6	3_4_0	603	0.02	11	6_6_0	656	0.032	6	5_5_0	571	0.021	4	4_3_0	362	0.022	15	6_8_0	534	0.053	-0.0755361	0.903584
chr1:106000931|106032235|F	chr1|106000930|106032235|F	chr1	106000931	106032235	+	exon	NM_001122675,NM_001122676,	7	4_3_1	543	0.025	7	5_3_0	517	0.026	6	3_3_0	649	0.018	4	3_2_0	519	0.015	2	2_2_0	304	0.013	8	2_3_0	490	0.032	-0.6531	0.421257
chr1:106000931|106033415|F	chr1|106000930|106033415|F	chr1	106000931	106033415	+	exon	NM_001122676,NM_001122675,	0	0	0	0	0	0	0	0	2	1_2_0	783	0.005	0	0	0	0	0	0	0	0	0	0	0	0	-2.61876	0.279478
chr1:106006015|106016093|F	chr1|106006014|106016093|F	chr1	106006015	106016093	+	exon	NM_001122675,NM_001122676,	4	3_3_0	602	0.013	0	0	0	0	4	2_4_1	785	0.01	0	0	0	0	0	0	0	0	0	0	0	0	-4.47429	0.0901328
chr1:106006015|106019905|F	chr1|106006014|106019905|F	chr1	106006015	106019905	+	exon	NM_001122675,NM_001122676,	27	8_10_8	599	0.083	26	13_10_11	638	0.075	28	13_16_11	718	0.072	29	16_13_8	606	0.087	28	12_11_6	413	0.119	0	0	0	0	-0.532975	0.709406
chr1:106011702|106019905|F	chr1|106011701|106019905|F	chr1	106011702	106019905	+	exon	NM_001122675,NM_001122676,	0	0	0	0	2	2_2_0	617	0.006	0	0	0	0	2	2_1_0	613	0.006	3	3_2_1	428	0.014	3	2_1_1	722	0.008	1.64027	0.473084
chr1:106011702|106023758|F	chr1|106011701|106023758|F	chr1	106011702	106023758	+	exon	NM_001122675,NM_001122676,	0	0	0	0	0	0	0	0	5	4_4_0	725	0.014	0	0	0	0	2	2_2_0	444	0.009	0	0	0	0	-1.06107	0.681605
chr1:106019848|106023758|F	chr1|106019847|106023758|F	chr1	106019848	106023758	+	exon	NM_001122675,NM_001122676,	0	0	0	0	2	0_1_2	504	0.008	0	0	0	0	0	0	0	0	0	0	0	0	0	0	0	0	-2.81684	0.265175
chr1:106021726|106023758|F	chr1|106021725|106023758|F	chr1	106021726	106023758	+	exon	NM_001122676,NM_001122675,	5	4_4_0	481	0.02	5	3_3_0	476	0.021	13	11_10_0	570	0.044	2	2_2_0	429	0.009	3	3_2_0	278	0.021	4	3_1_0	604	0.013	-1.39843	0.114365
chr1:106074731|106095259|F	chr1|106074730|106095259|F	chr1	106074731	106095259	+	intergenic_region	n/a	0	0	0	0	0	0	0	0	0	0	0	0	2	1_2_0	7	0.364	0	0	0	0	0	0	0	0	2.63726	0.288243
chr1:106281363|106287116|F	chr1|106281362|106287116|F	chr1	106281363	106287116	+	exon	NM_133821,	9	6_5_0	273	0.062	4	3_4_0	278	0.028	16	9_9_0	268	0.107	5	4_4_0	216	0.044	5	5_3_0	195	0.049	7	3_3_1	281	0.047	-0.831032	0.202667
chr1:106281363|106319015|F	chr1|106281362|106319015|F	chr1	106281363	106319015	+	exon	NM_133821,	3	2_2_0	280	0.021	0	0	0	0	0	0	0	0	0	0	0	0	0	0	0	0	0	0	0	0	-3.21638	0.229498
chr1:106364241|106380422|F	chr1|106364240|106380422|F	chr1	106364241	106380422	+	exon	NM_133821,	2	2_2_0	234	0.017	0	0	0	0	0	0	0	0	0	0	0	0	0	0	0	0	0	0	0	0	-2.70747	0.272918
chr1:106364241|106386521|F	chr1|106364240|106386521|F	chr1	106364241	106386521	+	exon	NM_133821,	0	0	0	0	0	0	0	0	0	0	0	0	6	4_2_1	212	0.054	0	0	0	0	0	0	0	0	4.06041	0.141736
chr1:106376161|106380422|F	chr1|106376160|106380422|F	chr1	106376161	106380422	+	exon	NM_133821,	0	0	0	0	2	2_1_0	180	0.022	0	0	0	0	0	0	0	0	0	0	0	0	0	0	0	0	-2.81684	0.265175
chr1:106772402|106791789|R	chr1|106772401|106791789|R	chr1	106772402	106791789	-	exon	NM_009190,	0	0	0	0	6	4_1_0	1205	0.01	9	7_2_0	1437	0.012	0	0	0	0	0	0	0	0	0	0	0	0	-5.39973	0.015747
chr1:106779962|106791789|R	chr1|106779961|106791789|R	chr1	106779962	106791789	-	exon	NM_009190,	0	0	0	0	2	2_1_0	396	0.01	0	0	0	0	0	0	0	0	0	0	0	0	0	0	0	0	-2.81684	0.265175
chr1:106786703|106791789|R	chr1|106786702|106791789|R	chr1	106786703	106791789	-	exon	NM_009190,	17	9_7_2	90	0.274	16	9_8_1	109	0.227	12	7_5_1	77	0.238	13	7_3_1	80	0.245	21	8_5_0	62	0.404	32	9_7_0	31	0.674	0.406756	0.425489
chr1:110084920|110108955|F	chr1|110084919|110108955|F	chr1	110084920	110108955	+	exon	NM_001316743,NM_172853,NM_001316744,	3	2_2_0	117	0.049	0	0	0	0	2	1_2_0	167	0.023	0	0	0	0	0	0	0	0	0	0	0	0	-3.84608	0.156199
chr1:110098271|110108955|F	chr1|110098270|110108955|F	chr1	110098271	110108955	+	exon	NM_001316743,NM_172853,NM_001316744,	16	11_9_0	134	0.193	12	8_9_0	127	0.159	9	5_7_0	182	0.09	19	8_7_1	131	0.225	7	4_5_0	75	0.157	14	7_7_0	153	0.155	-0.0216808	0.96823
chr1:11061326|11068115|F	chr1|11061325|11068115|F	chr1	11061326	11068115	+	exon	NM_029525,	0	0	0	0	0	0	0	0	0	0	0	0	0	0	0	0	0	0	0	0	2	1_2_0	57	0.066	2.51291	0.298058
chr1:11181855|11208655|F	chr1|11181854|11208655|F	chr1	11181855	11208655	+	exon	NM_029525,	0	0	0	0	0	0	0	0	0	0	0	0	0	0	0	0	0	0	0	0	3	2_1_0	86	0.065	3.00373	0.260131
chr1:118300895|118309866|R	chr1|118300894|118309866|R	chr1	118300895	118309866	-	exon	NR_153836,NM_011650,	0	0	0	0	0	0	0	0	0	0	0	0	0	0	0	0	3	1_2_0	2573	0.002	0	0	0	0	3.24222	0.234967
chr1:118304691|118309866|R	chr1|118304690|118309866|R	chr1	118304691	118309866	-	exon	NR_153836,NM_011650,	0	0	0	0	2	1_1_1	2267	0.002	0	0	0	0	6	3_4_1	2633	0.005	0	0	0	0	3	3_1_1	2525	0.002	1.76923	0.426471
chr1:118419440|118419918|F	chr1|118419439|118419918|F	chr1	118419440	118419918	+	exon	NM_001359340,NM_001359335,NM_001359339,NM_029709,NM_001293300,NM_001359328,NM_001359346,NM_001359342,NM_001359336,NM_001359347,NM_001359343,NM_001359338,NM_001359330,NM_001293301,NM_001359329,NM_001359334,NM_001359341,NM_001359331,NM_001359337,NM_001359345,	12	10_11_0	382	0.059	14	10_10_2	322	0.08	20	14_12_0	418	0.087	26	10_13_1	315	0.142	20	10_13_1	260	0.133	20	12_10_0	320	0.111	0.429888	0.398684
chr1:118459801|118471839|F	chr1|118459800|118471839|F	chr1	118459801	118471839	+	exon	NM_001359343,NM_001359330,NM_001359337,NM_001293301,NM_001359339,NM_001359335,NM_001359342,NM_001359329,NM_001359340,NM_001293300,NM_029709,NM_001359331,NM_001359328,NM_001359341,NM_001359336,NM_001359334,NM_001359346,NM_001359338,NM_001359347,NM_001359345,	0	0	0	0	0	0	0	0	3	1_1_1	373	0.016	0	0	0	0	3	1_1_1	251	0.023	0	0	0	0	0.122585	0.964751
chr1:118508815|118525455|F	chr1|118508814|118525455|F	chr1	118508815	118525455	+	exon	NM_001359347,NM_001359335,NM_001359330,NM_001359343,NM_001359336,NM_001359337,NM_029709,NM_001359334,NM_001359345,NM_001293300,NM_001293301,NM_001359328,NM_001359339,NM_001359329,NM_001359346,NM_001359342,NM_001359341,NM_001359338,NM_001359331,NM_001359340,	0	0	0	0	0	0	0	0	0	0	0	0	0	0	0	0	0	0	0	0	2	2_2_0	397	0.01	2.51291	0.298058
chr1:118521827|118552156|F	chr1|118521826|118552156|F	chr1	118521827	118552156	+	exon	NM_001359341,NM_001359329,NM_001359345,NM_001359334,NM_001359330,NM_001359331,NM_001359328,NM_001359342,NM_001293301,NM_029709,NM_001359339,NM_001359338,NM_001293300,NM_001359347,NM_001359343,NM_001359336,NM_001359337,NM_001359335,NM_001359340,NM_001359346,	0	0	0	0	3	2_1_0	266	0.022	2	2_1_0	299	0.013	5	3_4_0	243	0.04	0	0	0	0	0	0	0	0	-0.113235	0.958997
chr1:118539266|118552156|F	chr1|118539265|118552156|F	chr1	118539266	118552156	+	exon	NM_001359330,NM_001359331,NM_001359328,NM_001359341,NM_001359329,NM_001359345,NM_001359334,NM_001293301,NM_029709,NM_001359342,NM_001359343,NM_001359337,NM_001359336,NM_001359338,NM_001359339,NM_001293300,NM_001359347,NM_001359346,NM_001359340,NM_001359335,	0	0	0	0	6	4_3_0	302	0.038	4	2_3_0	404	0.019	0	0	0	0	0	0	0	0	0	0	0	0	-4.88167	0.0540785
chr1:118539266|118561117|F	chr1|118539265|118561117|F	chr1	118539266	118561117	+	exon	NM_001359342,NM_001359335,NM_001359329,NM_001359339,NM_001359337,NM_001293301,NM_001359330,NM_001359343,NM_001359331,NM_029709,NM_001293300,NM_001359340,NM_001359336,NM_001359341,NM_001359328,NM_001359345,NM_001359347,NM_001359338,NM_001359346,NM_001359334,	0	0	0	0	0	0	0	0	3	2_1_0	397	0.015	0	0	0	0	2	2_1_0	225	0.017	0	0	0	0	-0.392175	0.88466
chr1:118539266|118581463|F	chr1|118539265|118581463|F	chr1	118539266	118581463	+	exon	NM_001359342,NM_001359335,NM_001359329,NM_001359339,NM_001359337,NM_001293301,NM_001359330,NM_001359343,NM_001359331,NM_029709,NM_001293300,NM_001359340,NM_001359336,NM_001359341,NM_001359328,NM_001359345,NM_001359347,NM_001359338,NM_001359346,NM_001359334,	0	0	0	0	0	0	0	0	4	3_2_0	363	0.022	0	0	0	0	2	1_2_0	189	0.021	0	0	0	0	-0.763096	0.776053
chr1:118543102|118543346|F	chr1|118543101|118543346|F	chr1	118543102	118543346	+	exon	NM_001359346,NM_001359328,NM_001359339,NM_029709,NM_001293300,NM_001359335,NM_001359340,NM_001293301,NM_001359330,NM_001359343,NM_001359347,NM_001359338,NM_001359336,NM_001359342,NM_001359334,NM_001359329,NM_001359345,NM_001359337,NM_001359331,NM_001359341,	4	3_3_0	382	0.021	0	0	0	0	0	0	0	0	0	0	0	0	0	0	0	0	0	0	0	0	-3.59176	0.187228
chr1:118543102|118548028|F	chr1|118543101|118548028|F	chr1	118543102	118548028	+	exon	NM_001359346,NM_001359328,NM_001359339,NM_029709,NM_001293300,NM_001359335,NM_001359340,NM_001293301,NM_001359330,NM_001359343,NM_001359347,NM_001359338,NM_001359336,NM_001359342,NM_001359334,NM_001359329,NM_001359345,NM_001359337,NM_001359331,NM_001359341,	2	2_1_1	344	0.011	3	3_2_1	335	0.018	9	6_9_0	408	0.042	6	5_5_0	293	0.039	5	2_3_0	247	0.039	15	3_8_1	334	0.082	0.762244	0.297125
chr1:118543102|118552156|F	chr1|118543101|118552156|F	chr1	118543102	118552156	+	exon	NM_001359346,NM_001359328,NM_001359339,NM_029709,NM_001293300,NM_001359335,NM_001359340,NM_001293301,NM_001359330,NM_001359343,NM_001359347,NM_001359338,NM_001359336,NM_001359342,NM_001359334,NM_001359329,NM_001359345,NM_001359337,NM_001359331,NM_001359341,	4	4_4_0	301	0.026	0	0	0	0	2	2_2_0	379	0.01	5	4_4_0	278	0.035	2	1_2_0	233	0.017	0	0	0	0	0.191682	0.920042
chr1:118652301|118659118|F	chr1|118652300|118659118|F	chr1	118652301	118659118	+	exon	NM_023755,	0	0	0	0	0	0	0	0	2	2_2_0	51	0.073	0	0	0	0	0	0	0	0	0	0	0	0	-2.61876	0.279478
chr1:119548564|119579077|R	chr1|119548563|119579077|R	chr1	119548564	119579077	-	exon	NM_145506,	0	0	0	0	0	0	0	0	0	0	0	0	3	2_2_0	59	0.092	0	0	0	0	2	1_2_0	60	0.062	3.75392	0.172044
chr1:119548894|119579077|R	chr1|119548893|119579077|R	chr1	119548894	119579077	-	exon	NM_145506,	7	6_5_0	59	0.192	16	12_11_1	50	0.39	18	10_12_0	60	0.375	12	8_6_1	60	0.286	13	10_9_0	40	0.394	21	10_8_0	68	0.382	0.0383463	0.942202
chr1:119554206|119579077|R	chr1|119554205|119579077|R	chr1	119554206	119579077	-	exon	NM_145506,	0	0	0	0	2	2_2_0	63	0.06	0	0	0	0	0	0	0	0	0	0	0	0	0	0	0	0	-2.81684	0.265175
chr1:119567796|119579077|R	chr1|119567795|119579077|R	chr1	119567796	119579077	-	exon	NM_145506,	24	10_16_4	64	0.429	21	10_12_3	71	0.372	20	7_12_3	66	0.377	33	12_17_6	59	0.528	24	9_14_2	44	0.522	0	0	0	0	-0.230457	0.852573
chr1:119599005|119609286|R	chr1|119599004|119609286|R	chr1	119599005	119609286	-	exon	NM_145506,NM_001113416,	6	4_5_0	601	0.02	16	10_10_0	553	0.055	27	14_16_0	740	0.068	9	6_4_0	643	0.027	14	8_7_0	499	0.053	16	8_9_0	705	0.043	-0.414886	0.432863
chr1:119605228|119609286|R	chr1|119605227|119609286|R	chr1	119605228	119609286	-	exon	NM_145506,NM_001113416,	14	5_10_4	605	0.044	9	0_4_6	588	0.03	11	0_8_10	746	0.029	5	1_3_2	696	0.014	14	1_8_9	541	0.049	12	0_6_8	739	0.031	-0.223551	0.695415
chr1:119605228|119642658|R	chr1|119605227|119642658|R	chr1	119605228	119642658	-	exon	NM_001113416,NM_145506,	0	0	0	0	7	0_5_4	428	0.032	7	1_5_5	519	0.026	5	0_2_3	444	0.022	2	0_2_2	352	0.011	7	0_3_5	317	0.042	-0.142771	0.884679
chr1:119607987|119609286|R	chr1|119607986|119609286|R	chr1	119607987	119609286	-	exon	NM_145506,NM_001113416,	4	3_3_0	685	0.012	0	0	0	0	0	0	0	0	2	1_2_0	785	0.005	0	0	0	0	0	0	0	0	-0.954809	0.722748
chr1:119615346|119620719|R	chr1|119615345|119620719|R	chr1	119615346	119620719	-	exon	NM_001113416,NM_145506,	8	6_2_5	618	0.025	3	1_0_2	590	0.01	9	7_2_5	782	0.022	0	0	0	0	0	0	0	0	3	3_1_2	747	0.008	-2.7208	0.0426255
chr1:119615346|119623968|R	chr1|119615345|119623968|R	chr1	119615346	119623968	-	exon	NM_001113416,NM_145506,	0	0	0	0	0	0	0	0	3	2_0_3	764	0.008	0	0	0	0	6	3_0_4	471	0.025	0	0	0	0	1.03663	0.656249
chr1:119615346|119642658|R	chr1|119615345|119642658|R	chr1	119615346	119642658	-	exon	NM_001113416,NM_145506,	4	1_2_1	418	0.019	0	0	0	0	0	0	0	0	0	0	0	0	0	0	0	0	0	0	0	0	-3.59176	0.187228
chr1:119617364|119623968|R	chr1|119617363|119623968|R	chr1	119617364	119623968	-	exon	NM_001113416,NM_145506,	0	0	0	0	0	0	0	0	2	2_1_1	823	0.005	0	0	0	0	0	0	0	0	0	0	0	0	-2.61876	0.279478
chr1:119621886|119642658|R	chr1|119621885|119642658|R	chr1	119621886	119642658	-	exon	NM_001113416,NM_145506,	2	1_2_0	520	0.008	0	0	0	0	0	0	0	0	0	0	0	0	0	0	0	0	3	1_2_0	487	0.012	0.2964	0.913334
chr1:119667514|119687766|R	chr1|119667513|119687766|R	chr1	119667514	119687766	-	exon	NM_019933,	0	0	0	0	0	0	0	0	2	1_2_0	653	0.006	0	0	0	0	0	0	0	0	0	0	0	0	-2.61876	0.279478
chr1:119667514|119692909|R	chr1|119667513|119692909|R	chr1	119667514	119692909	-	exon	NM_019933,	7	4_5_0	528	0.026	5	4_4_0	495	0.02	6	4_3_0	669	0.018	9	6_4_0	482	0.036	9	6_6_0	372	0.046	7	5_4_0	731	0.019	0.377274	0.575122
chr1:119667514|119765922|R	chr1|119667513|119765922|R	chr1	119667514	119765922	-	exon	NM_019933,	0	0	0	0	0	0	0	0	0	0	0	0	0	0	0	0	0	0	0	0	4	1_0_3	673	0.012	3.36847	0.217816
chr1:119675549|119692909|R	chr1|119675548|119692909|R	chr1	119675549	119692909	-	exon	NM_019933,	2	2_2_0	583	0.007	0	0	0	0	3	3_2_0	701	0.008	0	0	0	0	0	0	0	0	0	0	0	0	-3.82403	0.15789
chr1:119675549|119765922|R	chr1|119675548|119765922|R	chr1	119675549	119765922	-	exon	NM_019933,	0	0	0	0	0	0	0	0	2	2_1_1	611	0.007	0	0	0	0	0	0	0	0	0	0	0	0	-2.61876	0.279478
chr1:119678755|119687766|R	chr1|119678754|119687766|R	chr1	119678755	119687766	-	exon	NM_019933,	4	2_2_0	638	0.012	0	0	0	0	4	2_2_0	743	0.011	0	0	0	0	0	0	0	0	0	0	0	0	-4.47429	0.0901328
chr1:119687610|119765922|R	chr1|119687609|119765922|R	chr1	119687610	119765922	-	exon	NM_019933,	2	1_0_2	529	0.008	0	0	0	0	0	0	0	0	0	0	0	0	0	0	0	0	0	0	0	0	-2.70747	0.272918
chr1:119691601|119765922|R	chr1|119691600|119765922|R	chr1	119691601	119765922	-	exon	NM_019933,	0	0	0	0	5	1_0_3	484	0.02	0	0	0	0	0	0	0	0	0	0	0	0	0	0	0	0	-4.02402	0.142441
chr1:119691601|119773271|R	chr1|119691600|119773271|R	chr1	119691601	119773271	-	exon	NM_019933,	4	0_2_2	531	0.015	0	0	0	0	0	0	0	0	0	0	0	0	0	0	0	0	3	1_0_2	662	0.009	-0.584387	0.821741
chr1:119706155|119707901|R	chr1|119706154|119707901|R	chr1	119706155	119707901	-	exon	NM_019933,	3	3_3_0	527	0.011	6	3_3_0	537	0.022	3	3_2_0	702	0.008	0	0	0	0	2	2_2_0	444	0.009	8	3_4_0	680	0.023	-0.452173	0.721341
chr1:119706155|119726096|R	chr1|119706154|119726096|R	chr1	119706155	119726096	-	exon	NM_019933,	3	2_1_2	621	0.01	0	0	0	0	6	4_4_1	728	0.016	2	2_2_0	585	0.007	3	2_1_2	521	0.011	5	2_1_1	835	0.012	0.0886947	0.952408
chr1:119706155|119765922|R	chr1|119706154|119765922|R	chr1	119706155	119765922	-	exon	NM_019933,	11	4_3_2	473	0.044	4	2_2_0	467	0.017	4	2_1_1	647	0.012	2	2_1_1	457	0.009	5	5_1_3	391	0.025	0	0	0	0	-1.4406	0.171852
chr1:119706155|119773271|R	chr1|119706154|119773271|R	chr1	119706155	119773271	-	exon	NM_019933,	0	0	0	0	4	4_3_1	505	0.016	3	3_1_2	609	0.01	0	0	0	0	0	0	0	0	0	0	0	0	-4.38146	0.101141
chr1:119707776|119765922|R	chr1|119707775|119765922|R	chr1	119707776	119765922	-	exon	NM_019933,	2	1_0_2	460	0.009	2	2_1_1	437	0.009	0	0	0	0	0	0	0	0	0	0	0	0	0	0	0	0	-3.65791	0.18044
chr1:119707776|119773271|R	chr1|119707775|119773271|R	chr1	119707776	119773271	-	exon	NM_019933,	0	0	0	0	0	0	0	0	2	2_2_0	562	0.007	0	0	0	0	0	0	0	0	0	0	0	0	-2.61876	0.279478
chr1:119715947|119726096|R	chr1|119715946|119726096|R	chr1	119715947	119726096	-	exon	NM_019933,	0	0	0	0	0	0	0	0	3	2_3_1	697	0.009	0	0	0	0	2	2_1_1	517	0.008	4	3_3_1	824	0.01	0.872113	0.714815
chr1:119715947|119743439|R	chr1|119715946|119743439|R	chr1	119715947	119743439	-	exon	NM_019933,	7	5_5_2	589	0.023	0	0	0	0	5	4_4_0	813	0.012	2	2_2_0	554	0.007	4	3_4_1	521	0.015	0	0	0	0	-0.944998	0.533301
chr1:119715947|119765922|R	chr1|119715946|119765922|R	chr1	119715947	119765922	-	exon	NM_019933,	6	4_3_1	459	0.025	4	3_2_2	512	0.015	0	0	0	0	9	1_2_3	430	0.04	9	5_3_2	400	0.043	19	5_2_6	678	0.053	1.68839	0.0129286
chr1:119715947|119773271|R	chr1|119715946|119773271|R	chr1	119715947	119773271	-	exon	NM_019933,	5	3_2_2	504	0.019	4	2_2_2	550	0.014	5	3_4_3	583	0.017	7	3_3_4	448	0.03	9	3_3_3	422	0.041	0	0	0	0	0.150465	0.866293
chr1:119715947|119783589|R	chr1|119715946|119783589|R	chr1	119715947	119783589	-	exon	NM_019933,	3	0_1_3	448	0.013	0	0	0	0	2	1_2_1	546	0.007	0	0	0	0	0	0	0	0	5	2_3_0	567	0.017	-0.179722	0.936869
chr1:119721864|119765922|R	chr1|119721863|119765922|R	chr1	119721864	119765922	-	exon	NM_019933,	0	0	0	0	0	0	0	0	2	2_2_0	673	0.006	0	0	0	0	0	0	0	0	0	0	0	0	-2.61876	0.279478
chr1:119721864|119773271|R	chr1|119721863|119773271|R	chr1	119721864	119773271	-	exon	NM_019933,	3	3_3_0	541	0.011	2	1_0_2	584	0.007	7	5_2_1	635	0.022	4	3_1_2	513	0.015	8	6_2_3	485	0.032	7	3_2_2	699	0.02	0.583036	0.516792
chr1:119726033|119773271|R	chr1|119726032|119773271|R	chr1	119726033	119773271	-	exon	NM_019933,	0	0	0	0	2	2_1_1	766	0.005	0	0	0	0	0	0	0	0	0	0	0	0	0	0	0	0	-2.81684	0.265175
chr1:119741355|119765481|R	chr1|119741354|119765481|R	chr1	119741355	119765481	-	exon	NM_019933,	3	2_3_1	568	0.01	3	3_2_1	585	0.01	0	0	0	0	0	0	0	0	2	2_1_1	452	0.009	0	0	0	0	-1.48917	0.540915
chr1:119741355|119765922|R	chr1|119741354|119765922|R	chr1	119741355	119765922	-	exon	NM_019933,	26	18_3_13	478	0.098	31	16_6_11	508	0.109	34	17_4_14	541	0.112	23	14_4_12	475	0.088	45	21_9_12	420	0.176	33	19_5_11	638	0.094	0.0643103	0.883986
chr1:119741355|119773271|R	chr1|119741354|119773271|R	chr1	119741355	119773271	-	exon	NM_019933,	4	3_1_2	524	0.015	3	3_2_1	547	0.011	6	3_0_5	503	0.023	0	0	0	0	0	0	0	0	0	0	0	0	-5.18935	0.0281262
chr1:119741355|119783589|R	chr1|119741354|119783589|R	chr1	119741355	119783589	-	exon	NM_019933,	3	3_1_0	468	0.013	7	3_3_0	457	0.03	3	3_1_0	465	0.013	3	2_1_0	439	0.013	0	0	0	0	4	3_3_0	527	0.015	-1.04986	0.447548
chr1:119765031|119773271|R	chr1|119765030|119773271|R	chr1	119765031	119773271	-	exon	NM_019933,	7	5_1_2	551	0.025	0	0	0	0	5	2_1_1	640	0.015	4	4_1_3	497	0.016	6	5_4_0	466	0.025	7	5_0_3	690	0.02	0.418564	0.663642
chr1:119765031|119783589|R	chr1|119765030|119783589|R	chr1	119765031	119783589	-	exon	NM_019933,	8	4_7_0	494	0.031	12	9_4_1	507	0.045	9	7_5_0	604	0.029	6	5_1_1	441	0.026	3	2_1_1	415	0.014	11	6_4_0	613	0.035	-0.685531	0.268192
chr1:121221874|121312325|R	chr1|121221873|121312325|R	chr1	121221874	121312325	-	intergenic_region	n/a	0	0	0	0	0	0	0	0	0	0	0	0	0	0	0	0	3	3_3_0	338	0.017	0	0	0	0	3.24222	0.234967
chr1:121305855|121312325|R	chr1|121305854|121312325|R	chr1	121305855	121312325	-	exon	NM_001271531,NM_001357251,NM_133748,NM_001271532,NM_178082,	2	2_2_0	1209	0.003	2	2_1_0	1259	0.003	0	0	0	0	2	1_2_0	1366	0.003	0	0	0	0	0	0	0	0	-1.02017	0.70451
chr1:121306864|121319972|R	chr1|121306863|121319972|R	chr1	121306864	121319972	-	exon	NM_178082,NM_133748,	2	2_1_1	708	0.006	3	1_2_1	688	0.009	0	0	0	0	2	2_2_0	866	0.005	0	0	0	0	0	0	0	0	-1.33273	0.600952
chr1:121319597|121319972|R	chr1|121319596|121319972|R	chr1	121319597	121319972	-	exon	NM_178082,NM_133748,	6	5_6_0	586	0.02	5	2_3_0	656	0.015	6	4_6_0	683	0.017	7	3_4_1	732	0.019	3	3_3_0	540	0.011	0	0	0	0	-0.809301	0.418956
chr1:121434533|121456171|F	chr1|121434532|121456171|F	chr1	121434533	121456171	+	exon	NM_029955,NM_001025156,	0	0	0	0	0	0	0	0	2	2_1_0	308	0.013	0	0	0	0	0	0	0	0	0	0	0	0	-2.61876	0.279478
chr1:121461464|121463185|F	chr1|121461463|121463185|F	chr1	121461464	121463185	+	exon	NM_029955,NM_001025156,	0	0	0	0	0	0	0	0	2	0_2_2	269	0.015	4	0_2_3	271	0.029	0	0	0	0	0	0	0	0	0.897445	0.740686
chr1:123384285|123398628|R	chr1|123384284|123398628|R	chr1	123384285	123398628	-	exon	NM_199021,	2	0_1_2	604	0.007	0	0	0	0	0	0	0	0	0	0	0	0	0	0	0	0	0	0	0	0	-2.70747	0.272918
chr1:123398521|123433085|R	chr1|123398520|123433085|R	chr1	123398521	123433085	-	exon	NM_199021,	0	0	0	0	0	0	0	0	0	0	0	0	0	0	0	0	3	1_2_0	548	0.011	0	0	0	0	3.24222	0.234967
chr1:123402833|123433085|R	chr1|123402832|123433085|R	chr1	123402833	123433085	-	exon	NM_199021,	3	0_2_2	766	0.008	0	0	0	0	5	1_3_2	869	0.011	0	0	0	0	0	0	0	0	2	0_1_2	786	0.005	-1.93237	0.404807
chr1:123411711|123486125|R	chr1|123411710|123486125|R	chr1	123411711	123486125	-	exon	NM_199021,	0	0	0	0	3	2_2_0	779	0.008	0	0	0	0	0	0	0	0	0	0	0	0	0	0	0	0	-3.33877	0.217395
chr1:123423613|123445321|R	chr1|123423612|123445321|R	chr1	123423613	123445321	-	exon	NM_199021,	0	0	0	0	9	6_6_0	856	0.021	5	3_5_0	970	0.01	2	2_2_0	429	0.009	0	0	0	0	9	2_4_0	808	0.022	-0.558262	0.615412
chr1:123423613|123486125|R	chr1|123423612|123486125|R	chr1	123423613	123486125	-	exon	NM_199021,	0	0	0	0	3	1_1_2	941	0.006	0	0	0	0	0	0	0	0	2	2_2_0	539	0.007	3	3_3_0	793	0.008	0.439863	0.855544
chr1:123432931|123486125|R	chr1|123432930|123486125|R	chr1	123432931	123486125	-	exon	NM_199021,	0	0	0	0	2	2_1_1	949	0.004	0	0	0	0	0	0	0	0	0	0	0	0	0	0	0	0	-2.81684	0.265175
chr1:123445201|123486125|R	chr1|123445200|123486125|R	chr1	123445201	123486125	-	exon	NM_199021,	3	1_1_2	756	0.008	2	2_1_1	791	0.005	2	2_0_1	982	0.004	0	0	0	0	0	0	0	0	0	0	0	0	-4.35638	0.103602
chr1:123831650|123905176|R	chr1|123831649|123905176|R	chr1	123831650	123905176	-	intron	NM_199021,	0	0	0	0	0	0	0	0	4	3_2_0	349	0.022	0	0	0	0	0	0	0	0	0	0	0	0	-3.48574	0.198452
chr1:125566468|125579327|F	chr1|125566467|125579327|F	chr1	125566468	125579327	+	exon	NM_001356294,NM_028787,	4	2_1_2	2620	0.003	4	4_3_0	2966	0.003	3	3_2_1	3312	0.002	5	3_3_0	3849	0.003	0	0	0	0	0	0	0	0	-1.18288	0.474835
chr1:125568547|125579327|F	chr1|125568546|125579327|F	chr1	125568547	125579327	+	exon	NM_001356294,NM_028787,	11	3_3_8	2507	0.009	11	5_6_2	2687	0.008	21	9_6_5	3174	0.013	15	7_6_5	3602	0.008	18	11_8_7	2991	0.012	29	12_13_5	4295	0.013	0.421094	0.414447
chr1:125572313|125574747|F	chr1|125572312|125574747|F	chr1	125572313	125574747	+	exon	NM_001356294,NM_028787,	0	0	0	0	3	2_2_0	3015	0.002	0	0	0	0	0	0	0	0	2	1_1_1	3007	0.001	0	0	0	0	-0.613605	0.823492
chr1:125572313|125579327|F	chr1|125572312|125579327|F	chr1	125572313	125579327	+	exon	NM_001356294,NM_028787,	4	4_3_1	2767	0.003	0	0	0	0	6	4_3_1	3403	0.004	3	2_0_1	3980	0.002	10	8_3_4	3275	0.006	5	3_2_1	4526	0.002	0.801354	0.420152
chr1:125587365|125591129|F	chr1|125587364|125591129|F	chr1	125587365	125591129	+	exon	NM_001356294,NM_028787,	0	0	0	0	0	0	0	0	2	2_2_0	3477	0.001	3	2_2_0	4217	0.001	3	2_3_0	3345	0.002	0	0	0	0	1.48734	0.548604
chr1:125872370|125873302|F	chr1|125872369|125873302|F	chr1	125872370	125873302	+	exon	NM_027677,NM_001311090,NM_145100,NM_001311089,	0	0	0	0	2	2_2_0	268	0.015	2	2_1_0	226	0.017	0	0	0	0	0	0	0	0	0	0	0	0	-3.60747	0.185721
chr1:125976926|125981697|R	chr1|125976925|125981697|R	chr1	125976926	125981697	-	exon	NM_172484,NM_001081756,	0	0	0	0	0	0	0	0	0	0	0	0	0	0	0	0	0	0	0	0	4	1_2_0	15	0.348	3.36847	0.217816
chr1:127306634|127320765|F	chr1|127306633|127320765|F	chr1	127306634	127320765	+	exon	NM_145128,	0	0	0	0	0	0	0	0	4	2_3_0	235	0.033	0	0	0	0	0	0	0	0	0	0	0	0	-3.48574	0.198452
chr1:127519345|127519754|R	chr1|127519344|127519754|R	chr1	127519345	127519754	-	intron	NM_028135,	0	0	0	0	3	2_2_0	767	0.008	2	2_2_0	963	0.004	3	3_3_0	715	0.008	0	0	0	0	2	1_2_0	817	0.005	-0.168701	0.93954
chr1:127519345|127552804|R	chr1|127519344|127552804|R	chr1	127519345	127552804	-	exon	NM_028135,	15	9_2_6	1078	0.027	12	8_6_3	1188	0.02	20	15_4_8	1545	0.025	17	12_4_7	1206	0.027	11	8_1_6	1069	0.02	13	8_3_2	1089	0.023	-0.283574	0.59143
chr1:127551326|127552804|R	chr1|127551325|127552804|R	chr1	127551326	127552804	-	exon	NM_028135,	34	18_18_2	1033	0.062	13	8_8_1	1109	0.023	28	18_18_3	1372	0.039	33	17_16_0	1125	0.055	10	7_7_2	1051	0.019	15	5_8_2	907	0.032	-0.451589	0.360135
chr1:127649021|127668770|R	chr1|127649020|127668770|R	chr1	127649021	127668770	-	intron	NM_028135,	3	3_3_0	611	0.01	0	0	0	0	0	0	0	0	0	0	0	0	2	1_2_0	625	0.006	3	2_1_0	581	0.01	0.553497	0.821142
chr1:127668224|127668770|R	chr1|127668223|127668770|R	chr1	127668224	127668770	-	intron	NM_028135,	2	2_2_0	654	0.006	2	2_2_0	691	0.006	6	6_4_1	747	0.016	4	3_4_0	674	0.012	0	0	0	0	8	5_3_0	616	0.025	0.114791	0.929891
chr1:127668651|127673097|R	chr1|127668650|127673097|R	chr1	127668651	127673097	-	intron	NM_028135,	2	2_2_0	620	0.006	3	2_1_0	629	0.009	0	0	0	0	0	0	0	0	2	2_2_0	617	0.006	0	0	0	0	-1.25065	0.621004
chr1:127775143|127795317|F	chr1|127775142|127795317|F	chr1	127775143	127795317	+	exon	NM_028399,	0	0	0	0	0	0	0	0	0	0	0	0	0	0	0	0	0	0	0	0	3	0_1_3	1312	0.005	3.00373	0.260131
chr1:127791605|127795317|F	chr1|127791604|127795317|F	chr1	127791605	127795317	+	exon	NM_028399,	0	0	0	0	2	2_1_1	1111	0.004	0	0	0	0	0	0	0	0	3	2_1_1	716	0.008	2	2_2_0	1155	0.003	1.01045	0.693397
chr1:127791605|127799553|F	chr1|127791604|127799553|F	chr1	127791605	127799553	+	exon	NM_028399,	9	7_7_0	1006	0.018	9	7_6_0	1077	0.016	13	10_10_1	1323	0.019	5	4_5_0	1038	0.01	8	8_6_0	744	0.021	10	5_4_0	1157	0.017	-0.527403	0.382127
chr1:127791605|127801676|F	chr1|127791604|127801676|F	chr1	127791605	127801676	+	exon	NM_028399,	8	5_2_2	985	0.016	8	5_4_3	1102	0.014	14	9_8_2	1294	0.021	11	6_2_4	1034	0.021	9	7_7_0	782	0.022	8	6_4_1	1222	0.013	-0.176068	0.765397
chr1:127791605|127803659|F	chr1|127791604|127803659|F	chr1	127791605	127803659	+	exon	NM_028399,	9	7_8_0	871	0.02	4	3_4_0	918	0.009	8	5_5_0	1082	0.015	0	0	0	0	16	9_11_0	640	0.048	21	12_11_0	928	0.043	0.700051	0.243374
chr1:127821977|127824397|R	chr1|127821976|127824397|R	chr1	127821977	127824397	-	exon	NM_011737,	0	0	0	0	2	2_1_0	55	0.068	9	5_6_0	46	0.281	10	6_6_0	88	0.185	4	3_3_0	46	0.148	6	3_3_0	104	0.103	0.780965	0.392806
chr1:127889156|127891096|F	chr1|127889155|127891096|F	chr1	127889156	127891096	+	exon	NM_178690,	9	7_8_1	2908	0.006	3	2_3_0	3091	0.002	4	4_3_0	3225	0.002	14	6_4_3	3677	0.008	2	2_2_0	2845	0.001	7	5_4_1	3893	0.004	0.399564	0.582064
chr1:127889156|127901698|F	chr1|127889155|127901698|F	chr1	127889156	127901698	+	exon	NM_178690,	0	0	0	0	0	0	0	0	0	0	0	0	3	2_1_0	3706	0.002	0	0	0	0	0	0	0	0	3.14355	0.245181
chr1:127889156|127903837|F	chr1|127889155|127903837|F	chr1	127889156	127903837	+	exon	NM_178690,	0	0	0	0	4	3_3_1	3190	0.003	0	0	0	0	9	5_5_0	4064	0.004	0	0	0	0	0	0	0	0	0.918753	0.629676
chr1:127889156|127909950|F	chr1|127889155|127909950|F	chr1	127889156	127909950	+	exon	NM_178690,	11	8_7_0	2926	0.007	10	6_6_0	3116	0.006	9	5_5_0	3328	0.005	5	4_5_0	3821	0.003	10	6_7_0	2927	0.007	7	4_3_0	4030	0.003	-0.536297	0.377778
chr1:127889156|127915720|F	chr1|127889155|127915720|F	chr1	127889156	127915720	+	exon	NM_178690,	2	2_2_0	2797	0.001	5	3_1_0	2712	0.004	2	2_2_0	3028	0.001	3	2_1_0	3532	0.002	3	2_3_0	2864	0.002	0	0	0	0	-0.640561	0.704522
chr1:127889156|127919641|F	chr1|127889155|127919641|F	chr1	127889156	127919641	+	exon	NM_178690,	5	4_4_0	2749	0.004	4	2_2_0	2867	0.003	0	0	0	0	4	3_3_0	3726	0.002	0	0	0	0	7	2_1_4	3925	0.004	0.0641179	0.962662
chr1:127889156|127925441|F	chr1|127889155|127925441|F	chr1	127889156	127925441	+	exon	NM_178690,	0	0	0	0	0	0	0	0	0	0	0	0	4	3_3_0	3560	0.002	4	2_3_1	2777	0.003	0	0	0	0	4.51062	0.0917422
chr1:127901579|127909950|F	chr1|127901578|127909950|F	chr1	127901579	127909950	+	exon	NM_178690,	0	0	0	0	0	0	0	0	3	3_3_0	3123	0.002	0	0	0	0	2	2_2_0	2662	0.002	0	0	0	0	-0.392175	0.88466
chr1:127919568|127928121|F	chr1|127919567|127928121|F	chr1	127919568	127928121	+	exon	NM_178690,	0	0	0	0	2	2_2_0	2475	0.002	0	0	0	0	7	6_6_0	3169	0.004	3	2_2_1	2629	0.002	0	0	0	0	2.00599	0.3362
chr1:127924728|127928121|F	chr1|127924727|127928121|F	chr1	127924728	127928121	+	exon	NM_178690,	12	11_9_0	2654	0.009	8	5_6_0	2728	0.006	11	8_7_0	2926	0.007	20	12_12_0	3487	0.011	13	6_8_3	2791	0.009	17	11_7_0	3916	0.009	0.581836	0.280597
chr1:127930390|127937565|F	chr1|127930389|127937565|F	chr1	127930390	127937565	+	exon	NM_178690,	0	0	0	0	2	1_2_1	2409	0.002	0	0	0	0	0	0	0	0	0	0	0	0	0	0	0	0	-2.81684	0.265175
chr1:127930707|127939148|F	chr1|127930706|127939148|F	chr1	127930707	127939148	+	exon	NM_178690,	0	0	0	0	0	0	0	0	0	0	0	0	0	0	0	0	3	1_2_1	2687	0.002	0	0	0	0	3.24222	0.234967
chr1:127934417|127939148|F	chr1|127934416|127939148|F	chr1	127934417	127939148	+	exon	NM_178690,	0	0	0	0	3	2_2_0	2115	0.003	0	0	0	0	0	0	0	0	0	0	0	0	6	2_2_0	2263	0.005	0.579775	0.805305
chr1:127987997|127999460|R	chr1|127987996|127999460|R	chr1	127987997	127999460	-	exon	NM_001357573,NM_001285945,NM_027678,	0	0	0	0	2	1_2_0	68	0.056	2	2_2_0	76	0.05	0	0	0	0	0	0	0	0	0	0	0	0	-3.60747	0.185721
chr1:127992800|127999460|R	chr1|127992799|127999460|R	chr1	127992800	127999460	-	exon	NM_001285945,NM_001357573,NM_027678,	0	0	0	0	0	0	0	0	0	0	0	0	0	0	0	0	0	0	0	0	2	2_2_0	120	0.032	2.51291	0.298058
chr1:128151744|128153399|F	chr1|128151743|128153399|F	chr1	128151744	128153399	+	exon	NM_001357482,NM_181750,	32	21_20_0	192	0.25	22	14_16_2	206	0.176	37	19_21_0	167	0.307	54	25_27_0	178	0.378	38	22_23_1	106	0.418	34	11_8_2	144	0.321	0.393272	0.357103
chr1:128167893|128175232|F	chr1|128167892|128175232|F	chr1	128167893	128175232	+	exon	NM_181750,NM_001357482,	2	1_2_0	240	0.016	0	0	0	0	2	2_1_0	177	0.022	0	0	0	0	0	0	0	0	4	4_3_0	211	0.037	-0.167669	0.946155
chr1:128167893|128176956|F	chr1|128167892|128176956|F	chr1	128167893	128176956	+	intron	NM_181750,NM_001357482,	5	3_2_0	136	0.068	2	2_1_0	140	0.028	0	0	0	0	7	5_5_0	121	0.104	7	5_5_0	80	0.149	4	2_3_0	132	0.057	1.21879	0.2775
chr1:128174949|128186909|F	chr1|128174948|128186909|F	chr1	128174949	128186909	+	exon	NM_181750,NM_001357482,	0	0	0	0	0	0	0	0	0	0	0	0	0	0	0	0	0	0	0	0	2	1_2_1	98	0.039	2.51291	0.298058
chr1:128175092|128181754|F	chr1|128175091|128181754|F	chr1	128175092	128181754	+	exon	NM_001357482,NM_181750,	0	0	0	0	0	0	0	0	2	1_0_2	137	0.028	0	0	0	0	0	0	0	0	0	0	0	0	-2.61876	0.279478
chr1:128193460|128223641|F	chr1|128193459|128223641|F	chr1	128193460	128223641	+	exon	NM_181750,NM_001357482,	4	2_2_0	76	0.095	4	3_4_0	77	0.094	0	0	0	0	0	0	0	0	3	3_3_0	47	0.113	2	2_2_0	50	0.074	-0.778324	0.678342
chr1:128196974|128211359|F	chr1|128196973|128211359|F	chr1	128196974	128211359	+	exon	NM_001357482,NM_181750,	2	2_2_0	60	0.062	0	0	0	0	5	4_2_0	72	0.122	0	0	0	0	0	0	0	0	0	0	0	0	-4.26599	0.113137
chr1:128211205|128223641|F	chr1|128211204|128223641|F	chr1	128211205	128223641	+	exon	NM_001357482,NM_181750,	2	1_2_1	90	0.043	3	2_2_1	94	0.06	8	6_7_0	76	0.174	4	3_3_0	81	0.09	0	0	0	0	0	0	0	0	-1.66231	0.309878
chr1:128252203|128256237|F	chr1|128252202|128256237|F	chr1	128252203	128256237	+	exon	NM_001356529,NM_026390,	8	7_6_0	4043	0.004	0	0	0	0	3	3_3_0	4210	0.001	3	2_2_0	5243	0.001	3	2_2_0	4495	0.001	2	1_2_0	4576	0.001	-0.495842	0.731451
chr1:128252203|128259537|F	chr1|128252202|128259537|F	chr1	128252203	128259537	+	exon	NM_001356529,NM_026390,	6	5_5_0	6102	0.002	0	0	0	0	5	4_4_0	5004	0.002	4	3_3_0	7144	0.001	7	5_5_0	6023	0.002	4	2_2_0	6360	0.001	0.396386	0.709744
chr1:128252203|128260888|F	chr1|128252202|128260888|F	chr1	128252203	128260888	+	exon	NM_001356529,NM_026390,	17	12_6_8	7230	0.005	18	12_5_5	6860	0.005	27	15_9_8	5775	0.009	27	17_7_11	8193	0.007	17	10_5_4	6687	0.005	25	13_5_8	6843	0.007	0.0514788	0.917042
chr1:128252203|128262957|F	chr1|128252202|128262957|F	chr1	128252203	128262957	+	exon	NM_001356529,NM_026390,	14	8_8_1	3171	0.009	10	6_5_0	3206	0.006	15	9_8_0	3421	0.009	19	10_11_2	4189	0.009	20	17_17_0	3336	0.012	26	14_13_0	2857	0.018	0.629937	0.22388
chr1:128252203|128266414|F	chr1|128252202|128266414|F	chr1	128252203	128266414	+	exon	NM_026390,NM_001356529,	0	0	0	0	0	0	0	0	0	0	0	0	5	2_3_0	4786	0.002	0	0	0	0	0	0	0	0	3.81442	0.165119
chr1:128252203|128269971|F	chr1|128252202|128269971|F	chr1	128252203	128269971	+	exon	NM_001356529,NM_026390,	11	7_8_0	3249	0.007	0	0	0	0	0	0	0	0	29	10_10_0	4306	0.013	18	13_13_0	3319	0.011	28	15_13_0	2929	0.019	2.61601	0.00100158
chr1:128252203|128275004|F	chr1|128252202|128275004|F	chr1	128252203	128275004	+	exon	NM_001356529,NM_026390,	6	4_3_0	4328	0.003	6	4_3_0	4491	0.003	14	9_7_0	4161	0.007	9	4_3_0	5342	0.003	10	7_7_0	4205	0.005	6	6_5_0	4410	0.003	-0.111301	0.85498
chr1:128255433|128260888|F	chr1|128255432|128260888|F	chr1	128255433	128260888	+	exon	NM_026390,NM_001356529,	3	1_2_3	7868	0.001	0	0	0	0	2	0_1_2	6505	0.001	0	0	0	0	0	0	0	0	0	0	0	0	-3.84608	0.156199
chr1:128255433|128266414|F	chr1|128255432|128266414|F	chr1	128255433	128266414	+	exon	NM_026390,NM_001356529,	6	0_5_4	4287	0.003	8	2_5_5	4122	0.004	4	0_2_3	4765	0.002	0	0	0	0	4	0_3_4	4694	0.002	8	0_5_5	5285	0.003	-0.732619	0.420576
chr1:128255433|128269971|F	chr1|128255432|128269971|F	chr1	128255433	128269971	+	exon	NM_026390,NM_001356529,	10	0_5_7	3891	0.005	3	1_2_1	3778	0.002	3	2_2_1	4454	0.001	5	0_3_3	4673	0.002	0	0	0	0	0	0	0	0	-1.69756	0.207848
chr1:128255433|128275004|F	chr1|128255432|128275004|F	chr1	128255433	128275004	+	exon	NM_026390,NM_001356529,	0	0	0	0	0	0	0	0	0	0	0	0	0	0	0	0	0	0	0	0	2	0_1_2	6139	0.001	2.51291	0.298058
chr1:128256144|128266414|F	chr1|128256143|128266414|F	chr1	128256144	128266414	+	exon	NM_026390,NM_001356529,	2	2_2_0	5060	0.001	0	0	0	0	2	2_2_0	5652	0.001	2	2_2_0	6111	0.001	0	0	0	0	0	0	0	0	-0.90297	0.737514
chr1:128258832|128262957|F	chr1|128258831|128262957|F	chr1	128258832	128262957	+	exon	NM_001356529,NM_026390,	0	0	0	0	0	0	0	0	4	4_2_0	5142	0.002	5	4_5_0	5936	0.002	3	2_1_0	5293	0.001	0	0	0	0	0.987786	0.627373
chr1:128258832|128266414|F	chr1|128258831|128266414|F	chr1	128258832	128266414	+	exon	NM_026390,NM_001356529,	2	2_2_0	5302	0.001	0	0	0	0	0	0	0	0	5	4_2_0	6532	0.002	0	0	0	0	0	0	0	0	1.10632	0.66919
chr1:128260831|128266414|F	chr1|128260830|128266414|F	chr1	128260831	128266414	+	exon	NM_001356529,	14	5_4_6	7832	0.004	6	3_2_3	7169	0.002	0	0	0	0	0	0	0	0	9	4_1_1	7668	0.002	0	0	0	0	-1.17541	0.202376
chr1:128260834|128266414|F	chr1|128260833|128266414|F	chr1	128260834	128266414	+	exon	NM_026390,	4	1_4_2	8116	0.001	0	0	0	0	0	0	0	0	3	1_3_0	9203	0.001	3	1_3_1	7942	0.001	7	3_2_2	9201	0.002	1.47962	0.376365
chr1:128262793|128266414|F	chr1|128262792|128266414|F	chr1	128262793	128266414	+	exon	NM_026390,NM_001356529,	7	5_5_0	8297	0.002	8	4_5_0	7634	0.002	6	3_4_0	7205	0.002	5	3_3_0	9330	0.001	10	7_8_0	7934	0.003	14	7_5_1	9127	0.003	0.327468	0.594535
chr1:128333517|128355659|R	chr1|128333516|128355659|R	chr1	128333517	128355659	-	exon	NM_008567,	0	0	0	0	0	0	0	0	2	2_2_0	231	0.017	0	0	0	0	0	0	0	0	0	0	0	0	-2.61876	0.279478
chr1:128348369|128353570|R	chr1|128348368|128353570|R	chr1	128348369	128353570	-	exon	NM_001313695,NM_008567,	0	0	0	0	0	0	0	0	2	2_2_0	498	0.008	0	0	0	0	2	2_2_0	438	0.009	0	0	0	0	0.106498	0.97172
chr1:128348369|128355659|R	chr1|128348368|128355659|R	chr1	128348369	128355659	-	exon	NM_001313695,NM_008567,	0	0	0	0	0	0	0	0	2	2_1_0	379	0.01	0	0	0	0	0	0	0	0	0	0	0	0	-2.61876	0.279478
chr1:128351433|128355659|R	chr1|128351432|128355659|R	chr1	128351433	128355659	-	exon	NM_001313695,NM_008567,	0	0	0	0	0	0	0	0	2	2_1_0	361	0.011	0	0	0	0	0	0	0	0	0	0	0	0	-2.61876	0.279478
chr1:128366698|128372286|R	chr1|128366697|128372286|R	chr1	128366698	128372286	-	exon	NM_177445,	0	0	0	0	6	4_4_0	2525	0.005	5	3_3_0	2995	0.003	5	3_4_0	2573	0.004	5	2_2_1	2390	0.004	15	4_7_3	3202	0.009	0.999182	0.211992
chr1:128405366|128415411|R	chr1|128405365|128415411|R	chr1	128405366	128415411	-	exon	NM_177445,	0	0	0	0	2	2_2_0	2297	0.002	0	0	0	0	0	0	0	0	0	0	0	0	4	2_2_0	2660	0.003	0.554021	0.836395
chr1:130682149|130684070|R	chr1|130682148|130684070|R	chr1	130682149	130684070	-	intergenic_region	n/a	75	25_25_3	28	0.843	54	30_28_5	38	0.74	69	24_26_0	31	0.817	47	13_15_0	13	0.879	55	25_25_2	11	0.909	81	23_24_1	11	0.936	-0.230238	0.501013
chr1:130682149|130684073|R	chr1|130682148|130684073|R	chr1	130682149	130684073	-	intergenic_region	n/a	71	27_26_3	28	0.835	62	28_33_3	36	0.775	84	35_37_1	19	0.898	53	19_20_1	11	0.906	64	23_24_2	8	0.941	77	22_27_1	8	0.951	-0.263529	0.427585
chr1:130698679|130708201|R	chr1|130698678|130708201|R	chr1	130698679	130708201	-	exon	NM_001162416,NR_027859,NM_001368843,NM_001162415,NM_008825,	9	3_6_3	3616	0.005	0	0	0	0	11	5_8_4	3906	0.006	5	2_5_1	2689	0.004	6	3_3_1	2694	0.004	15	3_7_2	3772	0.008	0.281075	0.668871
chr1:130698679|130714576|R	chr1|130698678|130714576|R	chr1	130698679	130714576	-	exon	NR_027859,NM_001162415,NM_001162416,NM_001368843,NM_008825,	0	0	0	0	0	0	0	0	0	0	0	0	0	0	0	0	0	0	0	0	2	1_2_0	3326	0.001	2.51291	0.298058
chr1:130702231|130708201|R	chr1|130702230|130708201|R	chr1	130702231	130708201	-	exon	NR_027859,NM_001162416,NM_001368843,NM_001162415,NM_008825,	3	2_3_0	3682	0.002	0	0	0	0	0	0	0	0	0	0	0	0	0	0	0	0	0	0	0	0	-3.21638	0.229498
chr1:130705377|130708201|R	chr1|130705376|130708201|R	chr1	130705377	130708201	-	exon	NM_008825,NM_001162415,NM_001368843,NR_027859,NM_001162416,	19	11_14_1	3960	0.01	18	12_11_1	3560	0.01	13	8_6_0	4419	0.006	0	0	0	0	15	11_10_1	3002	0.01	0	0	0	0	-1.73571	0.142211
chr1:130705377|130714576|R	chr1|130705376|130714576|R	chr1	130705377	130714576	-	exon	NM_008825,NM_001162415,NM_001368843,NR_027859,NM_001162416,	3	1_3_0	3433	0.002	0	0	0	0	0	0	0	0	0	0	0	0	0	0	0	0	2	2_1_0	3856	0.001	-0.703215	0.798427
chr1:130706426|130708201|R	chr1|130706425|130708201|R	chr1	130706426	130708201	-	exon	NM_001368843,NM_001162416,NR_027859,NM_008825,NM_001162415,	6	2_6_2	4229	0.003	0	0	0	0	0	0	0	0	0	0	0	0	0	0	0	0	13	3_4_4	4384	0.006	0.843159	0.584226
chr1:131155168|131163565|F	chr1|131155167|131163565|F	chr1	131155168	131163565	+	exon	NM_010709,NM_001136070,	0	0	0	0	0	0	0	0	0	0	0	0	0	0	0	0	0	0	0	0	3	2_0_1	830	0.007	3.00373	0.260131
chr1:131161348|131163565|F	chr1|131161347|131163565|F	chr1	131161348	131163565	+	exon	NM_010709,NM_001136070,	2	1_0_2	584	0.007	0	0	0	0	0	0	0	0	0	0	0	0	0	0	0	0	0	0	0	0	-2.70747	0.272918
chr1:131163520|131171111|F	chr1|131163519|131171111|F	chr1	131163520	131171111	+	exon	NM_001136070,NM_010709,	0	0	0	0	0	0	0	0	3	2_2_0	721	0.008	0	0	0	0	0	0	0	0	0	0	0	0	-3.11686	0.239658
chr1:131165120|131171111|F	chr1|131165119|131171111|F	chr1	131165120	131171111	+	exon	NM_001136070,NM_010709,	0	0	0	0	0	0	0	0	0	0	0	0	0	0	0	0	2	2_2_0	693	0.006	0	0	0	0	2.72525	0.28161
chr1:131263273|131272218|R	chr1|131263272|131272218|R	chr1	131263273	131272218	-	exon	NM_019777,	0	0	0	0	0	0	0	0	2	1_1_1	250	0.016	0	0	0	0	0	0	0	0	0	0	0	0	-2.61876	0.279478
chr1:131332117|131356905|R	chr1|131332116|131356905|R	chr1	131332117	131356905	-	exon	NM_001081011,	0	0	0	0	0	0	0	0	0	0	0	0	3	1_3_2	49	0.109	0	0	0	0	0	0	0	0	3.14355	0.245181
chr1:131344349|131356905|R	chr1|131344348|131356905|R	chr1	131344349	131356905	-	exon	NM_001081011,	0	0	0	0	0	0	0	0	4	4_4_0	63	0.113	4	3_3_0	51	0.136	9	5_4_0	50	0.265	3	2_3_0	94	0.06	1.91928	0.190383
chr1:131411800|131436867|R	chr1|131411799|131436867|R	chr1	131411800	131436867	-	exon	NM_001081011,	0	0	0	0	0	0	0	0	0	0	0	0	0	0	0	0	0	0	0	0	3	1_2_0	90	0.062	3.00373	0.260131
chr1:13146875|13167106|R	chr1|13146874|13167106|R	chr1	13146875	13167106	-	exon	NM_008678,NM_001302702,	0	0	0	0	0	0	0	0	3	2_2_0	351	0.017	0	0	0	0	0	0	0	0	0	0	0	0	-3.11686	0.239658
chr1:13156370|13167106|R	chr1|13156369|13167106|R	chr1	13156370	13167106	-	exon	NM_008678,NM_001302702,	4	3_3_0	387	0.02	7	3_3_0	373	0.036	3	2_3_0	440	0.013	7	3_4_0	350	0.038	7	3_4_0	296	0.045	2	2_2_0	383	0.01	0.0924107	0.91719
chr1:13160161|13167106|R	chr1|13160160|13167106|R	chr1	13160161	13167106	-	exon	NM_001302702,NM_008678,	5	3_5_0	410	0.024	0	0	0	0	2	2_1_0	451	0.009	0	0	0	0	4	3_3_0	293	0.027	0	0	0	0	-0.712469	0.733538
chr1:13161590|13162067|R	chr1|13161589|13162067|R	chr1	13161590	13162067	-	intron	NM_001302702,NM_008678,	0	0	0	0	2	2_2_0	10	0.286	0	0	0	0	0	0	0	0	0	0	0	0	0	0	0	0	-2.81684	0.265175
chr1:13186733|13286025|R	chr1|13186732|13286025|R	chr1	13186733	13286025	-	exon	NM_001302702,NM_008678,	0	0	0	0	0	0	0	0	0	0	0	0	3	3_1_1	312	0.019	0	0	0	0	2	1_0_2	348	0.011	3.75392	0.172044
chr1:131919005|131924641|F	chr1|131919004|131924641|F	chr1	131919005	131924641	+	exon	NM_001145804,NM_175294,	3	2_1_2	3243	0.002	0	0	0	0	0	0	0	0	0	0	0	0	0	0	0	0	0	0	0	0	-3.21638	0.229498
chr1:131919005|131929762|F	chr1|131919004|131929762|F	chr1	131919005	131929762	+	exon	NM_001145804,NM_175294,	0	0	0	0	0	0	0	0	0	0	0	0	2	0_1_2	2224	0.002	0	0	0	0	0	0	0	0	2.63726	0.288243
chr1:131928064|131929762|F	chr1|131928063|131929762|F	chr1	131928064	131929762	+	exon	NM_175294,NM_001145804,	23	8_14_0	3676	0.012	11	4_6_0	3305	0.007	4	2_3_0	3987	0.002	19	8_9_1	3277	0.011	17	5_8_1	3076	0.011	33	11_14_1	4122	0.016	0.696586	0.177292
chr1:132014383|132018462|F	chr1|132014382|132018462|F	chr1	132014383	132018462	+	exon	NM_007923,	0	0	0	0	0	0	0	0	0	0	0	0	2	1_1_1	180	0.022	0	0	0	0	0	0	0	0	2.63726	0.288243
chr1:132014383|132019466|F	chr1|132014382|132019466|F	chr1	132014383	132019466	+	exon	NM_007923,	2	2_1_0	146	0.027	0	0	0	0	4	2_1_0	166	0.046	4	2_3_0	153	0.05	4	3_3_0	105	0.071	5	3_3_0	132	0.07	1.01951	0.496237
chr1:132014383|132023838|F	chr1|132014382|132023838|F	chr1	132014383	132023838	+	exon	NM_007923,	11	8_6_0	191	0.103	12	10_9_0	150	0.138	7	4_5_1	238	0.056	7	5_5_0	183	0.071	5	4_3_0	110	0.083	24	11_9_0	204	0.19	0.0671417	0.906201
chr1:13219653|13286025|R	chr1|13219652|13286025|R	chr1	13219653	13286025	-	intron	NM_001302702,NM_008678,	0	0	0	0	0	0	0	0	4	3_3_0	181	0.042	3	2_2_0	145	0.04	2	2_2_0	132	0.029	0	0	0	0	0.360226	0.877948
chr1:13221307|13224713|R	chr1|13221306|13224713|R	chr1	13221307	13224713	-	exon	NM_008678,NM_001302702,	0	0	0	0	42	23_25_3	676	0.111	80	31_34_0	614	0.207	61	34_36_1	647	0.159	0	0	0	0	87	28_34_1	699	0.199	0.120028	0.960546
chr1:13221307|13257059|R	chr1|13221306|13257059|R	chr1	13221307	13257059	-	intron	NM_001302702,NM_008678,	0	0	0	0	0	0	0	0	6	6_6_0	334	0.035	5	3_3_0	315	0.031	0	0	0	0	0	0	0	0	-0.221123	0.917283
chr1:13221307|13286025|R	chr1|13221306|13286025|R	chr1	13221307	13286025	-	exon	NM_001302702,NM_008678,	279	60_33_41	491	0.532	248	59_37_38	514	0.491	374	65_38_41	484	0.607	330	61_39_36	418	0.612	264	50_32_34	408	0.564	365	55_26_41	477	0.605	-0.0115947	0.948345
chr1:13221307|13289617|R	chr1|13221306|13289617|R	chr1	13221307	13289617	-	intron	NM_001302702,NM_008678,	6	4_2_0	337	0.034	3	3_3_0	338	0.017	5	4_1_4	312	0.031	3	2_2_0	283	0.021	4	3_1_1	285	0.027	0	0	0	0	-0.995709	0.446791
chr1:13221307|13299722|R	chr1|13221306|13299722|R	chr1	13221307	13299722	-	intron	NM_001302702,NM_008678,	15	9_6_6	379	0.073	8	5_4_2	379	0.041	3	2_1_2	356	0.017	11	6_5_3	313	0.066	0	0	0	0	6	4_3_1	380	0.031	-0.752554	0.263121
chr1:13221307|13310844|R	chr1|13221306|13310844|R	chr1	13221307	13310844	-	intron	NM_001302702,NM_008678,	0	0	0	0	0	0	0	0	0	0	0	0	0	0	0	0	4	3_4_0	284	0.027	0	0	0	0	3.62263	0.190926
chr1:13221307|13351285|R	chr1|13221306|13351285|R	chr1	13221307	13351285	-	intron	NM_001302702,NM_008678,	0	0	0	0	0	0	0	0	0	0	0	0	0	0	0	0	3	2_2_0	287	0.02	0	0	0	0	3.24222	0.234967
chr1:13221307|13366661|R	chr1|13221306|13366661|R	chr1	13221307	13366661	-	intron	NM_001302702,NM_008678,	0	0	0	0	0	0	0	0	0	0	0	0	0	0	0	0	0	0	0	0	2	2_1_0	343	0.012	2.51291	0.298058
chr1:132434099|132434487|F	chr1|132434098|132434487|F	chr1	132434099	132434487	+	exon	NM_172516,	4	3_2_0	272	0.029	2	2_2_0	295	0.013	3	2_2_0	335	0.018	0	0	0	0	0	0	0	0	0	0	0	0	-4.68878	0.0702978
chr1:13247149|13286025|R	chr1|13247148|13286025|R	chr1	13247149	13286025	-	intron	NM_001302702,NM_008678,	0	0	0	0	3	1_0_2	190	0.031	0	0	0	0	0	0	0	0	0	0	0	0	0	0	0	0	-3.33877	0.217395
chr1:132489588|132490585|F	chr1|132489587|132490585|F	chr1	132489588	132490585	+	exon	NM_001357486,NM_172517,NM_001357487,	2	2_1_0	104	0.037	2	2_1_0	116	0.033	3	1_3_0	119	0.048	7	5_3_0	85	0.141	0	0	0	0	0	0	0	0	-0.0736108	0.967434
chr1:13256883|13286025|R	chr1|13256882|13286025|R	chr1	13256883	13286025	-	intron	NM_001302702,NM_008678,	0	0	0	0	0	0	0	0	0	0	0	0	0	0	0	0	0	0	0	0	3	1_1_1	215	0.027	3.00373	0.260131
chr1:132619389|132621623|R	chr1|132619388|132621623|R	chr1	132619389	132621623	-	exon	NM_001160317,NM_182716,NM_001160318,NM_001160316,	0	0	0	0	0	0	0	0	0	0	0	0	2	2_1_0	409	0.01	0	0	0	0	0	0	0	0	2.63726	0.288243
chr1:13285969|13366661|R	chr1|13285968|13366661|R	chr1	13285969	13366661	-	intron	NM_001302702,NM_008678,	0	0	0	0	0	0	0	0	0	0	0	0	0	0	0	0	4	1_2_3	226	0.034	0	0	0	0	3.62263	0.190926
chr1:132991700|132992225|R	chr1|132991699|132992225|R	chr1	132991700	132992225	-	exon	NM_001302804,NM_008575,NM_001302803,NR_126506,NM_001302801,NM_001302802,	28	14_8_0	747	0.07	12	9_3_0	599	0.039	24	12_7_1	642	0.07	19	9_7_1	538	0.066	24	12_6_0	370	0.115	21	12_2_0	602	0.065	-0.0711955	0.885804
chr1:132991700|132994583|R	chr1|132991699|132994583|R	chr1	132991700	132994583	-	exon	NR_126506,NM_008575,NM_001302801,NM_001302803,NM_001302804,NM_001302802,	0	0	0	0	0	0	0	0	0	0	0	0	3	1_1_2	663	0.009	0	0	0	0	0	0	0	0	3.14355	0.245181
chr1:132991700|133018884|R	chr1|132991699|133018884|R	chr1	132991700	133018884	-	exon	NR_126506,NM_008575,NM_001302803,NM_001302801,NM_001302804,NM_001302802,	0	0	0	0	0	0	0	0	3	2_2_0	577	0.01	0	0	0	0	0	0	0	0	2	2_0_1	561	0.007	-0.603916	0.826397
chr1:132992176|133003890|R	chr1|132992175|133003890|R	chr1	132992176	133003890	-	exon	NR_126506,NM_001302801,NM_008575,NM_001302803,NM_001302804,NM_001302802,	0	0	0	0	0	0	0	0	0	0	0	0	0	0	0	0	2	1_1_1	533	0.007	0	0	0	0	2.72525	0.28161
chr1:132994503|133001443|R	chr1|132994502|133001443|R	chr1	132994503	133001443	-	exon	NM_008575,NM_001302804,NM_001302802,NM_001302801,NM_001302803,NR_126506,	0	0	0	0	0	0	0	0	0	0	0	0	0	0	0	0	2	1_1_1	328	0.012	2	2_2_0	540	0.007	3.49982	0.204284
chr1:133001283|133009192|R	chr1|133001282|133009192|R	chr1	133001283	133009192	-	exon	NM_001302801,NM_001302804,NM_001302803,NM_008575,NM_001302802,NR_126506,	0	0	0	0	2	2_2_0	489	0.008	0	0	0	0	0	0	0	0	0	0	0	0	0	0	0	0	-2.81684	0.265175
chr1:133001283|133018884|R	chr1|133001282|133018884|R	chr1	133001283	133018884	-	exon	NM_001302802,NR_126506,NM_008575,NM_001302804,NM_001302801,NM_001302803,	0	0	0	0	0	0	0	0	3	1_3_0	275	0.021	0	0	0	0	3	3_2_0	155	0.037	0	0	0	0	0.122585	0.964751
chr1:133003791|133011198|R	chr1|133003790|133011198|R	chr1	133003791	133011198	-	exon	NM_001302804,NM_008575,NM_001302803,NM_001302801,NR_126506,NM_001302802,	0	0	0	0	0	0	0	0	0	0	0	0	0	0	0	0	4	2_2_0	206	0.037	0	0	0	0	3.62263	0.190926
chr1:133003791|133012714|R	chr1|133003790|133012714|R	chr1	133003791	133012714	-	exon	NM_001302802,NR_126506,NM_001302804,NM_001302801,	0	0	0	0	0	0	0	0	3	2_2_0	404	0.015	0	0	0	0	0	0	0	0	2	1_2_0	302	0.013	-0.603916	0.826397
chr1:133009137|133012711|R	chr1|133009136|133012711|R	chr1	133009137	133012711	-	exon	NM_008575,NM_001302803,	7	2_3_1	465	0.029	5	4_3_2	444	0.022	0	0	0	0	0	0	0	0	3	1_2_2	307	0.019	2	2_2_0	399	0.01	-1.33544	0.394546
chr1:133009137|133012714|R	chr1|133009136|133012714|R	chr1	133009137	133012714	-	exon	NM_001302804,NM_001302802,NM_001302801,NR_126506,	3	2_2_1	465	0.013	4	1_3_3	442	0.018	6	5_5_1	421	0.028	0	0	0	0	2	1_1_1	307	0.013	4	2_2_0	399	0.02	-1.19301	0.417186
chr1:133009137|133018884|R	chr1|133009136|133018884|R	chr1	133009137	133018884	-	exon	NM_001302804,NM_008575,NM_001302801,NM_001302803,NR_126506,NM_001302802,	0	0	0	0	0	0	0	0	0	0	0	0	0	0	0	0	4	2_3_1	352	0.022	6	2_4_1	471	0.025	4.71564	0.0704504
chr1:133625848|133633860|R	chr1|133625847|133633860|R	chr1	133625848	133633860	-	exon	NM_001357228,NM_001276767,NM_144530,	0	0	0	0	0	0	0	0	2	2_2_0	713	0.006	0	0	0	0	0	0	0	0	0	0	0	0	-2.61876	0.279478
chr1:133633762|133647529|R	chr1|133633761|133647529|R	chr1	133633762	133647529	-	exon	NM_144530,NM_001276767,NM_001357228,	7	6_5_0	618	0.022	4	3_3_0	699	0.011	4	3_4_0	736	0.011	10	7_7_0	481	0.04	6	2_5_1	458	0.026	4	4_2_0	732	0.011	0.317839	0.684385
chr1:133635997|133639243|R	chr1|133635996|133639243|R	chr1	133635997	133639243	-	exon	NM_144530,NM_001357228,NM_001276767,	0	0	0	0	2	2_2_0	407	0.01	4	2_3_0	471	0.017	0	0	0	0	0	0	0	0	0	0	0	0	-4.11079	0.131536
chr1:133638533|133639243|R	chr1|133638532|133639243|R	chr1	133638533	133639243	-	exon	NM_001357228,NM_001276767,NM_144530,	6	4_4_0	458	0.026	0	0	0	0	2	2_2_0	567	0.007	2	1_2_0	443	0.009	0	0	0	0	3	2_3_0	461	0.013	-0.770891	0.690718
chr1:133645727|133647529|R	chr1|133645726|133647529|R	chr1	133645727	133647529	-	exon	NM_001357228,NM_144530,NM_001276767,	4	2_3_0	559	0.014	2	2_2_0	570	0.007	7	4_5_0	655	0.021	0	0	0	0	4	3_3_0	431	0.018	0	0	0	0	-1.59062	0.325938
chr1:133649849|133651015|F	chr1|133649848|133651015|F	chr1	133649849	133651015	+	intron	NM_001357228,NM_001276767,NM_144530,	2	2_1_0	15	0.211	3	2_1_0	10	0.375	0	0	0	0	0	0	0	0	0	0	0	0	0	0	0	0	-3.97144	0.146998
chr1:133689809|133692942|R	chr1|133689808|133692942|R	chr1	133689809	133692942	-	intergenic_region	n/a	0	0	0	0	0	0	0	0	0	0	0	0	0	0	0	0	3	1_3_0	4	0.6	0	0	0	0	3.24222	0.234967
chr1:133753089|133753749|R	chr1|133753088|133753749|R	chr1	133753089	133753749	-	intergenic_region	n/a	63	33_28_6	379	0.25	0	0	0	0	88	33_34_1	517	0.254	92	36_34_2	355	0.341	79	25_29_3	316	0.333	95	34_41_2	403	0.32	0.788325	0.652843
chr1:133753089|133785005|R	chr1|133753088|133785005|R	chr1	133753089	133785005	-	intergenic_region	n/a	0	0	0	0	0	0	0	0	2	1_2_0	286	0.014	0	0	0	0	0	0	0	0	0	0	0	0	-2.61876	0.279478
chr1:134352355|134355716|R	chr1|134352354|134355716|R	chr1	134352355	134355716	-	exon	NR_151737,NM_020588,	2	1_2_1	1081	0.004	0	0	0	0	2	2_2_0	1135	0.004	0	0	0	0	4	3_4_1	971	0.008	0	0	0	0	0.0727013	0.976812
chr1:134422921|134424922|F	chr1|134422920|134424922|F	chr1	134422921	134424922	+	exon	NM_001306069,NM_028320,	4	3_3_0	2348	0.003	9	4_4_1	2828	0.006	4	2_3_0	3395	0.002	6	5_6_0	3092	0.004	6	4_4_1	2737	0.004	0	0	0	0	-0.574618	0.527983
chr1:134458466|134472543|F	chr1|134458465|134472543|F	chr1	134458466	134472543	+	exon	NM_001311136,NM_153128,	0	0	0	0	0	0	0	0	3	2_2_0	653	0.009	0	0	0	0	0	0	0	0	0	0	0	0	-3.11686	0.239658
chr1:134463827|134475902|F	chr1|134463826|134475902|F	chr1	134463827	134475902	+	exon	NM_001311136,NM_153128,	2	1_2_0	582	0.007	2	1_2_0	525	0.008	2	2_2_0	772	0.005	5	3_3_0	593	0.017	0	0	0	0	0	0	0	0	-0.333718	0.873781
chr1:134463827|134487168|F	chr1|134463826|134487168|F	chr1	134463827	134487168	+	exon	NM_001311136,NM_153128,	5	3_3_0	551	0.018	2	2_2_0	514	0.008	6	2_6_1	751	0.016	0	0	0	0	0	0	0	0	5	3_1_0	771	0.013	-1.47992	0.347983
chr1:134475788|134485913|F	chr1|134475787|134485913|F	chr1	134475788	134485913	+	exon	NM_001311136,NM_153128,	2	1_2_0	830	0.005	2	2_1_0	732	0.005	0	0	0	0	7	3_4_0	884	0.016	5	5_4_0	803	0.012	8	5_5_0	1055	0.015	2.07621	0.100572
chr1:134485718|134487168|F	chr1|134485717|134487168|F	chr1	134485718	134487168	+	exon	NM_153128,NM_001311136,	0	0	0	0	0	0	0	0	2	2_2_0	963	0.004	0	0	0	0	0	0	0	0	4	1_2_0	899	0.009	0.749615	0.78286
chr1:134585154|134588947|F	chr1|134585153|134588947|F	chr1	134585154	134588947	+	exon	NM_152895,	0	0	0	0	0	0	0	0	5	1_2_1	736	0.013	6	4_4_1	732	0.016	0	0	0	0	5	4_3_0	704	0.014	1.02086	0.556651
chr1:134585154|134609059|F	chr1|134585153|134609059|F	chr1	134585154	134609059	+	exon	NM_152895,	2	1_1_1	579	0.007	0	0	0	0	0	0	0	0	0	0	0	0	0	0	0	0	0	0	0	0	-2.70747	0.272918
chr1:134587922|134593463|F	chr1|134587921|134593463|F	chr1	134587922	134593463	+	exon	NM_152895,	3	2_1_0	920	0.006	0	0	0	0	0	0	0	0	0	0	0	0	0	0	0	0	0	0	0	0	-3.21638	0.229498
chr1:134597583|134599218|F	chr1|134597582|134599218|F	chr1	134597583	134599218	+	exon	NM_152895,	0	0	0	0	0	0	0	0	0	0	0	0	0	0	0	0	2	1_1_1	701	0.006	0	0	0	0	2.72525	0.28161
chr1:134604442|134605875|F	chr1|134604441|134605875|F	chr1	134604442	134605875	+	exon	NM_152895,	2	2_1_0	810	0.005	0	0	0	0	2	2_2_0	960	0.004	0	0	0	0	0	0	0	0	0	0	0	0	-3.5395	0.192743
chr1:134604442|134607807|F	chr1|134604441|134607807|F	chr1	134604442	134607807	+	exon	NM_152895,	2	2_2_0	751	0.005	0	0	0	0	0	0	0	0	0	0	0	0	0	0	0	0	0	0	0	0	-2.70747	0.272918
chr1:134607688|134609059|F	chr1|134607687|134609059|F	chr1	134607688	134609059	+	exon	NM_152895,	0	0	0	0	2	2_2_0	732	0.005	0	0	0	0	0	0	0	0	0	0	0	0	0	0	0	0	-2.81684	0.265175
chr1:134607688|134614011|F	chr1|134607687|134614011|F	chr1	134607688	134614011	+	exon	NM_152895,	2	2_2_0	792	0.005	0	0	0	0	2	2_2_0	902	0.004	3	2_1_0	694	0.009	2	2_2_0	625	0.006	0	0	0	0	0.31043	0.893951
chr1:134607688|134616303|F	chr1|134607687|134616303|F	chr1	134607688	134616303	+	exon	NM_152895,	0	0	0	0	0	0	0	0	0	0	0	0	2	2_2_0	738	0.005	0	0	0	0	0	0	0	0	2.63726	0.288243
chr1:134613188|134616303|F	chr1|134613187|134616303|F	chr1	134613188	134616303	+	exon	NM_152895,	6	4_4_0	684	0.017	2	2_2_0	672	0.006	0	0	0	0	6	2_3_0	693	0.017	0	0	0	0	0	0	0	0	-0.504956	0.778283
chr1:134771998|134782167|R	chr1|134771997|134782167|R	chr1	134771998	134782167	-	exon	NM_001368827,NM_001368829,NM_001081307,	0	0	0	0	3	3_0_3	96	0.059	0	0	0	0	6	2_0_3	89	0.119	3	1_0_2	105	0.054	0	0	0	0	1.33776	0.507038
chr1:134771998|134865960|R	chr1|134771997|134865960|R	chr1	134771998	134865960	-	exon	NM_001368827,NM_001368829,NM_001081307,	0	0	0	0	2	1_2_1	206	0.019	2	0_1_2	248	0.016	0	0	0	0	0	0	0	0	2	1_2_0	181	0.022	-1.09274	0.686555
chr1:134834435|134842733|R	chr1|134834434|134842733|R	chr1	134834435	134842733	-	exon	NM_001081307,NM_001368827,NM_001368829,	14	3_9_6	218	0.114	11	0_6_9	215	0.093	20	6_12_10	249	0.138	20	5_12_8	165	0.195	17	4_13_10	171	0.166	0	0	0	0	-0.296401	0.597613
chr1:134834435|134865960|R	chr1|134834434|134865960|R	chr1	134834435	134865960	-	exon	NM_001081307,NM_001368827,NM_001368829,	10	1_4_7	216	0.085	11	2_10_5	209	0.095	9	3_9_5	262	0.064	6	1_5_4	184	0.061	13	3_11_8	169	0.133	18	2_7_7	189	0.16	0.166978	0.768493
chr1:134834435|134870250|R	chr1|134834434|134870250|R	chr1	134834435	134870250	-	intron	NM_001368827,NM_001368829,NM_001081307,	0	0	0	0	0	0	0	0	0	0	0	0	2	0_2_2	117	0.033	0	0	0	0	0	0	0	0	2.63726	0.288243
chr1:134834435|134879745|R	chr1|134834434|134879745|R	chr1	134834435	134879745	-	exon	NM_001368829,NM_001081307,NM_001368827,	0	0	0	0	0	0	0	0	3	2_3_1	291	0.02	0	0	0	0	0	0	0	0	0	0	0	0	-3.11686	0.239658
chr1:134865778|134879745|R	chr1|134865777|134879745|R	chr1	134865778	134879745	-	exon	NM_001368829,NM_001081307,NM_001368827,	4	4_3_1	261	0.03	8	5_4_0	247	0.061	8	4_5_0	283	0.054	5	4_4_0	210	0.045	6	3_3_0	199	0.057	11	8_3_0	209	0.095	0.00418951	0.994942
chr1:134865778|134887354|R	chr1|134865777|134887354|R	chr1	134865778	134887354	-	exon	NM_001368829,NM_001081307,NM_001368827,	0	0	0	0	0	0	0	0	0	0	0	0	5	4_4_1	177	0.053	0	0	0	0	2	2_1_0	166	0.024	4.22597	0.122783
chr1:134870068|134879745|R	chr1|134870067|134879745|R	chr1	134870068	134879745	-	intron	NM_001368827,NM_001368829,NM_001081307,	2	1_2_0	190	0.021	0	0	0	0	0	0	0	0	3	1_2_0	149	0.039	2	1_2_0	146	0.027	0	0	0	0	1.14945	0.655413
chr1:134886423|134887354|R	chr1|134886422|134887354|R	chr1	134886423	134887354	-	exon	NM_001368827,NM_001081307,NM_001368829,	0	0	0	0	0	0	0	0	0	0	0	0	0	0	0	0	3	2_2_0	181	0.032	0	0	0	0	3.24222	0.234967
chr1:134892158|134896461|R	chr1|134892157|134896461|R	chr1	134892158	134896461	-	exon	NM_001368829,NM_001368827,NM_001081307,	4	2_3_0	196	0.039	0	0	0	0	0	0	0	0	0	0	0	0	4	3_1_0	128	0.059	0	0	0	0	0.0230331	0.992959
chr1:134967727|134973966|F	chr1|134967726|134973966|F	chr1	134967727	134973966	+	exon	NM_001278115,NM_026024,	4	2_3_0	81	0.09	0	0	0	0	0	0	0	0	5	3_4_0	93	0.097	4	4_3_0	84	0.087	0	0	0	0	1.06857	0.577077
chr1:135271529|135272478|R	chr1|135271528|135272478|R	chr1	135271529	135272478	-	exon	NM_145417,	4	2_3_0	728	0.011	2	2_2_0	741	0.005	5	3_3_0	974	0.01	2	1_2_0	701	0.006	4	2_2_0	698	0.011	0	0	0	0	-0.840558	0.592718
chr1:135271529|135277537|R	chr1|135271528|135277537|R	chr1	135271529	135277537	-	exon	NM_145417,NM_001159624,	0	0	0	0	2	2_1_0	674	0.006	0	0	0	0	4	2_2_0	651	0.012	0	0	0	0	2	2_1_0	694	0.006	1.20235	0.626836
chr1:135304430|135309198|R	chr1|135304429|135309198|R	chr1	135304430	135309198	-	exon	NM_001360858,NM_001360857,NM_011590,	18	8_6_1	72	0.333	9	6_6_3	79	0.186	0	0	0	0	0	0	0	0	0	0	0	0	0	0	0	0	-6.28405	3.15087e-05
chr1:135394136|135400203|R	chr1|135394135|135400203|R	chr1	135394136	135400203	-	exon	NM_001357576,NM_001357578,NR_151727,NM_153774,NM_001357575,NM_001357577,	0	0	0	0	2	2_2_0	541	0.007	3	2_2_0	695	0.009	0	0	0	0	0	0	0	0	0	0	0	0	-3.88124	0.153629
chr1:135419237|135420353|R	chr1|135419236|135420353|R	chr1	135419237	135420353	-	exon	NR_151727,NM_001357576,NM_153774,NM_001357578,NM_001357577,NM_001357575,	3	2_2_1	659	0.009	2	2_2_0	658	0.006	5	3_2_1	746	0.013	2	2_2_0	638	0.006	0	0	0	0	6	3_2_0	712	0.017	-0.463427	0.764762
chr1:135460344|135467789|R	chr1|135460343|135467789|R	chr1	135460344	135467789	-	exon	NM_173437,	0	0	0	0	0	0	0	0	0	0	0	0	0	0	0	0	3	2_1_1	37	0.14	0	0	0	0	3.24222	0.234967
chr1:13569471|13572074|R	chr1|13569470|13572074|R	chr1	13569471	13572074	-	exon	NM_028173,	0	0	0	0	0	0	0	0	0	0	0	0	0	0	0	0	0	0	0	0	3	2_2_0	29262	0	3.00373	0.260131
chr1:13569471|13576452|R	chr1|13569470|13576452|R	chr1	13569471	13576452	-	exon	NM_028173,	2	2_2_0	20602	0	3	3_2_0	22177	0	2	1_2_1	25430	0	0	0	0	0	4	2_3_0	26315	0	4	2_2_0	29559	0	0.0616155	0.971352
chr1:13569471|13581086|R	chr1|13569470|13581086|R	chr1	13569471	13581086	-	exon	NM_028173,	0	0	0	0	0	0	0	0	0	0	0	0	0	0	0	0	2	1_1_1	18897	0	0	0	0	0	2.72525	0.28161
chr1:13569939|13572074|R	chr1|13569938|13572074|R	chr1	13569939	13572074	-	exon	NM_028173,	0	0	0	0	0	0	0	0	0	0	0	0	2	2_1_0	23457	0	0	0	0	0	0	0	0	0	2.63726	0.288243
chr1:13571803|13576452|R	chr1|13571802|13576452|R	chr1	13571803	13576452	-	exon	NM_028173,	4	3_3_0	20279	0	0	0	0	0	4	2_2_1	26196	0	3	1_2_1	26486	0	8	6_5_0	24445	0.001	0	0	0	0	0.471823	0.741678
chr1:13576368|13579566|R	chr1|13576367|13579566|R	chr1	13576368	13579566	-	exon	NM_028173,	0	0	0	0	3	1_2_0	20217	0	0	0	0	0	0	0	0	0	0	0	0	0	0	0	0	0	-3.33877	0.217395
chr1:13576368|13581086|R	chr1|13576367|13581086|R	chr1	13576368	13581086	-	exon	NM_028173,	8	4_4_1	16129	0.001	4	2_1_1	17243	0	5	3_2_3	19883	0.001	6	2_0_4	20782	0.001	10	4_0_4	20297	0.001	10	5_1_2	22964	0.001	0.503961	0.456877
chr1:136273750|136282881|R	chr1|136273749|136282881|R	chr1	136273750	136282881	-	exon	NM_001347109,NM_001347110,	7	3_1_4	543	0.025	3	2_2_0	544	0.011	10	6_2_3	727	0.027	7	3_1_1	555	0.025	3	2_2_0	447	0.013	10	6_5_0	787	0.025	-0.106085	0.882103
chr1:136283867|136287993|R	chr1|136283866|136287993|R	chr1	136283867	136287993	-	exon	NM_001347110,NM_001347109,	0	0	0	0	0	0	0	0	2	0_1_2	546	0.007	0	0	0	0	0	0	0	0	0	0	0	0	-2.61876	0.279478
chr1:136292880|136304456|R	chr1|136292879|136304456|R	chr1	136292880	136304456	-	exon	NM_001347109,NM_001347110,	2	2_2_0	424	0.009	4	3_4_0	395	0.02	11	6_7_0	549	0.039	6	3_3_0	421	0.028	4	3_3_0	324	0.024	0	0	0	0	-0.768136	0.448386
chr1:13638231|13650884|R	chr1|13638230|13650884|R	chr1	13638231	13650884	-	exon	NM_145381,	25	14_15_0	819	0.058	13	10_10_0	864	0.029	13	9_9_0	922	0.027	22	11_12_0	894	0.047	14	10_11_0	791	0.034	34	17_15_0	1003	0.063	0.309817	0.53777
chr1:13638231|13652920|R	chr1|13638230|13652920|R	chr1	13638231	13652920	-	intron	NM_145381,	0	0	0	0	0	0	0	0	2	2_1_0	539	0.007	3	2_2_0	557	0.011	2	1_2_0	481	0.008	0	0	0	0	1.23409	0.634537
chr1:13647385|13650884|R	chr1|13647384|13650884|R	chr1	13647385	13650884	-	exon	NM_145381,	0	0	0	0	0	0	0	0	2	2_1_0	846	0.005	0	0	0	0	0	0	0	0	5	3_1_0	902	0.011	1.03973	0.696718
chr1:138515625|138534426|R	chr1|138515624|138534426|R	chr1	138515625	138534426	-	exon	NM_001311148,NM_021605,	0	0	0	0	0	0	0	0	2	2_0_1	1924	0.002	0	0	0	0	0	0	0	0	0	0	0	0	-2.61876	0.279478
chr1:138515625|138544343|R	chr1|138515624|138544343|R	chr1	138515625	138544343	-	exon	NM_021605,NM_001311148,	0	0	0	0	0	0	0	0	0	0	0	0	0	0	0	0	0	0	0	0	2	1_2_0	1830	0.002	2.51291	0.298058
chr1:138515625|138561785|R	chr1|138515624|138561785|R	chr1	138515625	138561785	-	exon	NM_021605,NM_001311148,	3	2_2_0	969	0.006	0	0	0	0	0	0	0	0	0	0	0	0	0	0	0	0	0	0	0	0	-3.21638	0.229498
chr1:138532737|138544343|R	chr1|138532736|138544343|R	chr1	138532737	138544343	-	exon	NM_001311148,NM_021605,	0	0	0	0	0	0	0	0	2	2_1_0	1614	0.002	2	2_2_0	1475	0.003	0	0	0	0	2	1_2_0	1580	0.003	0.825109	0.761349
chr1:138532737|138561785|R	chr1|138532736|138561785|R	chr1	138532737	138561785	-	exon	NM_001311148,NM_021605,	3	2_2_0	831	0.007	2	2_2_0	909	0.004	0	0	0	0	5	2_2_0	1113	0.009	0	0	0	0	0	0	0	0	-0.126793	0.954031
chr1:139023105|139062971|F	chr1|139023104|139062971|F	chr1	139023105	139062971	+	exon	NM_001166501,NM_181347,	6	2_5_3	306	0.038	2	2_2_0	274	0.014	3	1_2_1	323	0.018	0	0	0	0	3	2_2_0	262	0.022	7	1_4_3	339	0.04	-0.272256	0.838845
chr1:139040000|139042043|F	chr1|139039999|139042043|F	chr1	139040000	139042043	+	exon	NM_181347,NM_001166501,	0	0	0	0	4	2_2_0	408	0.019	0	0	0	0	2	2_2_0	398	0.01	0	0	0	0	0	0	0	0	-1.08317	0.687101
chr1:139040000|139062971|F	chr1|139039999|139062971|F	chr1	139040000	139062971	+	exon	NM_001166501,NM_181347,	97	13_32_20	327	0.372	111	14_34_19	291	0.433	0	0	0	0	116	12_35_26	311	0.427	99	10_31_20	279	0.415	0	0	0	0	-0.0562372	0.982945
chr1:139040000|139081273|F	chr1|139039999|139081273|F	chr1	139040000	139081273	+	exon	NM_181347,NM_001166501,	0	0	0	0	4	1_3_3	332	0.024	6	1_4_4	429	0.027	18	1_7_7	363	0.09	0	0	0	0	0	0	0	0	0.748617	0.450041
chr1:139040000|139090555|F	chr1|139039999|139090555|F	chr1	139040000	139090555	+	exon	NM_181347,NM_001166501,	0	0	0	0	6	3_5_1	346	0.034	7	1_4_3	428	0.032	8	4_5_1	352	0.043	0	0	0	0	3	2_2_1	336	0.018	-0.354026	0.75851
chr1:139040000|139102093|F	chr1|139039999|139102093|F	chr1	139040000	139102093	+	exon	NM_181347,NM_001166501,	0	0	0	0	0	0	0	0	0	0	0	0	0	0	0	0	0	0	0	0	2	0_1_2	277	0.014	2.51291	0.298058
chr1:139040000|139110485|F	chr1|139039999|139110485|F	chr1	139040000	139110485	+	exon	NM_001166501,NM_181347,	10	1_5_5	284	0.066	7	1_5_5	229	0.058	4	2_3_1	321	0.024	10	2_6_5	243	0.076	12	1_7_5	228	0.095	12	1_6_5	248	0.088	0.569035	0.345196
chr1:139040000|139144000|F	chr1|139039999|139144000|F	chr1	139040000	139144000	+	exon	NM_001166501,NM_181347,	0	0	0	0	0	0	0	0	0	0	0	0	2	0_2_1	265	0.015	0	0	0	0	0	0	0	0	2.63726	0.288243
chr1:139053346|139062971|F	chr1|139053345|139062971|F	chr1	139053346	139062971	+	exon	NM_181347,NM_001166501,	97	26_34_13	502	0.279	109	29_41_11	505	0.302	116	24_40_16	565	0.291	110	21_32_15	485	0.312	115	25_37_13	435	0.346	141	22_33_16	536	0.345	0.0701733	0.795589
chr1:139053346|139081273|F	chr1|139053345|139081273|F	chr1	139053346	139081273	+	exon	NM_001166501,NM_181347,	0	0	0	0	3	1_2_0	550	0.011	0	0	0	0	0	0	0	0	0	0	0	0	2	2_2_0	636	0.006	-0.825084	0.765298
chr1:139053346|139090555|F	chr1|139053345|139090555|F	chr1	139053346	139090555	+	exon	NM_181347,NM_001166501,	4	2_2_1	529	0.015	3	0_2_2	564	0.011	5	4_5_0	631	0.016	7	1_4_0	529	0.026	0	0	0	0	5	2_3_0	538	0.018	-0.126239	0.91404
chr1:139053346|139102093|F	chr1|139053345|139102093|F	chr1	139053346	139102093	+	exon	NM_181347,NM_001166501,	3	2_3_0	540	0.011	0	0	0	0	0	0	0	0	0	0	0	0	0	0	0	0	0	0	0	0	-3.21638	0.229498
chr1:139053346|139110485|F	chr1|139053345|139110485|F	chr1	139053346	139110485	+	exon	NM_181347,NM_001166501,	14	5_7_2	459	0.057	8	3_4_2	447	0.035	0	0	0	0	10	6_7_1	420	0.045	8	4_6_1	384	0.04	11	2_6_1	450	0.047	0.245169	0.688128
chr1:139053346|139144000|F	chr1|139053345|139144000|F	chr1	139053346	139144000	+	exon	NM_181347,NM_001166501,	0	0	0	0	0	0	0	0	3	3_3_0	510	0.012	0	0	0	0	0	0	0	0	0	0	0	0	-3.11686	0.239658
chr1:139059067|139110485|F	chr1|139059066|139110485|F	chr1	139059067	139110485	+	intron	NM_001166501,NM_181347,	6	1_3_3	496	0.024	4	1_3_1	440	0.018	0	0	0	0	3	1_1_2	447	0.013	6	2_2_3	393	0.03	10	1_5_5	445	0.043	0.743015	0.439111
chr1:139059067|139144000|F	chr1|139059066|139144000|F	chr1	139059067	139144000	+	intron	NM_001166501,NM_181347,	3	1_2_0	501	0.012	0	0	0	0	0	0	0	0	0	0	0	0	2	1_2_1	425	0.009	0	0	0	0	-0.491587	0.857057
chr1:139060275|139090555|F	chr1|139060274|139090555|F	chr1	139060275	139090555	+	exon	NM_181347,NM_001166501,	0	0	0	0	0	0	0	0	0	0	0	0	3	0_2_1	876	0.007	0	0	0	0	0	0	0	0	3.14355	0.245181
chr1:139060275|139102093|F	chr1|139060274|139102093|F	chr1	139060275	139102093	+	exon	NM_181347,NM_001166501,	3	2_2_0	899	0.007	0	0	0	0	2	1_2_0	952	0.004	0	0	0	0	0	0	0	0	0	0	0	0	-3.84608	0.156199
chr1:139060275|139110485|F	chr1|139060274|139110485|F	chr1	139060275	139110485	+	exon	NM_181347,NM_001166501,	25	7_16_10	819	0.058	23	7_11_4	744	0.058	19	5_11_6	856	0.043	31	10_18_8	767	0.075	15	4_11_5	663	0.043	36	9_21_6	747	0.088	0.140438	0.76814
chr1:139060275|139144000|F	chr1|139060274|139144000|F	chr1	139060275	139144000	+	exon	NM_181347,NM_001166501,	2	1_1_1	824	0.005	0	0	0	0	0	0	0	0	0	0	0	0	0	0	0	0	0	0	0	0	-2.70747	0.272918
chr1:139081173|139090555|F	chr1|139081172|139090555|F	chr1	139081173	139090555	+	exon	NM_181347,NM_001166501,	4	3_2_0	413	0.019	3	3_3_0	402	0.015	2	2_1_0	475	0.008	0	0	0	0	0	0	0	0	4	2_2_0	421	0.019	-1.32072	0.496751
chr1:139081173|139102093|F	chr1|139081172|139102093|F	chr1	139081173	139102093	+	exon	NM_001166501,NM_181347,	0	0	0	0	2	2_2_0	334	0.012	0	0	0	0	0	0	0	0	0	0	0	0	0	0	0	0	-2.81684	0.265175
chr1:139081173|139110485|F	chr1|139081172|139110485|F	chr1	139081173	139110485	+	exon	NM_181347,NM_001166501,	29	20_19_0	347	0.143	0	0	0	0	50	22_22_1	378	0.209	0	0	0	0	26	15_14_0	272	0.16	35	20_20_0	344	0.169	-0.414189	0.849606
chr1:139081173|139144000|F	chr1|139081172|139144000|F	chr1	139081173	139144000	+	exon	NM_001166501,NM_181347,	0	0	0	0	0	0	0	0	5	4_5_1	364	0.027	7	3_3_0	347	0.039	3	3_3_0	304	0.019	0	0	0	0	0.986474	0.575959
chr1:139085883|139102093|F	chr1|139085882|139102093|F	chr1	139085883	139102093	+	exon	NM_181347,NM_001166501,	4	1_3_2	443	0.018	0	0	0	0	2	0_2_2	446	0.009	5	0_3_1	370	0.026	8	0_5_4	334	0.046	3	1_1_1	345	0.017	1.32706	0.305048
chr1:139085883|139110485|F	chr1|139085882|139110485|F	chr1	139085883	139110485	+	exon	NM_181347,NM_001166501,	61	10_31_21	367	0.249	49	8_27_13	266	0.269	49	10_27_12	359	0.214	30	4_18_6	318	0.159	39	10_23_7	283	0.216	0	0	0	0	-1.22087	0.477052
chr1:139085883|139144000|F	chr1|139085882|139144000|F	chr1	139085883	139144000	+	exon	NM_181347,NM_001166501,	3	1_2_1	373	0.016	0	0	0	0	4	0_4_2	348	0.022	0	0	0	0	2	0_2_1	315	0.013	4	3_3_0	389	0.02	-0.28884	0.881409
chr1:139101968|139144000|F	chr1|139101967|139144000|F	chr1	139101968	139144000	+	exon	NM_001166501,NM_181347,	0	0	0	0	0	0	0	0	0	0	0	0	0	0	0	0	2	2_2_0	360	0.011	0	0	0	0	2.72525	0.28161
chr1:139139381|139144000|F	chr1|139139380|139144000|F	chr1	139139381	139144000	+	exon	NM_181347,NM_001166501,	7	2_6_3	342	0.039	4	1_4_3	335	0.023	11	0_8_9	412	0.051	2	1_2_1	319	0.012	7	2_5_3	329	0.041	4	0_2_3	381	0.021	-0.797698	0.312282
chr1:139167671|139170503|F	chr1|139167670|139170503|F	chr1	139167671	139170503	+	exon	NM_001166501,NM_181347,	3	2_1_0	324	0.018	0	0	0	0	0	0	0	0	0	0	0	0	0	0	0	0	0	0	0	0	-3.21638	0.229498
chr1:139231664|139249075|R	chr1|139231663|139249075|R	chr1	139231664	139249075	-	exon	NM_133239,	0	0	0	0	0	0	0	0	0	0	0	0	3	1_2_0	63	0.087	0	0	0	0	0	0	0	0	3.14355	0.245181
chr1:139314571|139337608|R	chr1|139314570|139337608|R	chr1	139314571	139337608	-	exon	NM_133239,	0	0	0	0	0	0	0	0	0	0	0	0	0	0	0	0	0	0	0	0	5	3_1_0	80	0.111	3.65902	0.183001
chr1:139323227|139337608|R	chr1|139323226|139337608|R	chr1	139323227	139337608	-	exon	NM_133239,	0	0	0	0	0	0	0	0	0	0	0	0	0	0	0	0	2	1_2_0	58	0.065	0	0	0	0	2.72525	0.28161
chr1:139337030|139337608|R	chr1|139337029|139337608|R	chr1	139337030	139337608	-	exon	NM_133239,	2	2_1_0	51	0.073	0	0	0	0	0	0	0	0	0	0	0	0	0	0	0	0	2	1_2_0	89	0.043	-0.19456	0.945787
chr1:139461426|139464303|F	chr1|139461425|139464303|F	chr1	139461426	139464303	+	exon	NM_009791,	0	0	0	0	0	0	0	0	0	0	0	0	2	2_2_0	5	0.444	0	0	0	0	0	0	0	0	2.63726	0.288243
chr1:139992106|139994254|R	chr1|139992105|139994254|R	chr1	139992106	139994254	-	intergenic_region	n/a	2	2_1_1	3	0.571	0	0	0	0	0	0	0	0	0	0	0	0	0	0	0	0	0	0	0	0	-2.70747	0.272918
chr1:14055386|14058418|F	chr1|14055385|14058418|F	chr1	14055386	14058418	+	intergenic_region	n/a	2	2_2_0	4	0.5	0	0	0	0	0	0	0	0	0	0	0	0	0	0	0	0	0	0	0	0	-2.70747	0.272918
chr1:14208895|14231552|R	chr1|14208894|14231552|R	chr1	14208895	14231552	-	exon	NM_001252192,NM_001310459,NM_010164,	5	4_5_0	334	0.029	7	5_5_1	378	0.036	5	4_4_0	380	0.026	8	6_6_1	250	0.06	3	3_3_0	224	0.026	6	4_4_1	289	0.04	-0.13022	0.871448
chr1:14208895|14253102|R	chr1|14208894|14253102|R	chr1	14208895	14253102	-	exon	NM_001252192,NM_001310459,NM_010164,	19	15_15_1	250	0.132	22	12_9_5	320	0.121	25	15_14_1	301	0.142	19	14_11_2	191	0.166	18	13_12_2	203	0.151	24	12_10_3	265	0.153	-0.227213	0.647292
chr1:14208895|14283198|R	chr1|14208894|14283198|R	chr1	14208895	14283198	-	exon	NM_001252192,NM_001310459,NM_010164,	2	2_2_0	234	0.017	0	0	0	0	0	0	0	0	0	0	0	0	0	0	0	0	0	0	0	0	-2.70747	0.272918
chr1:14229493|14231552|R	chr1|14229492|14231552|R	chr1	14229493	14231552	-	exon	NM_010164,NM_001252192,NM_001310459,	0	0	0	0	0	0	0	0	0	0	0	0	0	0	0	0	2	2_2_0	236	0.017	0	0	0	0	2.72525	0.28161
chr1:14229493|14253102|R	chr1|14229492|14253102|R	chr1	14229493	14253102	-	exon	NM_010164,NM_001252192,NM_001310459,	44	26_26_4	284	0.237	36	22_24_3	347	0.172	41	23_23_1	311	0.209	33	19_17_2	197	0.251	0	0	0	0	36	16_12_4	291	0.198	-0.981467	0.533502
chr1:14252428|14253102|R	chr1|14252427|14253102|R	chr1	14252428	14253102	-	exon	NM_001252192,NM_001310459,NM_010164,	6	6_6_0	337	0.034	13	10_10_1	368	0.066	6	6_5_0	384	0.03	9	7_7_1	275	0.061	8	7_7_0	239	0.063	13	7_7_1	334	0.072	0.104941	0.860628
chr1:14252428|14283198|R	chr1|14252427|14283198|R	chr1	14252428	14283198	-	exon	NM_001252192,NM_001310459,NM_010164,	0	0	0	0	4	4_3_1	351	0.022	5	3_2_0	377	0.026	0	0	0	0	2	2_1_0	222	0.018	4	2_1_0	295	0.026	-0.692018	0.691266
chr1:14270705|14283198|R	chr1|14270704|14283198|R	chr1	14270705	14283198	-	exon	NM_001252192,NM_001310459,NM_010164,	0	0	0	0	6	6_3_0	263	0.044	12	9_6_0	281	0.079	3	3_1_0	180	0.032	10	6_5_1	168	0.106	11	5_3_0	246	0.082	0.323341	0.639287
chr1:143615303|143635089|R	chr1|143615302|143635089|R	chr1	143615303	143635089	-	exon	NM_145991,	0	0	0	0	0	0	0	0	0	0	0	0	0	0	0	0	4	3_2_2	263	0.03	4	2_1_0	390	0.02	4.43484	0.0983592
chr1:143635032|143677855|R	chr1|143635031|143677855|R	chr1	143635032	143677855	-	exon	NM_145991,	0	0	0	0	0	0	0	0	0	0	0	0	0	0	0	0	0	0	0	0	4	2_4_1	276	0.028	3.36847	0.217816
chr1:143667625|143677855|R	chr1|143667624|143677855|R	chr1	143667625	143677855	-	exon	NM_145991,	48	20_25_8	258	0.271	53	17_21_8	228	0.317	62	23_35_7	232	0.348	75	22_32_15	213	0.413	68	24_35_12	194	0.412	84	21_27_9	268	0.385	0.368009	0.278704
chr1:143667625|143686011|R	chr1|143667624|143686011|R	chr1	143667625	143686011	-	exon	NM_145991,	3	2_3_0	301	0.02	4	2_3_0	227	0.034	0	0	0	0	0	0	0	0	0	0	0	0	3	2_3_0	267	0.022	-1.40207	0.530132
chr1:143669990|143677855|R	chr1|143669989|143677855|R	chr1	143669990	143677855	-	exon	NM_145991,	0	0	0	0	0	0	0	0	2	1_2_1	239	0.016	0	0	0	0	3	2_2_0	239	0.024	0	0	0	0	0.622805	0.821962
chr1:143677639|143695462|R	chr1|143677638|143695462|R	chr1	143677639	143695462	-	exon	NM_145991,	0	0	0	0	5	4_4_0	207	0.046	0	0	0	0	0	0	0	0	0	0	0	0	0	0	0	0	-4.02402	0.142441
chr1:143677639|143699322|R	chr1|143677638|143699322|R	chr1	143677639	143699322	-	exon	NM_145991,	2	2_2_0	196	0.02	3	3_3_0	160	0.036	5	3_4_0	227	0.042	7	3_3_0	197	0.066	3	3_2_1	154	0.037	2	2_2_0	289	0.014	0.183807	0.883946
chr1:143691275|143695462|R	chr1|143691274|143695462|R	chr1	143691275	143695462	-	exon	NM_145991,	0	0	0	0	3	0_2_2	171	0.034	0	0	0	0	0	0	0	0	0	0	0	0	0	0	0	0	-3.33877	0.217395
chr1:143691275|143699322|R	chr1|143691274|143699322|R	chr1	143691275	143699322	-	exon	NM_145991,	0	0	0	0	4	1_3_3	140	0.054	0	0	0	0	0	0	0	0	0	0	0	0	2	1_1_1	178	0.022	-1.20527	0.65532
chr1:143752691|143752891|R	chr1|143752690|143752891|R	chr1	143752691	143752891	-	exon	NM_013835,	0	0	0	0	0	0	0	0	2	2_2_0	1139	0.003	0	0	0	0	0	0	0	0	0	0	0	0	-2.61876	0.279478
chr1:143759943|143760466|R	chr1|143759942|143760466|R	chr1	143759943	143760466	-	exon	NM_013835,	2	2_2_0	1189	0.003	0	0	0	0	0	0	0	0	5	3_3_0	1170	0.008	0	0	0	0	0	0	0	0	1.10632	0.66919
chr1:143765433|143766810|R	chr1|143765432|143766810|R	chr1	143765433	143766810	-	exon	NM_013835,	6	4_3_0	1284	0.009	4	2_3_0	1139	0.007	4	3_3_1	1592	0.005	11	5_7_0	1147	0.019	0	0	0	0	10	7_5_0	1491	0.013	0.422526	0.59949
chr1:144166495|144198246|F	chr1|144166494|144198246|F	chr1	144166495	144198246	+	intergenic_region	n/a	0	0	0	0	0	0	0	0	0	0	0	0	0	0	0	0	0	0	0	0	2	2_2_0	3	0.571	2.51291	0.298058
chr1:150344897|150348935|R	chr1|150344896|150348935|R	chr1	150344897	150348935	-	intergenic_region	n/a	0	0	0	0	0	0	0	0	0	0	0	0	0	0	0	0	2	1_1_1	0	1	0	0	0	0	2.72525	0.28161
chr1:150372029|150375624|R	chr1|150372028|150375624|R	chr1	150372029	150375624	-	exon	NM_145511,NM_001357579,NM_001077237,	0	0	0	0	0	0	0	0	0	0	0	0	0	0	0	0	2	2_2_0	1884	0.002	0	0	0	0	2.72525	0.28161
chr1:150372029|150382408|R	chr1|150372028|150382408|R	chr1	150372029	150382408	-	exon	NM_145511,NM_001357579,NM_001077237,	2	1_2_0	1840	0.002	0	0	0	0	4	2_1_0	1767	0.005	2	2_2_0	1982	0.002	0	0	0	0	0	0	0	0	-1.42798	0.565093
chr1:150372029|150390356|R	chr1|150372028|150390356|R	chr1	150372029	150390356	-	exon	NM_001357579,NM_145511,NM_001077237,	0	0	0	0	0	0	0	0	0	0	0	0	4	2_2_0	1829	0.004	0	0	0	0	0	0	0	0	3.51764	0.202193
chr1:150406462|150407577|F	chr1|150406461|150407577|F	chr1	150406462	150407577	+	exon	NM_133780,	33	19_20_1	1485	0.043	18	14_15_1	1105	0.032	26	13_14_1	1314	0.038	19	11_11_0	1090	0.034	0	0	0	0	0	0	0	0	-2.07589	0.298553
chr1:150428120|150429545|F	chr1|150428119|150429545|F	chr1	150428120	150429545	+	exon	NM_133780,	0	0	0	0	27	15_16_1	1123	0.046	43	24_24_0	1249	0.064	42	15_17_4	1081	0.072	57	25_25_0	994	0.103	43	17_16_0	1479	0.055	0.95145	0.564785
chr1:150431736|150432880|F	chr1|150431735|150432880|F	chr1	150431736	150432880	+	intron	NM_133780,	0	0	0	0	0	0	0	0	0	0	0	0	0	0	0	0	3	2_1_1	362	0.016	2	2_2_0	589	0.007	3.82237	0.164573
chr1:150433678|150435915|F	chr1|150433677|150435915|F	chr1	150433678	150435915	+	exon	NM_133780,	0	0	0	0	0	0	0	0	0	0	0	0	0	0	0	0	3	2_2_0	674	0.009	0	0	0	0	3.24222	0.234967
chr1:151349376|151351109|F	chr1|151349375|151351109|F	chr1	151349376	151351109	+	exon	NM_054102,NM_001039512,NM_001039511,	0	0	0	0	0	0	0	0	0	0	0	0	4	4_3_0	2944	0.003	0	0	0	0	0	0	0	0	3.51764	0.202193
chr1:151379383|151384504|R	chr1|151379382|151384504|R	chr1	151379383	151384504	-	exon	NM_025819,	0	0	0	0	0	0	0	0	2	2_2_0	567	0.007	0	0	0	0	0	0	0	0	0	0	0	0	-2.61876	0.279478
chr1:151379383|151391574|R	chr1|151379382|151391574|R	chr1	151379383	151391574	-	exon	NM_025819,	4	3_2_0	432	0.018	0	0	0	0	0	0	0	0	0	0	0	0	0	0	0	0	0	0	0	0	-3.59176	0.187228
chr1:151379383|151403896|R	chr1|151379382|151403896|R	chr1	151379383	151403896	-	exon	NM_025819,	0	0	0	0	0	0	0	0	0	0	0	0	0	0	0	0	4	1_2_0	430	0.018	0	0	0	0	3.62263	0.190926
chr1:151379383|151405545|R	chr1|151379382|151405545|R	chr1	151379383	151405545	-	exon	NM_025819,	0	0	0	0	0	0	0	0	3	2_1_0	582	0.01	0	0	0	0	0	0	0	0	0	0	0	0	-3.11686	0.239658
chr1:151384317|151401173|R	chr1|151384316|151401173|R	chr1	151384317	151401173	-	exon	NM_025819,	2	2_2_0	577	0.007	0	0	0	0	0	0	0	0	0	0	0	0	2	2_2_0	502	0.008	0	0	0	0	0.0177858	0.996001
chr1:151384317|151403896|R	chr1|151384316|151403896|R	chr1	151384317	151403896	-	exon	NM_025819,	0	0	0	0	2	2_2_0	508	0.008	0	0	0	0	0	0	0	0	0	0	0	0	2	1_2_0	731	0.005	-0.303931	0.915943
chr1:151388620|151403896|R	chr1|151388619|151403896|R	chr1	151388620	151403896	-	exon	NM_025819,	0	0	0	0	0	0	0	0	0	0	0	0	2	2_1_0	744	0.005	0	0	0	0	0	0	0	0	2.63726	0.288243
chr1:151391436|151403896|R	chr1|151391435|151403896|R	chr1	151391436	151403896	-	exon	NM_025819,	0	0	0	0	0	0	0	0	3	2_2_0	573	0.01	0	0	0	0	0	0	0	0	0	0	0	0	-3.11686	0.239658
chr1:151391436|151405545|R	chr1|151391435|151405545|R	chr1	151391436	151405545	-	exon	NM_025819,	0	0	0	0	0	0	0	0	2	1_2_0	569	0.007	0	0	0	0	2	2_2_0	398	0.01	0	0	0	0	0.106498	0.97172
chr1:151397206|151403896|R	chr1|151397205|151403896|R	chr1	151397206	151403896	-	exon	NM_025819,	2	2_2_0	433	0.009	0	0	0	0	2	1_2_0	587	0.007	0	0	0	0	0	0	0	0	0	0	0	0	-3.5395	0.192743
chr1:151401080|151403896|R	chr1|151401079|151403896|R	chr1	151401080	151403896	-	exon	NM_025819,	2	2_1_0	501	0.008	2	2_2_0	472	0.008	9	4_3_0	623	0.028	0	0	0	0	0	0	0	0	3	1_3_0	717	0.008	-2.11097	0.233802
chr1:151401080|151405545|R	chr1|151401079|151405545|R	chr1	151401080	151405545	-	exon	NM_025819,	3	1_2_0	562	0.011	2	1_2_0	471	0.008	0	0	0	0	0	0	0	0	2	2_2_0	434	0.009	4	3_1_0	708	0.011	0.06096	0.976639
chr1:151402955|151405545|R	chr1|151402954|151405545|R	chr1	151402955	151405545	-	exon	NM_025819,	0	0	0	0	4	3_3_0	442	0.018	6	5_5_0	663	0.018	3	1_2_0	849	0.007	0	0	0	0	0	0	0	0	-1.69184	0.386991
chr1:151405416|151420183|R	chr1|151405415|151420183|R	chr1	151405416	151420183	-	exon	NM_025819,	0	0	0	0	0	0	0	0	0	0	0	0	0	0	0	0	4	4_3_0	446	0.018	0	0	0	0	3.62263	0.190926
chr1:151433794|151439580|F	chr1|151433793|151439580|F	chr1	151433794	151439580	+	exon	NM_026876,NM_001357570,NM_001357569,	0	0	0	0	0	0	0	0	0	0	0	0	2	2_2_0	845	0.005	0	0	0	0	5	3_2_0	673	0.015	4.1566	0.131156
chr1:151433794|151443326|F	chr1|151433793|151443326|F	chr1	151433794	151443326	+	exon	NM_001357570,NM_001357569,NM_026876,	3	1_1_1	452	0.013	0	0	0	0	0	0	0	0	4	2_2_1	642	0.012	7	4_3_1	389	0.035	4	1_1_2	516	0.015	2.12086	0.190706
chr1:151439516|151442710|F	chr1|151439515|151442710|F	chr1	151439516	151442710	+	exon	NM_001357570,NM_026876,NM_001357569,	3	1_1_2	713	0.008	0	0	0	0	0	0	0	0	0	0	0	0	0	0	0	0	0	0	0	0	-3.21638	0.229498
chr1:151439516|151443326|F	chr1|151439515|151443326|F	chr1	151439516	151443326	+	exon	NM_001357570,NM_026876,NM_001357569,	9	2_5_4	756	0.023	6	2_4_2	702	0.017	6	6_6_0	994	0.012	7	5_6_1	836	0.016	4	2_2_1	580	0.014	14	7_7_0	924	0.029	0.100046	0.877045
chr1:151440806|151450380|F	chr1|151440805|151450380|F	chr1	151440806	151450380	+	intron	NM_026876,NM_001357569,NM_001357570,	2	2_2_0	497	0.008	0	0	0	0	0	0	0	0	0	0	0	0	0	0	0	0	0	0	0	0	-2.70747	0.272918
chr1:151452048|151454051|F	chr1|151452047|151454051|F	chr1	151452048	151454051	+	exon	NM_026876,NM_001357569,NM_001357570,	4	4_3_0	959	0.008	5	4_3_0	878	0.011	3	2_2_0	1084	0.006	0	0	0	0	3	2_2_0	766	0.008	2	2_2_0	1048	0.004	-1.31104	0.406829
chr1:151471638|151478625|R	chr1|151471637|151478625|R	chr1	151471638	151478625	-	exon	NM_001360847,NM_001360845,NM_001360844,NM_011277,	0	0	0	0	0	0	0	0	2	2_2_0	1795	0.002	0	0	0	0	0	0	0	0	0	0	0	0	-2.61876	0.279478
chr1:151473072|151478625|R	chr1|151473071|151478625|R	chr1	151473072	151478625	-	exon	NM_001360844,NM_001360845,NM_011277,NM_001360847,	0	0	0	0	3	3_3_0	1251	0.005	0	0	0	0	4	2_2_0	1281	0.006	0	0	0	0	0	0	0	0	0.183592	0.941468
chr1:151476140|151478625|R	chr1|151476139|151478625|R	chr1	151476140	151478625	-	exon	NM_001360845,NM_011277,NM_001360844,NM_001360847,	14	7_8_1	1408	0.019	11	4_6_2	1512	0.014	19	12_10_2	1705	0.022	19	9_10_2	1376	0.027	14	8_6_2	1242	0.022	24	13_13_1	1484	0.031	0.264439	0.609863
chr1:151759738|151784844|F	chr1|151759737|151784844|F	chr1	151759738	151784844	+	exon	NM_001311166,NM_001311165,NM_001039644,	0	0	0	0	2	0_2_1	1475	0.003	0	0	0	0	0	0	0	0	0	0	0	0	0	0	0	0	-2.81684	0.265175
chr1:151770832|151777559|F	chr1|151770831|151777559|F	chr1	151770832	151777559	+	exon	NM_001311166,NM_001311165,NM_001039644,	3	2_3_0	1784	0.003	0	0	0	0	5	4_4_0	1796	0.006	4	3_2_0	1846	0.004	2	1_1_1	1730	0.002	0	0	0	0	-0.379732	0.834475
chr1:151770832|151784844|F	chr1|151770831|151784844|F	chr1	151770832	151784844	+	exon	NM_001311166,NM_001311165,NM_001039644,	3	3_3_0	1836	0.003	0	0	0	0	5	1_2_0	1853	0.005	0	0	0	0	0	0	0	0	0	0	0	0	-4.45991	0.0913486
chr1:151775857|151784844|F	chr1|151775856|151784844|F	chr1	151775857	151784844	+	exon	NM_001039644,NM_001311165,NM_001311166,	0	0	0	0	0	0	0	0	0	0	0	0	3	2_2_0	2257	0.003	8	6_5_0	2159	0.007	4	4_4_0	2549	0.003	5.34895	0.0196591
chr1:151777406|151792425|F	chr1|151777405|151792425|F	chr1	151777406	151792425	+	exon	NM_001311166,NM_001311165,NM_001039644,	0	0	0	0	0	0	0	0	2	2_2_0	2144	0.002	0	0	0	0	0	0	0	0	0	0	0	0	-2.61876	0.279478
chr1:151782373|151792425|F	chr1|151782372|151792425|F	chr1	151782373	151792425	+	exon	NM_001311166,NM_001311165,NM_001039644,	0	0	0	0	0	0	0	0	0	0	0	0	0	0	0	0	0	0	0	0	2	1_2_0	2410	0.002	2.51291	0.298058
chr1:151792328|151796907|F	chr1|151792327|151796907|F	chr1	151792328	151796907	+	exon	NM_001039644,NM_001311165,NM_001311166,	0	0	0	0	0	0	0	0	2	2_2_0	2149	0.002	0	0	0	0	0	0	0	0	0	0	0	0	-2.61876	0.279478
chr1:152549067|152552636|R	chr1|152549066|152552636|R	chr1	152549067	152552636	-	exon	NM_001346118,NM_016846,NM_001346117,NM_001346119,	2	2_1_1	564	0.007	0	0	0	0	5	3_2_0	669	0.015	0	0	0	0	2	2_2_0	577	0.007	0	0	0	0	-1.5567	0.513154
chr1:152549067|152557587|R	chr1|152549066|152557587|R	chr1	152549067	152557587	-	exon	NM_001346118,NM_016846,NM_001346117,NM_001346119,	2	2_2_0	612	0.006	2	2_2_0	599	0.007	0	0	0	0	0	0	0	0	3	1_2_0	615	0.01	0	0	0	0	-0.418846	0.867086
chr1:152571598|152675023|R	chr1|152571597|152675023|R	chr1	152571598	152675023	-	exon	NM_001346118,NM_001346119,	0	0	0	0	0	0	0	0	0	0	0	0	3	2_1_0	541	0.011	0	0	0	0	0	0	0	0	3.14355	0.245181
chr1:152586407|152675023|R	chr1|152586406|152675023|R	chr1	152586407	152675023	-	exon	NM_001346118,NM_001346119,	0	0	0	0	0	0	0	0	2	2_2_0	564	0.007	0	0	0	0	0	0	0	0	0	0	0	0	-2.61876	0.279478
chr1:152673911|152675023|R	chr1|152673910|152675023|R	chr1	152673911	152675023	-	intron	NM_001346119,NM_001346117,NM_001346118,	0	0	0	0	2	1_2_0	168	0.023	0	0	0	0	0	0	0	0	0	0	0	0	0	0	0	0	-2.81684	0.265175
chr1:152674860|152723474|R	chr1|152674859|152723474|R	chr1	152674860	152723474	-	intron	NM_001346119,NM_001346117,NM_001346118,	0	0	0	0	6	6_4_0	251	0.046	0	0	0	0	4	1_2_0	239	0.032	3	2_1_0	240	0.024	0	0	0	0	0.05779	0.974655
chr1:152844036|152844407|R	chr1|152844035|152844407|R	chr1	152844036	152844407	-	exon	NM_001359257,NM_001160256,NM_001005507,NM_001160257,	0	0	0	0	0	0	0	0	0	0	0	0	2	2_2_0	479	0.008	0	0	0	0	0	0	0	0	2.63726	0.288243
chr1:152846119|152856611|R	chr1|152846118|152856611|R	chr1	152846119	152856611	-	exon	NM_001359257,NM_001005507,NM_001160257,NM_001160256,	0	0	0	0	2	1_2_0	623	0.006	4	2_3_0	735	0.011	4	2_3_0	501	0.016	9	4_4_0	532	0.033	4	3_2_0	787	0.01	1.40293	0.258284
chr1:152848596|152849994|R	chr1|152848595|152849994|R	chr1	152848596	152849994	-	exon	NM_001005507,	0	0	0	0	0	0	0	0	0	0	0	0	0	0	0	0	0	0	0	0	6	3_5_0	743	0.016	3.90094	0.156882
chr1:152848734|152849994|R	chr1|152848733|152849994|R	chr1	152848734	152849994	-	exon	NM_001160256,NM_001359257,NM_001160257,	0	0	0	0	0	0	0	0	0	0	0	0	0	0	0	0	0	0	0	0	2	2_2_0	1160	0.003	2.51291	0.298058
chr1:152852598|152856611|R	chr1|152852597|152856611|R	chr1	152852598	152856611	-	exon	NM_001160256,NM_001359257,NM_001160257,NM_001005507,	0	0	0	0	0	0	0	0	0	0	0	0	4	0_1_3	629	0.013	0	0	0	0	0	0	0	0	3.51764	0.202193
chr1:152854310|152856611|R	chr1|152854309|152856611|R	chr1	152854310	152856611	-	exon	NM_001160256,NM_001160257,NM_001359257,NM_001005507,	32	12_17_7	604	0.096	20	8_12_4	665	0.057	32	14_20_6	733	0.08	24	9_11_6	591	0.075	25	12_14_4	555	0.083	32	7_13_6	812	0.073	-0.149905	0.745345
chr1:152855849|152859502|R	chr1|152855848|152859502|R	chr1	152855849	152859502	-	exon	NM_001005507,NM_001359257,NM_001160257,NM_001160256,	2	2_2_0	581	0.007	5	4_4_0	545	0.018	7	6_5_0	715	0.019	9	7_7_1	534	0.033	5	4_4_0	433	0.023	6	5_4_0	720	0.016	0.40794	0.616268
chr1:152866581|152878177|R	chr1|152866580|152878177|R	chr1	152866581	152878177	-	exon	NM_001160257,	2	2_1_0	345	0.011	0	0	0	0	0	0	0	0	3	2_2_0	301	0.02	0	0	0	0	3	3_2_0	380	0.016	1.27648	0.609486
chr1:15312363|15313030|F	chr1|15312362|15313030|F	chr1	15312363	15313030	+	intergenic_region	n/a	3	2_3_0	141	0.041	2	2_2_0	114	0.034	4	2_1_0	125	0.06	3	2_1_0	140	0.041	5	1_2_0	120	0.077	5	2_3_0	102	0.089	0.430292	0.735346
chr1:153227511|153231871|R	chr1|153227510|153231871|R	chr1	153227511	153231871	-	exon	NM_010683,	0	0	0	0	0	0	0	0	0	0	0	0	0	0	0	0	2	2_2_0	242	0.016	0	0	0	0	2.72525	0.28161
chr1:153239255|153240495|R	chr1|153239254|153240495|R	chr1	153239255	153240495	-	exon	NM_010683,	12	6_8_0	283	0.078	5	4_4_0	269	0.036	13	7_6_0	240	0.098	0	0	0	0	5	3_4_1	190	0.05	8	4_4_0	302	0.05	-1.28437	0.0630419
chr1:153460982|153462704|R	chr1|153460981|153462704|R	chr1	153460982	153462704	-	exon	NM_007842,	0	0	0	0	0	0	0	0	2	1_2_0	510	0.008	0	0	0	0	0	0	0	0	0	0	0	0	-2.61876	0.279478
chr1:153469600|153478189|R	chr1|153469599|153478189|R	chr1	153469600	153478189	-	exon	NM_007842,	8	3_5_0	1141	0.014	15	6_6_2	789	0.037	10	8_6_0	918	0.021	4	2_2_0	812	0.01	10	8_6_0	727	0.027	5	2_2_0	1176	0.008	-0.883154	0.148517
chr1:153471620|153483872|R	chr1|153471619|153483872|R	chr1	153471620	153483872	-	exon	NM_007842,	6	3_4_0	1101	0.011	3	3_3_0	817	0.007	0	0	0	0	6	4_5_0	850	0.014	3	2_2_0	685	0.009	2	2_2_0	1025	0.004	0.162807	0.904662
chr1:153478866|153483872|R	chr1|153478865|153483872|R	chr1	153478866	153483872	-	exon	NM_007842,	0	0	0	0	3	2_2_0	853	0.007	2	2_2_0	870	0.005	0	0	0	0	0	0	0	0	0	0	0	0	-3.93018	0.150028
chr1:153481132|153483872|R	chr1|153481131|153483872|R	chr1	153481132	153483872	-	exon	NM_007842,	2	2_2_0	906	0.004	0	0	0	0	0	0	0	0	0	0	0	0	0	0	0	0	0	0	0	0	-2.70747	0.272918
chr1:153482742|153483872|R	chr1|153482741|153483872|R	chr1	153482742	153483872	-	exon	NM_007842,	0	0	0	0	12	10_9_0	751	0.031	24	9_12_1	864	0.053	0	0	0	0	0	0	0	0	16	8_7_1	990	0.031	-1.32416	0.52897
chr1:15352570|15359008|F	chr1|15352569|15359008|F	chr1	15352570	15359008	+	intron	NM_001098528,	0	0	0	0	3	1_0_2	3	0.667	0	0	0	0	0	0	0	0	0	0	0	0	2	2_0_1	5	0.444	-0.825084	0.765298
chr1:153902934|153904698|F	chr1|153902933|153904698|F	chr1	153902934	153904698	+	exon	NM_008131,	0	0	0	0	0	0	0	0	8	7_7_1	3465	0.005	0	0	0	0	8	4_2_0	2235	0.007	8	3_4_1	3172	0.005	0.943741	0.434008
chr1:155173986|155177948|F	chr1|155173985|155177948|F	chr1	155173986	155177948	+	exon	NM_021433,	0	0	0	0	2	1_2_0	1492	0.003	0	0	0	0	3	1_2_0	1525	0.004	0	0	0	0	0	0	0	0	0.327121	0.904466
chr1:155173986|155187840|F	chr1|155173985|155187840|F	chr1	155173986	155187840	+	exon	NM_021433,	2	2_2_0	1625	0.002	0	0	0	0	2	1_0_2	1927	0.002	6	5_1_3	1543	0.008	5	4_1_1	1411	0.007	0	0	0	0	1.38646	0.432118
chr1:155173986|155197435|F	chr1|155173985|155197435|F	chr1	155173986	155197435	+	exon	NM_021433,	425	62_65_5	809	0.512	403	68_67_15	746	0.519	533	73_73_7	974	0.523	567	70_67_10	801	0.586	496	66_66_3	673	0.596	582	62_59_10	630	0.649	0.173684	0.232723
chr1:155187778|155197435|F	chr1|155187777|155197435|F	chr1	155187778	155197435	+	exon	NM_021433,	0	0	0	0	0	0	0	0	25	8_15_9	2159	0.023	20	6_12_4	1738	0.022	36	11_17_8	1552	0.044	35	11_17_5	1785	0.038	1.86135	0.363823
chr1:155191429|155197435|F	chr1|155191428|155197435|F	chr1	155191429	155197435	+	exon	NM_021433,	0	0	0	0	0	0	0	0	0	0	0	0	0	0	0	0	3	3_2_0	1530	0.004	0	0	0	0	3.24222	0.234967
chr1:155283213|155309122|R	chr1|155283212|155309122|R	chr1	155283213	155309122	-	exon	NM_011273,	0	0	0	0	0	0	0	0	3	2_2_0	326	0.018	0	0	0	0	0	0	0	0	0	0	0	0	-3.11686	0.239658
chr1:155290195|155330487|R	chr1|155290194|155330487|R	chr1	155290195	155330487	-	exon	NM_011273,	0	0	0	0	2	2_1_0	232	0.017	0	0	0	0	0	0	0	0	0	0	0	0	0	0	0	0	-2.81684	0.265175
chr1:155307622|155313361|R	chr1|155307621|155313361|R	chr1	155307622	155313361	-	exon	NM_011273,	5	4_4_0	287	0.034	0	0	0	0	0	0	0	0	0	0	0	0	0	0	0	0	0	0	0	0	-3.88935	0.152964
chr1:155307622|155345654|R	chr1|155307621|155345654|R	chr1	155307622	155345654	-	exon	NM_011273,	0	0	0	0	0	0	0	0	3	2_3_0	292	0.02	0	0	0	0	0	0	0	0	0	0	0	0	-3.11686	0.239658
chr1:155312759|155313361|R	chr1|155312758|155313361|R	chr1	155312759	155313361	-	exon	NM_011273,	3	1_2_0	251	0.023	0	0	0	0	0	0	0	0	0	0	0	0	0	0	0	0	6	3_3_0	316	0.037	0.690594	0.772237
chr1:155324314|155345654|R	chr1|155324313|155345654|R	chr1	155324314	155345654	-	exon	NM_011273,	2	1_1_1	213	0.018	4	4_3_0	203	0.038	5	5_5_0	249	0.039	10	4_5_2	250	0.074	4	2_2_1	172	0.044	0	0	0	0	0.279277	0.796981
chr1:155564657|155567681|F	chr1|155564656|155567681|F	chr1	155564657	155567681	+	exon	NM_026683,NM_028250,NM_001145781,	0	0	0	0	2	1_2_1	916	0.004	4	2_3_0	1040	0.008	0	0	0	0	2	2_2_0	857	0.005	0	0	0	0	-1.39598	0.569997
chr1:155601454|155615972|F	chr1|155601453|155615972|F	chr1	155601454	155615972	+	exon	NM_028250,	4	4_4_0	685	0.012	4	3_3_0	719	0.011	4	3_3_0	792	0.01	3	3_3_0	715	0.008	3	1_1_1	719	0.008	0	0	0	0	-1.00936	0.499925
chr1:155601454|155624958|F	chr1|155601453|155624958|F	chr1	155601454	155624958	+	exon	NM_028250,	43	21_24_3	558	0.134	40	23_22_4	625	0.113	0	0	0	0	33	15_18_3	548	0.107	32	14_15_5	584	0.099	0	0	0	0	-0.443934	0.847001
chr1:155601454|155677234|F	chr1|155601453|155677234|F	chr1	155601454	155677234	+	exon	NM_028250,	7	6_2_5	597	0.023	7	6_3_3	620	0.022	6	2_0_3	690	0.017	0	0	0	0	3	1_0_3	644	0.009	0	0	0	0	-2.65381	0.0389363
chr1:155615867|155624958|F	chr1|155615866|155624958|F	chr1	155615867	155624958	+	exon	NM_028250,	4	4_3_0	615	0.013	0	0	0	0	10	6_7_1	709	0.027	2	1_2_0	598	0.007	0	0	0	0	4	3_3_0	676	0.012	-1.25756	0.387164
chr1:155786794|155792284|R	chr1|155786793|155792284|R	chr1	155786794	155792284	-	exon	NM_023268,NM_001024945,	0	0	0	0	4	2_2_0	2362	0.003	0	0	0	0	0	0	0	0	0	0	0	0	0	0	0	0	-3.72185	0.173936
chr1:155847110|155848727|R	chr1|155847109|155848727|R	chr1	155847110	155848727	-	exon	NM_001039184,	4	3_3_0	295	0.026	3	2_3_1	250	0.023	4	2_3_0	325	0.024	3	3_3_0	223	0.026	6	4_3_1	193	0.059	8	5_4_0	326	0.047	0.501825	0.612659
chr1:155858023|155863611|R	chr1|155858022|155863611|R	chr1	155858023	155863611	-	exon	NM_001039184,	0	0	0	0	0	0	0	0	2	1_2_0	309	0.013	0	0	0	0	0	0	0	0	0	0	0	0	-2.61876	0.279478
chr1:155858023|155879118|R	chr1|155858022|155879118|R	chr1	155858023	155879118	-	exon	NM_001039184,	0	0	0	0	0	0	0	0	0	0	0	0	0	0	0	0	0	0	0	0	3	2_1_0	291	0.02	3.00373	0.260131
chr1:155866040|155879118|R	chr1|155866039|155879118|R	chr1	155866040	155879118	-	exon	NM_001039184,	3	3_3_0	224	0.026	0	0	0	0	2	2_1_0	227	0.017	2	2_2_0	156	0.025	0	0	0	0	0	0	0	0	-1.21059	0.639728
chr1:155871909|155879118|R	chr1|155871908|155879118|R	chr1	155871909	155879118	-	exon	NM_001039184,	0	0	0	0	3	2_2_0	211	0.028	0	0	0	0	0	0	0	0	0	0	0	0	0	0	0	0	-3.33877	0.217395
chr1:155885907|155915651|R	chr1|155885906|155915651|R	chr1	155885907	155915651	-	exon	NM_001039184,	4	1_3_0	344	0.023	0	0	0	0	0	0	0	0	0	0	0	0	0	0	0	0	0	0	0	0	-3.59176	0.187228
chr1:155894594|155897581|R	chr1|155894593|155897581|R	chr1	155894594	155897581	-	exon	NM_001039184,	0	0	0	0	0	0	0	0	0	0	0	0	2	2_2_0	158	0.025	0	0	0	0	0	0	0	0	2.63726	0.288243
chr1:155894594|155902783|R	chr1|155894593|155902783|R	chr1	155894594	155902783	-	exon	NM_001039184,	0	0	0	0	0	0	0	0	0	0	0	0	0	0	0	0	2	2_2_0	191	0.021	0	0	0	0	2.72525	0.28161
chr1:155894594|155915651|R	chr1|155894593|155915651|R	chr1	155894594	155915651	-	exon	NM_001039184,	3	3_2_0	318	0.019	0	0	0	0	0	0	0	0	0	0	0	0	0	0	0	0	0	0	0	0	-3.21638	0.229498
chr1:155906489|155911998|R	chr1|155906488|155911998|R	chr1	155906489	155911998	-	exon	NM_001039184,	0	0	0	0	0	0	0	0	0	0	0	0	0	0	0	0	2	2_2_0	267	0.015	0	0	0	0	2.72525	0.28161
chr1:155906489|155915651|R	chr1|155906488|155915651|R	chr1	155906489	155915651	-	exon	NM_001039184,	0	0	0	0	0	0	0	0	0	0	0	0	0	0	0	0	4	2_2_0	231	0.033	5	2_2_0	410	0.024	4.582	0.0840427
chr1:155909204|155911276|R	chr1|155909203|155911276|R	chr1	155909204	155911276	-	exon	NM_001039184,	4	2_3_0	343	0.023	4	3_3_0	305	0.026	3	2_3_0	373	0.016	0	0	0	0	2	2_1_0	251	0.016	4	2_3_0	314	0.025	-0.986562	0.53444
chr1:155909204|155911998|R	chr1|155909203|155911998|R	chr1	155909204	155911998	-	exon	NM_001039184,	4	2_2_1	332	0.024	9	4_6_0	284	0.06	9	3_5_0	326	0.052	3	3_3_0	251	0.023	0	0	0	0	0	0	0	0	-2.82879	0.0186687
chr1:155909204|155922500|R	chr1|155909203|155922500|R	chr1	155909204	155922500	-	exon	NM_001039184,	2	2_2_0	273	0.014	5	5_5_0	234	0.041	7	5_5_0	278	0.048	2	2_2_0	205	0.019	0	0	0	0	6	4_4_0	263	0.044	-0.944224	0.464316
chr1:155914716|155962560|R	chr1|155914715|155962560|R	chr1	155914716	155962560	-	exon	NM_001039184,	0	0	0	0	0	0	0	0	0	0	0	0	6	4_5_0	235	0.049	0	0	0	0	0	0	0	0	4.06041	0.141736
chr1:155922314|155933450|R	chr1|155922313|155933450|R	chr1	155922314	155933450	-	exon	NM_001039184,	2	2_1_0	384	0.01	0	0	0	0	0	0	0	0	0	0	0	0	0	0	0	0	0	0	0	0	-2.70747	0.272918
chr1:155932789|155962560|R	chr1|155932788|155962560|R	chr1	155932789	155962560	-	exon	NM_001039184,	0	0	0	0	2	2_1_0	268	0.015	0	0	0	0	0	0	0	0	0	0	0	0	0	0	0	0	-2.81684	0.265175
chr1:155935815|155962560|R	chr1|155935814|155962560|R	chr1	155935815	155962560	-	exon	NM_001039184,	4	3_3_0	300	0.026	0	0	0	0	0	0	0	0	0	0	0	0	0	0	0	0	0	0	0	0	-3.59176	0.187228
chr1:155940717|155962560|R	chr1|155940716|155962560|R	chr1	155940717	155962560	-	exon	NM_001039184,	16	12_11_2	344	0.085	20	13_11_1	331	0.108	25	17_17_1	376	0.117	25	14_13_0	244	0.17	23	17_14_1	193	0.192	27	11_12_0	259	0.173	0.193705	0.69223
chr1:155953154|155962560|R	chr1|155953153|155962560|R	chr1	155953154	155962560	-	exon	NM_001039184,	219	52_53_5	380	0.535	178	52_45_11	394	0.475	216	59_53_8	403	0.517	234	50_49_7	314	0.598	198	53_49_6	213	0.65	276	49_41_6	346	0.615	0.0947219	0.646984
chr1:155958561|155962560|R	chr1|155958560|155962560|R	chr1	155958561	155962560	-	exon	NM_001039184,	43	24_21_0	488	0.15	0	0	0	0	50	29_27_3	551	0.154	47	18_15_0	412	0.186	28	15_14_1	302	0.156	36	18_18_2	331	0.179	0.219886	0.892248
chr1:155961144|155962560|R	chr1|155961143|155962560|R	chr1	155961144	155962560	-	exon	NM_001039184,	0	0	0	0	0	0	0	0	2	2_1_0	515	0.008	0	0	0	0	0	0	0	0	0	0	0	0	-2.61876	0.279478
chr1:156013318|156023187|R	chr1|156013317|156023187|R	chr1	156013318	156023187	-	exon	NM_001160018,NM_001160019,	3	1_0_2	607	0.01	0	0	0	0	0	0	0	0	0	0	0	0	0	0	0	0	0	0	0	0	-3.21638	0.229498
chr1:156013318|156033800|R	chr1|156013317|156033800|R	chr1	156013318	156033800	-	exon	NM_001160018,NM_001160019,	0	0	0	0	3	0_2_1	609	0.01	0	0	0	0	0	0	0	0	0	0	0	0	0	0	0	0	-3.33877	0.217395
chr1:156017511|156023187|R	chr1|156017510|156023187|R	chr1	156017511	156023187	-	exon	NM_001160018,NM_001160019,	0	0	0	0	0	0	0	0	3	1_0_2	600	0.01	0	0	0	0	0	0	0	0	0	0	0	0	-3.11686	0.239658
chr1:156059411|156065296|F	chr1|156059410|156065296|F	chr1	156059411	156065296	+	exon	NM_172843,NM_001358626,NM_001358627,	0	0	0	0	2	2_1_0	973	0.004	0	0	0	0	6	4_5_0	909	0.013	6	5_5_0	806	0.015	0	0	0	0	2.29068	0.231298
chr1:156435793|156440585|R	chr1|156435792|156440585|R	chr1	156435793	156440585	-	exon	NM_009230,	0	0	0	0	0	0	0	0	0	0	0	0	0	0	0	0	2	1_1_1	728	0.005	0	0	0	0	2.72525	0.28161
chr1:156439288|156440585|R	chr1|156439287|156440585|R	chr1	156439288	156440585	-	exon	NM_009230,	0	0	0	0	5	2_5_3	880	0.011	7	1_6_4	1079	0.013	9	4_5_3	972	0.018	3	2_3_1	749	0.008	12	2_5_4	1042	0.023	0.845682	0.288117
chr1:156620839|156625583|F	chr1|156620838|156625583|F	chr1	156620839	156625583	+	exon	NM_001136104,NM_009595,	0	0	0	0	3	2_3_1	115	0.05	3	2_3_1	109	0.052	2	2_2_0	110	0.035	7	3_4_2	74	0.159	8	3_4_1	81	0.165	1.33397	0.289577
chr1:156620839|156641229|F	chr1|156620838|156641229|F	chr1	156620839	156641229	+	exon	NM_001136104,	0	0	0	0	0	0	0	0	5	3_3_1	94	0.096	0	0	0	0	0	0	0	0	0	0	0	0	-3.77909	0.162824
chr1:156622485|156625583|F	chr1|156622484|156625583|F	chr1	156622485	156625583	+	exon	NM_009595,NM_001136104,	0	0	0	0	0	0	0	0	0	0	0	0	0	0	0	0	3	3_3_0	113	0.05	0	0	0	0	3.24222	0.234967
chr1:156622485|156641229|F	chr1|156622484|156641229|F	chr1	156622485	156641229	+	exon	NM_001136104,	0	0	0	0	0	0	0	0	0	0	0	0	2	2_2_0	119	0.033	0	0	0	0	0	0	0	0	2.63726	0.288243
chr1:156635065|156636907|F	chr1|156635064|156636907|F	chr1	156635065	156636907	+	exon	NM_009595,NM_001136104,	0	0	0	0	0	0	0	0	0	0	0	0	2	2_2_0	187	0.021	0	0	0	0	0	0	0	0	2.63726	0.288243
chr1:156656472|156666777|R	chr1|156656471|156666777|R	chr1	156656472	156666777	-	exon	NM_023141,	0	0	0	0	0	0	0	0	2	2_2_0	1279	0.003	0	0	0	0	0	0	0	0	0	0	0	0	-2.61876	0.279478
chr1:156698727|156706167|R	chr1|156698726|156706167|R	chr1	156698727	156706167	-	exon	NM_145413,	0	0	0	0	7	6_6_0	1916	0.007	7	4_3_0	2372	0.006	8	6_5_0	1901	0.008	0	0	0	0	7	4_4_0	2059	0.007	-0.0543955	0.954857
chr1:156698727|156716980|R	chr1|156698726|156716980|R	chr1	156698727	156716980	-	intron	NM_145413,	0	0	0	0	3	3_3_0	1434	0.004	0	0	0	0	0	0	0	0	0	0	0	0	0	0	0	0	-3.33877	0.217395
chr1:156702399|156706167|R	chr1|156702398|156706167|R	chr1	156702399	156706167	-	exon	NM_145413,	0	0	0	0	4	3_4_0	1972	0.004	3	2_2_0	2456	0.002	7	3_4_0	1970	0.007	0	0	0	0	0	0	0	0	-0.108249	0.951997
chr1:156705668|156706167|R	chr1|156705667|156706167|R	chr1	156705668	156706167	-	exon	NM_145413,	6	5_4_0	2451	0.005	6	5_3_0	2391	0.005	7	5_4_0	2934	0.005	0	0	0	0	0	0	0	0	4	4_2_0	2764	0.003	-2.31459	0.072043
chr1:156705668|156716980|R	chr1|156705667|156716980|R	chr1	156705668	156716980	-	intron	NM_145413,	0	0	0	0	0	0	0	0	0	0	0	0	0	0	0	0	0	0	0	0	2	1_2_0	2174	0.002	2.51291	0.298058
chr1:156817741|156824045|R	chr1|156817740|156824045|R	chr1	156817741	156824045	-	exon	NM_001357392,NM_001159965,NM_001159968,NM_001159967,NM_023884,NM_001357391,NM_001159966,	0	0	0	0	0	0	0	0	2	1_1_1	286	0.014	0	0	0	0	0	0	0	0	0	0	0	0	-2.61876	0.279478
chr1:156869441|156893012|R	chr1|156869440|156893012|R	chr1	156869441	156893012	-	exon	NM_001357392,NM_001357391,	2	2_1_0	160	0.024	0	0	0	0	0	0	0	0	0	0	0	0	0	0	0	0	0	0	0	0	-2.70747	0.272918
chr1:156869441|156901890|R	chr1|156869440|156901890|R	chr1	156869441	156901890	-	exon	NM_001357392,NM_001159966,NM_001159965,NM_001159967,NM_023884,NM_001357391,	0	0	0	0	3	2_2_0	378	0.016	4	4_3_0	389	0.02	5	4_4_0	380	0.026	0	0	0	0	0	0	0	0	-0.533337	0.789367
chr1:156869441|156907718|R	chr1|156869440|156907718|R	chr1	156869441	156907718	-	exon	NM_023884,	12	10_8_0	278	0.079	6	5_5_0	359	0.032	17	10_9_1	348	0.089	7	5_4_0	328	0.041	4	2_2_1	299	0.026	14	9_8_1	365	0.071	-0.594758	0.312807
chr1:156869441|156907778|R	chr1|156869440|156907778|R	chr1	156869441	156907778	-	exon	NM_001357392,NM_001159967,NM_001159965,NM_001159966,NM_001159968,NM_001357391,	17	11_9_0	215	0.137	16	12_11_0	268	0.107	32	21_18_0	275	0.189	21	10_11_0	241	0.148	0	0	0	0	33	13_9_2	262	0.201	-0.426595	0.567661
chr1:156900586|156907718|R	chr1|156900585|156907718|R	chr1	156900586	156907718	-	exon	NM_023884,	0	0	0	0	0	0	0	0	0	0	0	0	5	1_2_2	365	0.027	3	0_2_2	319	0.018	0	0	0	0	4.49658	0.092908
chr1:156900586|156907778|R	chr1|156900585|156907778|R	chr1	156900586	156907778	-	exon	NM_001159968,NM_001357391,NM_001357392,NM_001159966,NM_001159965,NM_001159967,	24	5_14_8	289	0.142	15	4_10_6	296	0.092	25	10_14_9	316	0.137	34	10_21_11	290	0.19	14	2_7_7	257	0.098	20	2_6_8	306	0.116	-0.00531546	0.991395
chr1:157140792|157164751|R	chr1|157140791|157164751|R	chr1	157140792	157164751	-	exon	NM_177644,	0	0	0	0	0	0	0	0	2	1_2_0	211	0.019	0	0	0	0	0	0	0	0	0	0	0	0	-2.61876	0.279478
chr1:157174143|157179252|R	chr1|157174142|157179252|R	chr1	157174143	157179252	-	exon	NM_177644,	19	8_8_0	191	0.166	20	18_14_0	173	0.188	24	16_18_0	264	0.154	14	8_8_0	150	0.157	28	15_15_0	151	0.271	0	0	0	0	-0.588118	0.470648
chr1:157174143|157192856|R	chr1|157174142|157192856|R	chr1	157174143	157192856	-	exon	NM_177644,	0	0	0	0	0	0	0	0	3	3_3_0	234	0.025	5	3_4_0	135	0.069	4	3_2_0	115	0.065	0	0	0	0	1.5252	0.458606
chr1:157286731|157299264|R	chr1|157286730|157299264|R	chr1	157286731	157299264	-	exon	NM_177644,	6	4_6_0	263	0.044	2	2_1_0	236	0.017	3	3_3_0	240	0.024	4	4_3_0	179	0.043	3	3_2_0	172	0.034	6	2_2_1	173	0.065	0.116879	0.91983
chr1:157286731|157391670|R	chr1|157286730|157391670|R	chr1	157286731	157391670	-	intron	NM_177644,	4	4_3_1	162	0.047	6	4_1_4	139	0.079	4	4_3_1	150	0.051	0	0	0	0	4	3_1_1	98	0.075	0	0	0	0	-1.76206	0.247133
chr1:157382071|157391670|R	chr1|157382070|157391670|R	chr1	157382071	157391670	-	intron	NM_177644,	0	0	0	0	2	2_0_2	6	0.4	0	0	0	0	0	0	0	0	0	0	0	0	0	0	0	0	-2.81684	0.265175
chr1:157529164|157546280|F	chr1|157529163|157546280|F	chr1	157529164	157546280	+	exon	NM_033354,NR_027641,NM_001159986,	0	0	0	0	0	0	0	0	0	0	0	0	4	1_1_1	773	0.01	0	0	0	0	0	0	0	0	3.51764	0.202193
chr1:157551007|157553044|F	chr1|157551006|157553044|F	chr1	157551007	157553044	+	exon	NR_027641,NM_033354,NM_001159986,	0	0	0	0	0	0	0	0	2	2_2_0	584	0.007	0	0	0	0	0	0	0	0	0	0	0	0	-2.61876	0.279478
chr1:157583225|157584682|F	chr1|157583224|157584682|F	chr1	157583225	157584682	+	intergenic_region	n/a	0	0	0	0	0	0	0	0	0	0	0	0	0	0	0	0	2	2_1_0	5	0.444	0	0	0	0	2.72525	0.28161
chr1:157698036|157704990|F	chr1|157698035|157704990|F	chr1	157698036	157704990	+	intergenic_region	n/a	0	0	0	0	0	0	0	0	0	0	0	0	4	2_3_1	31	0.205	0	0	0	0	0	0	0	0	3.51764	0.202193
chr1:157752028|157786396|F	chr1|157752027|157786396|F	chr1	157752028	157786396	+	intergenic_region	n/a	0	0	0	0	0	0	0	0	0	0	0	0	0	0	0	0	0	0	0	0	2	2_1_0	59	0.063	2.51291	0.298058
chr1:157900278|157972421|F	chr1|157900277|157972421|F	chr1	157900278	157972421	+	intergenic_region	n/a	0	0	0	0	0	0	0	0	0	0	0	0	0	0	0	0	2	2_1_0	0	1	0	0	0	0	2.72525	0.28161
chr1:157919386|157972421|F	chr1|157919385|157972421|F	chr1	157919386	157972421	+	intergenic_region	n/a	0	0	0	0	0	0	0	0	0	0	0	0	2	2_1_0	3	0.571	0	0	0	0	0	0	0	0	2.63726	0.288243
chr1:157944724|157972421|F	chr1|157944723|157972421|F	chr1	157944724	157972421	+	intergenic_region	n/a	32	10_15_8	14	0.821	31	10_19_13	17	0.785	51	15_23_14	10	0.911	24	9_13_8	12	0.8	17	5_11_8	4	0.895	41	10_18_10	14	0.854	-0.599762	0.174754
chr1:15813041|15819763|F	chr1|15813040|15819763|F	chr1	15813041	15819763	+	exon	NM_009352,NM_001286628,NR_152944,	0	0	0	0	0	0	0	0	2	2_2_0	234	0.017	0	0	0	0	0	0	0	0	0	0	0	0	-2.61876	0.279478
chr1:15815886|15819763|F	chr1|15815885|15819763|F	chr1	15815886	15819763	+	exon	NM_009352,NR_152944,	0	0	0	0	0	0	0	0	0	0	0	0	0	0	0	0	2	2_1_0	176	0.022	3	2_2_0	298	0.02	3.76958	0.170368
chr1:15831507|15838288|F	chr1|15831506|15838288|F	chr1	15831507	15838288	+	exon	NM_009352,NM_001286628,NR_152944,	0	0	0	0	0	0	0	0	0	0	0	0	2	1_2_0	322	0.012	0	0	0	0	0	0	0	0	2.63726	0.288243
chr1:15831507|15843164|F	chr1|15831506|15843164|F	chr1	15831507	15843164	+	exon	NM_009352,NR_152944,NM_001286628,	0	0	0	0	0	0	0	0	0	0	0	0	0	0	0	0	4	1_2_1	136	0.056	0	0	0	0	3.62263	0.190926
chr1:158782181|158784074|R	chr1|158782180|158784074|R	chr1	158782181	158784074	-	exon	NM_001085376,	11	7_8_0	2467	0.009	10	5_8_1	2461	0.008	6	4_4_0	2910	0.004	5	4_4_0	2309	0.004	12	7_8_0	2496	0.01	22	11_10_0	3012	0.014	0.36817	0.519876
chr1:158782181|158787761|R	chr1|158782180|158787761|R	chr1	158782181	158787761	-	exon	NM_001085376,	12	8_8_0	2316	0.01	12	8_7_1	2424	0.01	5	4_3_0	2713	0.004	8	4_5_0	2221	0.007	7	5_7_0	2292	0.006	18	6_7_0	2770	0.013	0.0111692	0.984394
chr1:158782181|158814872|R	chr1|158782180|158814872|R	chr1	158782181	158814872	-	exon	NM_001085376,	0	0	0	0	0	0	0	0	0	0	0	0	2	2_2_0	2586	0.002	0	0	0	0	0	0	0	0	2.63726	0.288243
chr1:158782181|158845132|R	chr1|158782180|158845132|R	chr1	158782181	158845132	-	exon	NM_001085376,	0	0	0	0	2	2_2_0	2539	0.002	0	0	0	0	0	0	0	0	0	0	0	0	0	0	0	0	-2.81684	0.265175
chr1:158814340|158838640|R	chr1|158814339|158838640|R	chr1	158814340	158838640	-	exon	NM_001085376,	2	1_2_1	3234	0.001	0	0	0	0	0	0	0	0	0	0	0	0	0	0	0	0	0	0	0	0	-2.70747	0.272918
chr1:158814340|158845132|R	chr1|158814339|158845132|R	chr1	158814340	158845132	-	exon	NM_001085376,	3	2_2_0	2571	0.002	4	3_3_0	2566	0.003	3	2_3_0	2954	0.002	6	4_5_0	2524	0.005	7	6_6_0	2658	0.005	3	1_2_0	3239	0.002	0.575926	0.581743
chr1:158832709|158838640|R	chr1|158832708|158838640|R	chr1	158832709	158838640	-	exon	NM_001085376,	4	3_2_0	3699	0.002	8	6_3_0	3643	0.004	5	3_4_0	3775	0.003	5	3_3_0	3696	0.003	0	0	0	0	0	0	0	0	-1.80843	0.156516
chr1:158832709|158845132|R	chr1|158832708|158845132|R	chr1	158832709	158845132	-	exon	NM_001085376,	9	6_5_0	3039	0.006	9	7_6_0	2940	0.006	9	7_5_0	3288	0.005	6	5_4_0	2992	0.004	7	6_5_0	3164	0.004	18	11_8_0	3856	0.009	0.0471805	0.936294
chr1:158832709|158848425|R	chr1|158832708|158848425|R	chr1	158832709	158848425	-	exon	NM_001085376,	7	5_5_0	2851	0.005	6	5_6_0	2855	0.004	2	2_2_0	3217	0.001	8	5_5_0	2890	0.006	9	8_6_0	2986	0.006	7	5_4_0	3386	0.004	0.549913	0.444348
chr1:158917876|158937017|R	chr1|158917875|158937017|R	chr1	158917876	158937017	-	intron	NM_001085376,	0	0	0	0	5	0_2_2	1339	0.007	4	0_2_2	1476	0.005	0	0	0	0	5	0_4_3	1439	0.007	0	0	0	0	-0.824768	0.642043
chr1:158935946|158937017|R	chr1|158935945|158937017|R	chr1	158935946	158937017	-	exon	NM_001085376,	90	40_46_5	2507	0.067	114	41_46_7	2438	0.086	98	42_43_0	2923	0.063	126	44_47_2	2495	0.092	152	51_56_2	2739	0.1	0	0	0	0	-0.148309	0.938685
chr1:158935946|158958367|R	chr1|158935945|158958367|R	chr1	158935946	158958367	-	intergenic_region	n/a	0	0	0	0	3	2_2_0	2119	0.003	0	0	0	0	2	2_2_0	2307	0.002	0	0	0	0	0	0	0	0	-0.701135	0.799286
chr1:158958968|158959392|F	chr1|158958967|158959392|F	chr1	158958968	158959392	+	intergenic_region	n/a	0	0	0	0	0	0	0	0	0	0	0	0	0	0	0	0	3	1_2_0	35	0.146	0	0	0	0	3.24222	0.234967
chr1:159342807|159354756|F	chr1|159342806|159354756|F	chr1	159342807	159354756	+	exon	NM_001360878,NM_011931,	0	0	0	0	0	0	0	0	0	0	0	0	0	0	0	0	3	1_2_0	11	0.353	0	0	0	0	3.24222	0.234967
chr1:159769251|159874293|F	chr1|159769250|159874293|F	chr1	159769251	159874293	+	intron	NM_022312,	0	0	0	0	0	0	0	0	0	0	0	0	0	0	0	0	3	2_1_0	409	0.014	0	0	0	0	3.24222	0.234967
chr1:159849986|159852433|F	chr1|159849985|159852433|F	chr1	159849986	159852433	+	exon	NM_022312,	3	3_3_0	1891	0.003	6	6_6_0	1605	0.007	3	3_3_0	1888	0.003	3	2_2_0	1327	0.005	0	0	0	0	5	5_4_0	1469	0.007	-0.75679	0.585347
chr1:159849986|159858440|F	chr1|159849985|159858440|F	chr1	159849986	159858440	+	exon	NM_022312,	0	0	0	0	0	0	0	0	2	1_1_1	2058	0.002	8	3_4_0	1416	0.011	0	0	0	0	2	2_2_0	1841	0.002	2.09092	0.331128
chr1:159849986|159861325|F	chr1|159849985|159861325|F	chr1	159849986	159861325	+	exon	NM_022312,	3	3_3_0	1835	0.003	2	2_2_0	1536	0.003	2	2_2_0	1842	0.002	0	0	0	0	2	2_2_0	1112	0.004	6	3_3_0	1669	0.007	0.0182925	0.991363
chr1:159849986|159863788|F	chr1|159849985|159863788|F	chr1	159849986	159863788	+	exon	NM_022312,	0	0	0	0	0	0	0	0	5	3_4_0	2000	0.005	0	0	0	0	0	0	0	0	0	0	0	0	-3.77909	0.162824
chr1:159849986|159868285|F	chr1|159849985|159868285|F	chr1	159849986	159868285	+	exon	NM_022312,	8	5_7_1	1852	0.009	5	2_3_1	1614	0.006	4	3_4_0	1810	0.004	5	5_3_0	1242	0.008	6	4_4_0	1093	0.011	8	6_4_0	1599	0.01	0.0378838	0.960298
chr1:159849986|159874293|F	chr1|159849985|159874293|F	chr1	159849986	159874293	+	exon	NM_022312,	10	8_8_0	2007	0.01	12	9_8_1	1771	0.013	12	9_6_1	2006	0.012	11	5_7_0	1324	0.016	9	5_4_0	1196	0.015	15	7_6_1	1979	0.015	-0.085829	0.878657
chr1:159851957|159874293|F	chr1|159851956|159874293|F	chr1	159851957	159874293	+	exon	NM_022312,	0	0	0	0	0	0	0	0	0	0	0	0	0	0	0	0	3	2_1_0	816	0.007	0	0	0	0	3.24222	0.234967
chr1:159858177|159874293|F	chr1|159858176|159874293|F	chr1	159858177	159874293	+	exon	NM_022312,	2	2_2_0	1170	0.003	3	3_2_0	1130	0.005	2	2_2_0	1333	0.003	0	0	0	0	0	0	0	0	0	0	0	0	-4.37667	0.101578
chr1:159861210|159874293|F	chr1|159861209|159874293|F	chr1	159861210	159874293	+	exon	NM_022312,	3	3_3_0	1322	0.005	0	0	0	0	0	0	0	0	0	0	0	0	0	0	0	0	0	0	0	0	-3.21638	0.229498
chr1:160226485|160231867|R	chr1|160226484|160231867|R	chr1	160226485	160231867	-	exon	NM_001038621,	7	7_6_0	825	0.017	9	4_5_3	753	0.023	18	12_13_2	825	0.042	6	5_3_1	730	0.016	8	7_5_2	735	0.021	14	4_2_5	852	0.032	-0.380372	0.513108
chr1:160226485|160247569|R	chr1|160226484|160247569|R	chr1	160226485	160247569	-	exon	NM_001038621,	0	0	0	0	2	1_2_0	689	0.006	6	4_4_0	787	0.015	0	0	0	0	6	2_3_0	672	0.018	3	3_2_0	776	0.008	0.14193	0.928861
chr1:160231796|160247569|R	chr1|160231795|160247569|R	chr1	160231796	160247569	-	exon	NM_001038621,	0	0	0	0	0	0	0	0	3	1_3_1	746	0.008	0	0	0	0	0	0	0	0	0	0	0	0	-3.11686	0.239658
chr1:160236626|160247569|R	chr1|160236625|160247569|R	chr1	160236626	160247569	-	exon	NM_001038621,	0	0	0	0	0	0	0	0	0	0	0	0	0	0	0	0	4	3_2_0	695	0.011	0	0	0	0	3.62263	0.190926
chr1:160236626|160257535|R	chr1|160236625|160257535|R	chr1	160236626	160257535	-	exon	NM_001038621,	0	0	0	0	0	0	0	0	0	0	0	0	0	0	0	0	0	0	0	0	3	2_2_0	853	0.007	3.00373	0.260131
chr1:160441823|160443316|R	chr1|160441822|160443316|R	chr1	160441823	160443316	-	exon	NM_013862,	3	2_2_0	243	0.024	0	0	0	0	0	0	0	0	0	0	0	0	0	0	0	0	0	0	0	0	-3.21638	0.229498
chr1:160441823|160453825|R	chr1|160441822|160453825|R	chr1	160441823	160453825	-	exon	NM_013862,	0	0	0	0	0	0	0	0	2	2_2_0	282	0.014	0	0	0	0	0	0	0	0	0	0	0	0	-2.61876	0.279478
chr1:160441823|160472111|R	chr1|160441822|160472111|R	chr1	160441823	160472111	-	exon	NM_013862,	0	0	0	0	0	0	0	0	0	0	0	0	3	2_2_0	229	0.026	0	0	0	0	2	2_2_0	412	0.01	3.75392	0.172044
chr1:160627215|160645401|R	chr1|160627214|160645401|R	chr1	160627215	160645401	-	exon	NM_013862,	3	1_2_0	336	0.018	0	0	0	0	0	0	0	0	3	1_2_0	365	0.016	2	2_1_0	319	0.012	0	0	0	0	0.639047	0.792597
chr1:160627215|160702460|R	chr1|160627214|160702460|R	chr1	160627215	160702460	-	exon	NM_013862,	2	2_1_0	442	0.009	4	3_3_1	387	0.02	0	0	0	0	0	0	0	0	0	0	0	0	0	0	0	0	-4.22862	0.12144
chr1:160627215|160710213|R	chr1|160627214|160710213|R	chr1	160627215	160710213	-	exon	NM_013862,	2	2_1_1	438	0.009	2	1_1_1	372	0.011	0	0	0	0	0	0	0	0	0	0	0	0	3	2_1_0	542	0.011	-0.647913	0.801434
chr1:160627215|160724189|R	chr1|160627214|160724189|R	chr1	160627215	160724189	-	exon	NM_013862,	0	0	0	0	2	2_2_0	312	0.013	0	0	0	0	0	0	0	0	0	0	0	0	0	0	0	0	-2.81684	0.265175
chr1:160627215|160735758|R	chr1|160627214|160735758|R	chr1	160627215	160735758	-	exon	NM_013862,	0	0	0	0	0	0	0	0	0	0	0	0	0	0	0	0	3	1_2_1	392	0.015	0	0	0	0	3.24222	0.234967
chr1:160627215|160740931|R	chr1|160627214|160740931|R	chr1	160627215	160740931	-	exon	NM_013862,	5	4_3_1	299	0.032	3	1_2_0	284	0.021	3	2_2_0	342	0.017	2	1_2_0	323	0.012	5	3_3_0	266	0.036	11	5_5_0	354	0.059	0.550402	0.569528
chr1:160645308|160702460|R	chr1|160645307|160702460|R	chr1	160645308	160702460	-	exon	NM_013862,	2	2_2_0	399	0.01	0	0	0	0	3	2_2_0	415	0.014	0	0	0	0	0	0	0	0	0	0	0	0	-3.82403	0.15789
chr1:160645308|160740931|R	chr1|160645307|160740931|R	chr1	160645308	160740931	-	exon	NM_013862,	0	0	0	0	5	3_3_0	258	0.037	0	0	0	0	0	0	0	0	3	2_3_0	241	0.024	0	0	0	0	-0.784669	0.741513
chr1:160682041|160702460|R	chr1|160682040|160702460|R	chr1	160682041	160702460	-	exon	NM_013862,	18	13_14_0	398	0.083	12	8_8_2	346	0.065	23	14_16_0	386	0.106	17	8_8_0	370	0.084	12	9_11_0	335	0.067	25	14_13_0	432	0.104	-0.0850507	0.868263
chr1:160682041|160710213|R	chr1|160682040|160710213|R	chr1	160682041	160710213	-	exon	NM_013862,	5	4_3_0	395	0.025	0	0	0	0	5	3_3_1	390	0.025	11	5_4_2	392	0.053	0	0	0	0	3	1_1_1	450	0.013	0.401062	0.73414
chr1:160682041|160724189|R	chr1|160682040|160724189|R	chr1	160682041	160724189	-	exon	NM_013862,	0	0	0	0	0	0	0	0	0	0	0	0	0	0	0	0	4	2_3_0	251	0.031	4	2_3_0	362	0.022	4.43484	0.0983592
chr1:160682041|160740931|R	chr1|160682040|160740931|R	chr1	160682041	160740931	-	exon	NM_013862,	4	4_3_0	256	0.03	3	2_2_0	243	0.024	8	4_5_1	277	0.055	5	3_3_0	266	0.036	3	1_1_1	222	0.026	5	4_3_0	262	0.037	-0.287181	0.770866
chr1:160700712|160702460|R	chr1|160700711|160702460|R	chr1	160700712	160702460	-	exon	NM_013862,	33	23_21_0	501	0.116	26	20_17_1	461	0.101	0	0	0	0	40	24_22_0	475	0.144	26	18_17_1	391	0.117	42	23_21_0	538	0.135	0.687361	0.66306
chr1:160700712|160710213|R	chr1|160700711|160710213|R	chr1	160700712	160710213	-	exon	NM_013862,	8	4_2_1	505	0.031	2	2_2_0	452	0.009	0	0	0	0	2	2_1_0	509	0.008	0	0	0	0	3	2_2_0	565	0.011	-1.12682	0.518528
chr1:160700712|160724189|R	chr1|160700711|160724189|R	chr1	160700712	160724189	-	exon	NM_013862,	4	1_3_1	410	0.019	0	0	0	0	3	2_3_0	373	0.016	3	2_2_0	444	0.013	0	0	0	0	11	6_5_0	478	0.044	0.805342	0.567601
chr1:160700712|160740931|R	chr1|160700711|160740931|R	chr1	160700712	160740931	-	exon	NM_013862,	4	3_3_0	367	0.021	6	5_5_0	366	0.032	0	0	0	0	5	2_3_0	383	0.025	5	4_4_0	280	0.034	4	2_4_0	378	0.021	0.324074	0.772995
chr1:160710147|160740931|R	chr1|160710146|160740931|R	chr1	160710147	160740931	-	exon	NM_013862,	2	2_2_0	355	0.011	9	4_5_2	306	0.056	4	3_3_2	362	0.022	13	5_7_3	337	0.072	8	5_5_1	295	0.051	11	2_4_3	317	0.065	0.933136	0.14763
chr1:160722133|160735758|R	chr1|160722132|160735758|R	chr1	160722133	160735758	-	exon	NM_013862,	0	0	0	0	0	0	0	0	0	0	0	0	0	0	0	0	0	0	0	0	4	1_2_0	567	0.014	3.36847	0.217816
chr1:160722133|160740931|R	chr1|160722132|160740931|R	chr1	160722133	160740931	-	exon	NM_013862,	43	25_21_0	302	0.222	17	13_10_3	285	0.107	24	13_13_1	349	0.121	28	14_12_0	322	0.148	26	13_14_1	290	0.152	0	0	0	0	-0.652604	0.671361
chr1:160733529|160740931|R	chr1|160733528|160740931|R	chr1	160733529	160740931	-	exon	NM_013862,	4	3_3_0	216	0.036	4	2_3_0	212	0.036	10	7_7_0	263	0.071	5	4_3_0	273	0.035	5	3_2_0	177	0.053	10	4_3_0	220	0.083	0.0478629	0.94844
chr1:160735548|160739088|R	chr1|160735547|160739088|R	chr1	160735548	160739088	-	exon	NM_013862,	0	0	0	0	0	0	0	0	2	2_1_0	463	0.009	0	0	0	0	0	0	0	0	0	0	0	0	-2.61876	0.279478
chr1:160735548|160740931|R	chr1|160735547|160740931|R	chr1	160735548	160740931	-	exon	NM_013862,	11	1_3_0	239	0.084	0	0	0	0	0	0	0	0	0	0	0	0	0	0	0	0	5	1_2_0	245	0.039	-1.27967	0.451175
chr1:160738896|160740931|R	chr1|160738895|160740931|R	chr1	160738896	160740931	-	exon	NM_013862,	6	4_4_0	349	0.033	9	7_5_1	333	0.051	0	0	0	0	0	0	0	0	2	2_1_0	330	0.012	4	3_3_0	408	0.019	-1.47059	0.259256
chr1:160929964|160955979|F	chr1|160929963|160955979|F	chr1	160929964	160955979	+	exon	NM_001024952,	0	0	0	0	0	0	0	0	0	0	0	0	3	2_2_0	312	0.019	0	0	0	0	0	0	0	0	3.14355	0.245181
chr1:160938112|160942039|F	chr1|160938111|160942039|F	chr1	160938112	160942039	+	intron	NM_001024952,	2	2_2_0	175	0.022	0	0	0	0	0	0	0	0	0	0	0	0	0	0	0	0	0	0	0	0	-2.70747	0.272918
chr1:160938112|160942728|F	chr1|160938111|160942728|F	chr1	160938112	160942728	+	exon	NM_001024952,	0	0	0	0	0	0	0	0	2	2_2_0	382	0.01	0	0	0	0	0	0	0	0	0	0	0	0	-2.61876	0.279478
chr1:160938112|160951829|F	chr1|160938111|160951829|F	chr1	160938112	160951829	+	exon	NM_001024952,	0	0	0	0	0	0	0	0	0	0	0	0	2	2_2_0	402	0.01	0	0	0	0	0	0	0	0	2.63726	0.288243
chr1:160939995|160940994|F	chr1|160939994|160940994|F	chr1	160939995	160940994	+	exon	NM_001024952,	3	2_2_0	355	0.017	0	0	0	0	0	0	0	0	0	0	0	0	0	0	0	0	0	0	0	0	-3.21638	0.229498
chr1:160939995|160951829|F	chr1|160939994|160951829|F	chr1	160939995	160951829	+	exon	NM_001024952,	0	0	0	0	2	1_2_1	419	0.009	0	0	0	0	2	2_2_0	379	0.01	0	0	0	0	0	0	0	0	-0.179576	0.949892
chr1:160940819|160951829|F	chr1|160940818|160951829|F	chr1	160940819	160951829	+	exon	NM_001024952,	2	2_2_0	300	0.013	0	0	0	0	0	0	0	0	0	0	0	0	0	0	0	0	0	0	0	0	-2.70747	0.272918
chr1:160954784|160962484|F	chr1|160954783|160962484|F	chr1	160954784	160962484	+	exon	NM_001024952,	0	0	0	0	3	2_3_0	470	0.013	4	1_3_1	468	0.017	0	0	0	0	0	0	0	0	3	1_2_1	598	0.01	-1.32599	0.557241
chr1:160954784|160965788|F	chr1|160954783|160965788|F	chr1	160954784	160965788	+	exon	NM_001024952,	0	0	0	0	0	0	0	0	0	0	0	0	0	0	0	0	0	0	0	0	3	2_1_0	660	0.009	3.00373	0.260131
chr1:161019484|161020406|R	chr1|161019483|161020406|R	chr1	161019484	161020406	-	exon	NR_151479,NR_151478,	3	3_2_0	116	0.049	8	5_4_0	127	0.112	5	4_4_0	121	0.076	0	0	0	0	4	3_3_0	73	0.099	3	3_2_0	118	0.048	-1.26929	0.287184
chr1:161051331|161065291|R	chr1|161051330|161065291|R	chr1	161051331	161065291	-	exon	NM_172644,	0	0	0	0	0	0	0	0	0	0	0	0	0	0	0	0	2	1_1_1	429	0.009	0	0	0	0	2.72525	0.28161
chr1:161060045|161065291|R	chr1|161060044|161065291|R	chr1	161060045	161065291	-	exon	NM_172644,	3	2_3_1	321	0.018	2	0_1_2	328	0.012	2	0_1_2	382	0.01	0	0	0	0	4	2_1_1	361	0.022	3	0_1_2	408	0.014	-0.0883192	0.960875
chr1:161062782|161063348|R	chr1|161062781|161063348|R	chr1	161062782	161063348	-	exon	NM_172644,	2	2_2_0	287	0.014	0	0	0	0	0	0	0	0	4	2_2_0	329	0.024	2	2_1_0	292	0.014	0	0	0	0	1.38841	0.574015
chr1:161062782|161065291|R	chr1|161062781|161065291|R	chr1	161062782	161065291	-	exon	NM_172644,	2	2_1_0	279	0.014	0	0	0	0	0	0	0	0	0	0	0	0	0	0	0	0	2	2_1_0	402	0.01	-0.19456	0.945787
chr1:161093681|161095737|R	chr1|161093680|161095737|R	chr1	161093681	161095737	-	exon	NM_001039482,	3	3_3_0	202	0.029	0	0	0	0	0	0	0	0	0	0	0	0	4	3_3_0	146	0.052	0	0	0	0	0.401549	0.87422
chr1:161098263|161099285|R	chr1|161098262|161099285|R	chr1	161098263	161099285	-	exon	NM_001039482,	5	3_3_0	163	0.058	5	3_3_0	154	0.061	10	6_7_0	197	0.092	0	0	0	0	0	0	0	0	16	5_7_0	161	0.166	-0.499822	0.529601
chr1:161241636|161247413|R	chr1|161241635|161247413|R	chr1	161241636	161247413	-	exon	NM_001303408,NM_007453,	5	3_4_0	3838	0.003	6	6_4_0	4184	0.003	2	2_2_0	5261	0.001	4	3_4_0	4515	0.002	2	1_2_0	3972	0.001	2	2_2_0	4450	0.001	-0.807392	0.532861
chr1:161243575|161247413|R	chr1|161243574|161247413|R	chr1	161243575	161247413	-	exon	NM_007453,NM_001303408,	0	0	0	0	0	0	0	0	0	0	0	0	0	0	0	0	0	0	0	0	2	1_2_0	3977	0.001	2.51291	0.298058
chr1:16128165|16131349|F	chr1|16128164|16131349|F	chr1	16128165	16131349	+	exon	NM_133832,	0	0	0	0	0	0	0	0	0	0	0	0	3	2_1_1	315	0.019	0	0	0	0	0	0	0	0	3.14355	0.245181
chr1:161827300|161829340|R	chr1|161827299|161829340|R	chr1	161827300	161829340	-	exon	NR_151684,NR_151683,	0	0	0	0	0	0	0	0	2	2_2_0	1317	0.003	0	0	0	0	0	0	0	0	0	0	0	0	-2.61876	0.279478
chr1:161827657|161829340|R	chr1|161827656|161829340|R	chr1	161827657	161829340	-	exon	NR_151684,NR_151683,NM_001357401,NM_001357402,NM_172645,	0	0	0	0	5	3_2_0	2274	0.004	4	4_4_0	2559	0.003	0	0	0	0	3	2_2_0	1919	0.003	0	0	0	0	-1.50556	0.452479
chr1:161828156|161835193|R	chr1|161828155|161835193|R	chr1	161828156	161835193	-	exon	NM_001357402,NR_151683,NM_001357401,NR_151684,NM_172645,	2	2_1_0	2291	0.002	3	3_2_0	2410	0.002	0	0	0	0	3	3_3_0	2338	0.003	4	3_3_0	1915	0.004	0	0	0	0	0.367197	0.851061
chr1:161844002|161847310|R	chr1|161844001|161847310|R	chr1	161844002	161847310	-	exon	NM_001357402,NM_001357401,NR_151683,NR_151684,NM_172645,	3	3_3_0	2078	0.003	0	0	0	0	0	0	0	0	3	0_1_2	1950	0.003	0	0	0	0	0	0	0	0	-0.0730921	0.978104
chr1:161847205|161862302|R	chr1|161847204|161862302|R	chr1	161847205	161862302	-	exon	NM_001357401,NM_172645,NR_151684,NM_001357402,NR_151683,	0	0	0	0	0	0	0	0	0	0	0	0	4	2_1_0	1996	0.004	0	0	0	0	0	0	0	0	3.51764	0.202193
chr1:161853715|161859504|R	chr1|161853714|161859504|R	chr1	161853715	161859504	-	exon	NR_151683,NM_001357401,NM_001357402,NM_172645,NR_151684,	7	4_4_0	2476	0.006	5	4_4_0	2360	0.004	7	6_5_0	2629	0.005	6	3_3_0	2237	0.005	5	4_3_0	2034	0.005	9	8_6_0	2915	0.006	-0.042025	0.953612
chr1:161853715|161862302|R	chr1|161853714|161862302|R	chr1	161853715	161862302	-	exon	NR_151683,NR_151684,NM_172645,NM_001357401,NM_001357402,	0	0	0	0	26	12_14_1	2155	0.024	0	0	0	0	37	13_15_0	2124	0.034	29	13_13_0	1869	0.03	41	12_16_0	2971	0.027	1.78208	0.412172
chr1:161856821|161862302|R	chr1|161856820|161862302|R	chr1	161856821	161862302	-	exon	NM_172645,NR_151684,NR_151683,NM_001357402,NM_001357401,	0	0	0	0	0	0	0	0	4	3_3_0	2401	0.003	0	0	0	0	0	0	0	0	3	2_3_0	2802	0.002	-0.481291	0.854428
chr1:161857344|161862302|R	chr1|161857343|161862302|R	chr1	161857344	161862302	-	exon	NR_151684,NM_172645,NM_001357402,NM_001357401,NR_151683,	5	2_2_0	1987	0.005	0	0	0	0	0	0	0	0	0	0	0	0	0	0	0	0	5	2_2_0	2462	0.004	-0.219329	0.922683
chr1:162231654|162274539|R	chr1|162231653|162274539|R	chr1	162231654	162274539	-	exon	NM_172646,NM_001038619,	2	2_0_1	160	0.024	0	0	0	0	0	0	0	0	0	0	0	0	0	0	0	0	0	0	0	0	-2.70747	0.272918
chr1:162231654|162313696|R	chr1|162231653|162313696|R	chr1	162231654	162313696	-	exon	NM_172646,NM_001038619,	9	7_6_0	163	0.099	4	3_2_0	106	0.07	5	4_4_0	165	0.057	4	3_1_0	128	0.059	4	3_2_1	83	0.088	9	5_3_0	154	0.105	-0.208499	0.792168
chr1:162274488|162313696|R	chr1|162274487|162313696|R	chr1	162274488	162313696	-	exon	NM_001038619,NM_172646,	6	3_5_1	186	0.061	0	0	0	0	6	3_4_5	196	0.058	8	1_4_2	114	0.123	3	1_2_1	106	0.054	5	3_4_1	190	0.05	0.338024	0.734839
chr1:162285997|162313696|R	chr1|162285996|162313696|R	chr1	162285997	162313696	-	exon	NM_172646,NM_001038619,	5	2_2_2	192	0.05	10	6_7_3	137	0.127	14	5_7_2	196	0.125	10	3_6_4	146	0.12	8	3_5_2	114	0.123	14	3_6_4	202	0.122	0.0258945	0.964552
chr1:162295552|162313696|R	chr1|162295551|162313696|R	chr1	162295552	162313696	-	exon	NM_001038619,NM_172646,	11	8_7_2	197	0.1	10	7_6_0	160	0.111	23	8_11_1	211	0.179	5	3_3_2	168	0.056	27	16_17_0	143	0.274	0	0	0	0	-0.422717	0.603788
chr1:162307868|162313696|R	chr1|162307867|162313696|R	chr1	162307868	162313696	-	exon	NM_172646,NM_001038619,	8	5_6_0	213	0.07	0	0	0	0	5	5_5_0	205	0.047	7	4_4_0	169	0.077	9	8_7_0	124	0.127	12	5_5_1	193	0.111	1.00244	0.162862
chr1:162353520|162355509|R	chr1|162353519|162355509|R	chr1	162353520	162355509	-	exon	NM_172646,NM_001038619,	23	14_14_1	220	0.173	7	6_5_0	178	0.073	15	9_9_1	190	0.136	14	11_10_0	177	0.137	17	11_8_0	144	0.191	29	10_11_0	157	0.27	0.303031	0.556488
chr1:162574298|162592677|F	chr1|162574297|162592677|F	chr1	162574298	162592677	+	exon	NM_016796,NM_001356527,NM_001356526,NM_001347125,	4	4_3_1	2438	0.003	5	4_1_4	2629	0.004	4	4_2_2	2518	0.003	0	0	0	0	2	2_1_0	2436	0.002	6	3_1_2	3197	0.004	-0.842097	0.526597
chr1:162688116|162691233|R	chr1|162688115|162691233|R	chr1	162688116	162691233	-	exon	NM_001081290,	0	0	0	0	0	0	0	0	0	0	0	0	4	1_1_1	154	0.049	0	0	0	0	0	0	0	0	3.51764	0.202193
chr1:162704369|162724869|R	chr1|162704368|162724869|R	chr1	162704369	162724869	-	exon	NM_001081290,	0	0	0	0	0	0	0	0	0	0	0	0	0	0	0	0	0	0	0	0	2	2_1_0	229	0.017	2.51291	0.298058
chr1:162707766|162710829|R	chr1|162707765|162710829|R	chr1	162707766	162710829	-	exon	NM_001081290,	3	3_3_0	361	0.016	0	0	0	0	6	4_3_0	285	0.04	4	4_3_0	190	0.04	0	0	0	0	0	0	0	0	-1.109	0.569416
chr1:162714243|162724869|R	chr1|162714242|162724869|R	chr1	162714243	162724869	-	exon	NM_001081290,	4	3_1_0	362	0.022	0	0	0	0	2	2_1_0	331	0.012	0	0	0	0	0	0	0	0	0	0	0	0	-4.09921	0.13249
chr1:162715392|162716361|R	chr1|162715391|162716361|R	chr1	162715392	162716361	-	exon	NM_001081290,	11	7_7_0	498	0.042	7	2_2_2	433	0.031	10	10_8_0	370	0.051	10	6_6_3	330	0.057	6	4_4_0	246	0.047	11	7_6_1	477	0.044	-0.164453	0.783794
chr1:163392410|163397169|R	chr1|163392409|163397169|R	chr1	163392410	163397169	-	exon	NM_001313738,NR_132627,NM_178883,	3	3_3_0	211	0.028	0	0	0	0	0	0	0	0	0	0	0	0	0	0	0	0	0	0	0	0	-3.21638	0.229498
chr1:16345704|16346011|R	chr1|16345703|16346011|R	chr1	16345704	16346011	-	exon	NM_001111272,NM_025303,	0	0	0	0	0	0	0	0	2	2_2_0	895	0.004	0	0	0	0	2	1_2_0	583	0.007	0	0	0	0	0.106498	0.97172
chr1:16345704|16358458|R	chr1|16345703|16358458|R	chr1	16345704	16358458	-	intron	NM_025303,NM_001111272,NM_001347044,NM_001347045,	0	0	0	0	0	0	0	0	0	0	0	0	0	0	0	0	0	0	0	0	3	3_2_0	555	0.011	3.00373	0.260131
chr1:16345704|16394210|R	chr1|16345703|16394210|R	chr1	16345704	16394210	-	exon	NM_025303,NM_001111272,	0	0	0	0	0	0	0	0	0	0	0	0	4	3_2_0	904	0.009	2	2_2_0	700	0.006	3	1_2_0	1171	0.005	4.59051	0.0831932
chr1:16345704|16440458|R	chr1|16345703|16440458|R	chr1	16345704	16440458	-	exon	NM_025303,NM_001111272,	0	0	0	0	0	0	0	0	0	0	0	0	0	0	0	0	0	0	0	0	3	2_1_0	1656	0.004	3.00373	0.260131
chr1:16345704|16463194|R	chr1|16345703|16463194|R	chr1	16345704	16463194	-	exon	NM_001111272,NM_025303,	0	0	0	0	0	0	0	0	2	1_2_0	1611	0.002	2	2_2_0	1296	0.003	0	0	0	0	3	2_2_0	1612	0.004	1.10225	0.676775
chr1:16345704|16509408|R	chr1|16345703|16509408|R	chr1	16345704	16509408	-	exon	NM_001111272,NM_025303,	21	12_8_2	822	0.049	15	12_9_3	900	0.032	18	16_11_1	1132	0.031	17	12_9_2	640	0.05	9	6_4_3	445	0.039	22	7_7_2	699	0.059	-0.302841	0.557789
chr1:16366079|16394210|R	chr1|16366078|16394210|R	chr1	16366079	16394210	-	exon	NM_001111272,NM_001347045,NM_025303,NM_001347044,	5	3_4_1	732	0.013	3	2_2_1	757	0.008	0	0	0	0	3	2_3_0	875	0.007	0	0	0	0	3	1_1_1	1093	0.005	-0.585327	0.746723
chr1:16366079|16440458|R	chr1|16366078|16440458|R	chr1	16366079	16440458	-	exon	NM_001111272,NM_001347045,NM_025303,NM_001347044,	5	2_5_2	1201	0.008	2	2_2_0	1361	0.003	5	5_5_0	1413	0.007	9	2_4_3	1235	0.014	2	1_1_1	964	0.004	0	0	0	0	-0.171339	0.885589
chr1:16366079|16463194|R	chr1|16366078|16463194|R	chr1	16366079	16463194	-	exon	NM_001347045,NM_001111272,NM_025303,NM_001347044,	0	0	0	0	0	0	0	0	4	2_2_1	1465	0.005	8	4_6_1	1267	0.012	2	2_2_0	954	0.004	0	0	0	0	1.27135	0.496444
chr1:16366079|16509408|R	chr1|16366078|16509408|R	chr1	16366079	16509408	-	exon	NM_001111272,NM_001347045,NM_025303,NM_001347044,	12	2_5_5	806	0.029	12	3_4_9	855	0.027	10	1_3_7	986	0.02	9	4_3_5	611	0.029	7	2_2_5	391	0.035	7	3_4_4	621	0.022	-0.66684	0.262153
chr1:163814369|163829295|F	chr1|163814368|163829295|F	chr1	163814369	163829295	+	exon	NM_001305643,NM_010629,	0	0	0	0	0	0	0	0	0	0	0	0	3	1_2_0	556	0.011	0	0	0	0	0	0	0	0	3.14355	0.245181
chr1:163817842|163865537|F	chr1|163817841|163865537|F	chr1	163817842	163865537	+	exon	NM_010629,NM_001305643,	0	0	0	0	4	4_3_0	648	0.012	0	0	0	0	3	2_2_0	596	0.01	2	2_2_0	527	0.008	0	0	0	0	0.14373	0.949215
chr1:163825688|163829295|F	chr1|163825687|163829295|F	chr1	163825688	163829295	+	exon	NM_010629,NM_001305643,	7	5_5_0	605	0.023	7	5_5_1	649	0.021	16	8_10_1	663	0.046	7	5_3_0	595	0.023	0	0	0	0	4	3_2_0	863	0.009	-1.51644	0.0355178
chr1:163825688|163888305|F	chr1|163825687|163888305|F	chr1	163825688	163888305	+	exon	NM_010629,NM_001305643,	0	0	0	0	0	0	0	0	0	0	0	0	0	0	0	0	2	1_1_1	570	0.007	0	0	0	0	2.72525	0.28161
chr1:163865439|163883572|F	chr1|163865438|163883572|F	chr1	163865439	163883572	+	exon	NM_001305643,NM_010629,	0	0	0	0	2	1_2_0	532	0.007	0	0	0	0	0	0	0	0	0	0	0	0	0	0	0	0	-2.81684	0.265175
chr1:163865439|163888305|F	chr1|163865438|163888305|F	chr1	163865439	163888305	+	exon	NM_001305643,NM_010629,	0	0	0	0	0	0	0	0	3	2_2_0	539	0.011	2	2_1_0	456	0.009	0	0	0	0	0	0	0	0	-0.479813	0.860267
chr1:163883383|163888305|F	chr1|163883382|163888305|F	chr1	163883383	163888305	+	exon	NM_001305643,NM_010629,	15	8_11_1	460	0.061	12	11_10_0	452	0.05	11	11_10_0	560	0.038	16	10_10_0	442	0.068	7	6_6_0	435	0.031	8	4_7_0	464	0.033	-0.398131	0.478057
chr1:16389821|16394210|R	chr1|16389820|16394210|R	chr1	16389821	16394210	-	exon	NM_001347045,NM_001111272,NM_025303,NM_001347044,	0	0	0	0	16	9_9_2	800	0.038	33	20_19_1	1018	0.061	35	17_17_1	931	0.07	27	16_16_0	726	0.069	28	15_14_0	1144	0.047	0.80772	0.449885
chr1:16389821|16440458|R	chr1|16389820|16440458|R	chr1	16389821	16440458	-	exon	NM_001347045,NM_025303,NM_001347044,NM_001111272,	10	9_9_0	1211	0.016	8	7_7_0	1404	0.011	4	4_4_0	1548	0.005	10	5_6_0	1292	0.015	5	4_3_0	1044	0.009	11	7_4_0	1630	0.013	0.0928079	0.881414
chr1:16389821|16463194|R	chr1|16389820|16463194|R	chr1	16389821	16463194	-	exon	NM_001347045,NM_025303,NM_001347044,NM_001111272,	4	4_3_0	1162	0.007	0	0	0	0	0	0	0	0	0	0	0	0	5	4_4_0	1034	0.01	6	4_4_0	1586	0.008	1.26998	0.478714
chr1:16389821|16486150|R	chr1|16389820|16486150|R	chr1	16389821	16486150	-	exon	NM_025303,NM_001347044,	2	2_2_0	944	0.004	5	3_5_0	1061	0.009	0	0	0	0	5	2_2_0	908	0.011	0	0	0	0	4	2_2_0	1180	0.007	0.124767	0.938892
chr1:16389821|16486165|R	chr1|16389820|16486165|R	chr1	16389821	16486165	-	intron	NM_025303,NM_001111272,NM_001347044,NM_001347045,	0	0	0	0	0	0	0	0	0	0	0	0	0	0	0	0	0	0	0	0	4	2_3_0	540	0.015	3.36847	0.217816
chr1:16389821|16509408|R	chr1|16389820|16509408|R	chr1	16389821	16509408	-	exon	NM_001347045,NM_025303,NM_001347044,NM_001111272,	25	13_8_7	816	0.058	13	11_6_4	898	0.028	23	14_10_4	1121	0.039	21	11_7_3	666	0.059	8	4_4_2	471	0.033	27	7_7_7	673	0.074	-0.252165	0.617758
chr1:163933479|163934817|F	chr1|163933478|163934817|F	chr1	163933479	163934817	+	exon	NM_001286002,NM_001357426,NM_001286003,NM_028776,	5	4_3_0	295	0.033	2	2_2_0	350	0.011	7	5_5_0	369	0.037	3	3_3_0	313	0.019	0	0	0	0	0	0	0	0	-2.14099	0.20136
chr1:163933479|163936531|F	chr1|163933478|163936531|F	chr1	163933479	163936531	+	exon	NM_001357426,NM_001286003,NM_001286002,NM_028776,	0	0	0	0	3	3_2_0	451	0.013	0	0	0	0	0	0	0	0	0	0	0	0	2	2_2_0	300	0.013	-0.825084	0.765298
chr1:164278174|164282537|F	chr1|164278173|164282537|F	chr1	164278174	164282537	+	exon	NM_029115,	29	20_19_0	753	0.072	23	14_17_0	764	0.057	0	0	0	0	17	9_11_0	758	0.043	28	15_14_1	645	0.08	30	14_14_1	864	0.065	0.360852	0.764862
chr1:164328293|164347879|F	chr1|164328292|164347879|F	chr1	164328293	164347879	+	exon	NM_178071,NM_001293313,NM_138314,	3	3_3_0	264	0.022	4	1_4_0	253	0.031	0	0	0	0	0	0	0	0	0	0	0	0	2	2_2_0	296	0.013	-1.89599	0.421632
chr1:164340729|164347879|F	chr1|164340728|164347879|F	chr1	164340729	164347879	+	exon	NM_178071,NM_001293313,NM_138314,	5	3_3_0	325	0.03	5	2_5_0	333	0.029	3	3_3_0	333	0.018	4	4_4_0	260	0.03	12	9_10_0	290	0.076	7	3_7_1	336	0.04	0.712031	0.351401
chr1:164379359|164403077|F	chr1|164379358|164403077|F	chr1	164379359	164403077	+	exon	NM_138314,NM_001293313,	4	2_3_1	290	0.027	0	0	0	0	2	0_1_2	323	0.012	0	0	0	0	2	1_2_0	290	0.014	2	1_2_1	271	0.015	-0.603351	0.786033
chr1:16440323|16463194|R	chr1|16440322|16463194|R	chr1	16440323	16463194	-	exon	NM_001347045,NM_001347044,NM_025303,NM_001111272,	7	5_7_0	1435	0.01	16	10_12_1	1617	0.019	13	6_7_1	2006	0.013	9	4_6_0	1314	0.014	10	6_7_1	1031	0.019	8	5_5_1	1652	0.01	-0.517991	0.368755
chr1:16440323|16486150|R	chr1|16440322|16486150|R	chr1	16440323	16486150	-	exon	NM_001347044,NM_025303,	38	17_22_0	1207	0.059	40	18_23_3	1322	0.057	59	31_35_1	1644	0.067	0	0	0	0	45	20_23_0	724	0.111	0	0	0	0	-1.55386	0.509003
chr1:16440323|16509408|R	chr1|16440322|16509408|R	chr1	16440323	16509408	-	exon	NM_025303,NM_001111272,NM_001347045,NM_001347044,	0	0	0	0	0	0	0	0	0	0	0	0	368	33_22_26	669	0.524	326	36_16_24	481	0.575	416	42_15_28	751	0.526	11.4782	6.49253e-185
chr1:16463035|16486150|R	chr1|16463034|16486150|R	chr1	16463035	16486150	-	exon	NM_025303,NM_001347044,	0	0	0	0	0	0	0	0	3	2_2_0	1836	0.003	4	3_3_0	1325	0.006	0	0	0	0	6	5_3_0	1713	0.007	1.53138	0.452519
chr1:16463035|16509408|R	chr1|16463034|16509408|R	chr1	16463035	16509408	-	exon	NM_001111272,NM_001347045,NM_001347044,NM_025303,	84	43_29_12	1277	0.116	57	26_20_9	1475	0.072	101	39_27_14	1684	0.107	69	32_23_10	1095	0.112	43	29_21_5	826	0.094	88	30_20_14	1237	0.125	-0.387792	0.23241
chr1:16486020|16509408|R	chr1|16486019|16509408|R	chr1	16486020	16509408	-	exon	NM_025303,NM_001347044,	0	0	0	0	0	0	0	0	3	2_2_1	1403	0.004	0	0	0	0	0	0	0	0	0	0	0	0	-3.11686	0.239658
chr1:165215757|165228447|R	chr1|165215756|165228447|R	chr1	165215757	165228447	-	exon	NM_145513,NM_001357411,NM_001357410,	2	2_2_0	1605	0.002	0	0	0	0	2	1_2_0	1960	0.002	2	2_1_0	1922	0.002	2	2_2_0	1475	0.003	0	0	0	0	0.0242168	0.992639
chr1:165220099|165228447|R	chr1|165220098|165228447|R	chr1	165220099	165228447	-	exon	NM_001357411,NM_145513,NM_001357410,	5	4_4_0	1244	0.008	6	4_3_2	1269	0.009	4	2_3_0	1463	0.005	2	2_2_0	1455	0.003	0	0	0	0	0	0	0	0	-2.80425	0.0996568
chr1:165227505|165228447|R	chr1|165227504|165228447|R	chr1	165227505	165228447	-	exon	NM_001357411,NM_145513,NM_001357410,	3	2_2_1	1207	0.005	0	0	0	0	2	2_2_0	1459	0.003	0	0	0	0	2	2_2_0	1090	0.004	0	0	0	0	-1.12751	0.660362
chr1:165306178|165306592|F	chr1|165306177|165306592|F	chr1	165306178	165306592	+	exon	NM_001310430,NM_001081126,NM_001310429,	0	0	0	0	0	0	0	0	0	0	0	0	0	0	0	0	4	2_3_0	198	0.039	0	0	0	0	3.62263	0.190926
chr1:165306178|165321814|F	chr1|165306177|165321814|F	chr1	165306178	165321814	+	exon	NM_001310429,NM_001081126,NM_001310430,	4	3_2_0	207	0.037	5	5_3_0	265	0.036	6	4_3_0	294	0.039	7	4_4_0	293	0.046	3	2_3_0	267	0.022	0	0	0	0	-0.631055	0.559831
chr1:165329757|165329970|R	chr1|165329756|165329970|R	chr1	165329757	165329970	-	exon	NM_028759,	3	1_1_1	3192	0.002	0	0	0	0	0	0	0	0	0	0	0	0	0	0	0	0	0	0	0	0	-3.21638	0.229498
chr1:165333289|165340023|R	chr1|165333288|165340023|R	chr1	165333289	165340023	-	exon	NM_028759,	2	2_2_0	1670	0.002	0	0	0	0	0	0	0	0	0	0	0	0	0	0	0	0	0	0	0	0	-2.70747	0.272918
chr1:165333289|165357546|R	chr1|165333288|165357546|R	chr1	165333289	165357546	-	exon	NM_028759,	0	0	0	0	0	0	0	0	0	0	0	0	3	1_2_1	1492	0.004	0	0	0	0	0	0	0	0	3.14355	0.245181
chr1:165333289|165420224|R	chr1|165333288|165420224|R	chr1	165333289	165420224	-	exon	NM_028759,	0	0	0	0	0	0	0	0	0	0	0	0	5	2_1_0	1533	0.006	0	0	0	0	0	0	0	0	3.81442	0.165119
chr1:165336745|165352076|R	chr1|165336744|165352076|R	chr1	165336745	165352076	-	exon	NM_028759,	0	0	0	0	0	0	0	0	2	2_1_0	1375	0.003	0	0	0	0	0	0	0	0	0	0	0	0	-2.61876	0.279478
chr1:165336745|165357546|R	chr1|165336744|165357546|R	chr1	165336745	165357546	-	exon	NM_028759,	4	2_3_1	1239	0.006	3	3_2_0	1396	0.004	3	2_3_0	1495	0.004	0	0	0	0	3	1_1_2	1105	0.005	3	2_1_0	1488	0.004	-0.809056	0.624494
chr1:165350884|165352076|R	chr1|165350883|165352076|R	chr1	165350884	165352076	-	exon	NM_028759,	2	2_2_0	1454	0.003	0	0	0	0	5	3_2_1	1837	0.005	0	0	0	0	3	3_3_0	1328	0.004	0	0	0	0	-1.04355	0.640457
chr1:165350884|165357546|R	chr1|165350883|165357546|R	chr1	165350884	165357546	-	exon	NM_028759,	20	12_13_0	1625	0.024	26	16_18_0	1759	0.029	17	13_13_1	1956	0.017	21	14_13_0	1691	0.024	20	11_7_2	1481	0.026	42	16_15_1	1914	0.042	0.230109	0.63131
chr1:165350884|165367505|R	chr1|165350883|165367505|R	chr1	165350884	165367505	-	intron	NM_028759,	0	0	0	0	0	0	0	0	4	4_4_0	1169	0.007	0	0	0	0	0	0	0	0	0	0	0	0	-3.48574	0.198452
chr1:165367446|165399868|R	chr1|165367445|165399868|R	chr1	165367446	165399868	-	intron	NM_028759,	0	0	0	0	3	1_1_1	890	0.007	2	1_1_1	971	0.004	2	1_2_1	877	0.005	0	0	0	0	0	0	0	0	-1.29251	0.613822
chr1:165367446|165429315|R	chr1|165367445|165429315|R	chr1	165367446	165429315	-	intron	NM_028759,	3	2_1_1	706	0.008	0	0	0	0	3	2_2_1	790	0.008	0	0	0	0	0	0	0	0	9	3_3_1	755	0.023	0.377623	0.83468
chr1:165371123|165420224|R	chr1|165371122|165420224|R	chr1	165371123	165420224	-	intron	NM_028759,	0	0	0	0	0	0	0	0	0	0	0	0	0	0	0	0	0	0	0	0	4	2_2_0	983	0.008	3.36847	0.217816
chr1:165388658|165392232|R	chr1|165388657|165392232|R	chr1	165388658	165392232	-	exon	NM_028759,	0	0	0	0	2	2_1_0	1710	0.002	2	2_2_0	1745	0.002	0	0	0	0	0	0	0	0	0	0	0	0	-3.60747	0.185721
chr1:165388658|165399868|R	chr1|165388657|165399868|R	chr1	165388658	165399868	-	exon	NM_028759,	9	7_3_1	1422	0.013	14	9_9_0	1475	0.019	11	6_6_0	1587	0.014	3	3_2_0	1460	0.004	20	11_9_0	1140	0.034	0	0	0	0	-0.579888	0.340565
chr1:165388658|165411599|R	chr1|165388657|165411599|R	chr1	165388658	165411599	-	exon	NM_028759,	8	7_6_0	1233	0.013	3	2_2_0	1366	0.004	6	5_5_0	1472	0.008	3	3_3_0	1385	0.004	2	1_2_0	1118	0.004	7	5_5_0	1517	0.009	-0.615427	0.52064
chr1:165388658|165420224|R	chr1|165388657|165420224|R	chr1	165388658	165420224	-	exon	NM_028759,	2	2_1_0	1408	0.003	0	0	0	0	0	0	0	0	0	0	0	0	0	0	0	0	0	0	0	0	-2.70747	0.272918
chr1:165388658|165424394|R	chr1|165388657|165424394|R	chr1	165388658	165424394	-	exon	NM_028759,	2	2_2_0	1403	0.003	0	0	0	0	0	0	0	0	0	0	0	0	0	0	0	0	0	0	0	0	-2.70747	0.272918
chr1:165388658|165429315|R	chr1|165388657|165429315|R	chr1	165388658	165429315	-	exon	NM_028759,	8	4_3_1	1224	0.013	7	5_4_1	1340	0.01	6	4_3_1	1406	0.008	5	3_4_0	1314	0.008	9	5_3_1	1044	0.017	8	6_4_2	1312	0.012	-0.039006	0.953457
chr1:165392139|165420224|R	chr1|165392138|165420224|R	chr1	165392139	165420224	-	exon	NM_028759,	2	1_2_0	1855	0.002	4	3_4_0	1892	0.004	5	4_3_0	2198	0.005	5	3_3_0	1917	0.005	0	0	0	0	0	0	0	0	-1.1647	0.483931
chr1:165399654|165429315|R	chr1|165399653|165429315|R	chr1	165399654	165429315	-	exon	NM_028759,	11	7_7_1	1399	0.015	0	0	0	0	5	2_2_0	1491	0.007	10	6_5_1	1435	0.014	0	0	0	0	5	4_2_0	1690	0.006	-0.188775	0.833557
chr1:165411464|165424394|R	chr1|165411463|165424394|R	chr1	165411464	165424394	-	exon	NM_028759,	0	0	0	0	2	2_1_1	1740	0.002	3	2_2_0	1839	0.003	4	3_2_0	1713	0.005	2	2_2_0	1319	0.003	4	3_2_1	1929	0.004	0.84192	0.634246
chr1:165411464|165429315|R	chr1|165411463|165429315|R	chr1	165411464	165429315	-	exon	NM_028759,	7	5_4_0	1460	0.009	7	5_4_1	1535	0.009	4	3_3_0	1505	0.005	5	5_4_1	1487	0.007	5	5_5_0	1127	0.009	0	0	0	0	-0.899125	0.346155
chr1:165420111|165424394|R	chr1|165420110|165424394|R	chr1	165420111	165424394	-	exon	NM_028759,	5	2_3_0	1346	0.007	3	3_3_0	1464	0.004	13	9_7_0	1668	0.015	4	2_1_0	1501	0.005	0	0	0	0	5	3_2_0	1728	0.006	-1.28906	0.176564
chr1:165420111|165429315|R	chr1|165420110|165429315|R	chr1	165420111	165429315	-	exon	NM_028759,	30	14_10_5	1171	0.049	17	9_3_6	1261	0.026	0	0	0	0	15	9_3_5	1280	0.023	14	10_4_5	959	0.028	20	11_6_3	1403	0.028	-0.103405	0.878135
chr1:165422856|165429315|R	chr1|165422855|165429315|R	chr1	165422856	165429315	-	exon	NM_028759,	6	6_3_1	1387	0.009	0	0	0	0	3	3_2_1	1732	0.003	3	2_1_0	1482	0.004	0	0	0	0	0	0	0	0	-1.51787	0.459963
chr1:165474954|165481014|F	chr1|165474953|165481014|F	chr1	165474954	165481014	+	exon	NM_027430,	0	0	0	0	0	0	0	0	2	2_2_0	2604	0.002	4	2_3_1	2344	0.003	0	0	0	0	0	0	0	0	0.897445	0.740686
chr1:165593391|165608604|R	chr1|165593390|165608604|R	chr1	165593391	165608604	-	exon	NM_001347128,NM_001083897,NM_001001880,	4	2_2_1	111	0.067	0	0	0	0	2	2_2_0	120	0.032	0	0	0	0	0	0	0	0	4	1_3_0	137	0.055	-0.720461	0.749448
chr1:165601750|165608604|R	chr1|165601749|165608604|R	chr1	165601750	165608604	-	exon	NM_001083897,	5	4_4_0	118	0.078	0	0	0	0	7	4_5_0	90	0.135	2	2_1_0	96	0.04	3	3_3_0	54	0.1	11	5_3_0	77	0.222	0.297674	0.770577
chr1:165604610|165608604|R	chr1|165604609|165608604|R	chr1	165604610	165608604	-	exon	NM_001083897,NM_001001880,	23	9_13_2	108	0.299	22	14_13_0	151	0.226	14	10_11_1	88	0.241	30	15_18_2	102	0.37	16	10_10_0	61	0.344	32	13_14_0	79	0.448	0.249322	0.609824
chr1:16581927|16585431|R	chr1|16581926|16585431|R	chr1	16581927	16585431	-	exon	NM_025773,NR_073122,	11	5_8_3	2523	0.009	7	3_5_2	2515	0.006	0	0	0	0	3	2_3_0	3323	0.002	6	4_4_2	2615	0.005	11	4_7_3	3606	0.006	-0.0159316	0.982989
chr1:16581927|16589309|R	chr1|16581926|16589309|R	chr1	16581927	16589309	-	intron	NM_001271016,NM_025773,NR_073122,NM_001271017,	7	3_3_1	1419	0.01	6	5_5_0	1323	0.009	4	3_3_0	1686	0.005	0	0	0	0	0	0	0	0	0	0	0	0	-5.60845	0.00760855
chr1:16581927|16598053|R	chr1|16581926|16598053|R	chr1	16581927	16598053	-	exon	NM_025773,NM_001271017,NM_001271016,	5	4_4_0	2747	0.004	0	0	0	0	0	0	0	0	0	0	0	0	0	0	0	0	0	0	0	0	-3.88935	0.152964
chr1:16581927|16602353|R	chr1|16581926|16602353|R	chr1	16581927	16602353	-	exon	NM_025773,NM_001271017,NM_001271016,NR_073122,	65	15_32_7	2331	0.053	0	0	0	0	87	22_38_9	2618	0.062	71	15_37_11	2945	0.046	89	13_35_9	2325	0.071	99	17_30_12	3335	0.056	0.740974	0.672768
chr1:16585276|16602353|R	chr1|16585275|16602353|R	chr1	16585276	16602353	-	exon	NM_025773,NM_001271017,NM_001271016,NR_073122,	2	2_1_0	2295	0.002	4	3_3_0	2109	0.004	0	0	0	0	0	0	0	0	0	0	0	0	2	2_2_0	3046	0.001	-1.70207	0.489199
chr1:165875382|165931727|R	chr1|165875381|165931727|R	chr1	165875382	165931727	-	exon	NM_198933,NM_198934,NM_001368808,NM_198932,NM_011137,	4	1_1_1	86	0.085	0	0	0	0	0	0	0	0	0	0	0	0	0	0	0	0	3	2_1_0	128	0.045	-0.584387	0.821741
chr1:165875382|165952856|R	chr1|165875381|165952856|R	chr1	165875382	165952856	-	exon	NM_001368808,	0	0	0	0	0	0	0	0	3	1_1_1	92	0.061	0	0	0	0	0	0	0	0	0	0	0	0	-3.11686	0.239658
chr1:165875382|165964823|R	chr1|165875381|165964823|R	chr1	165875382	165964823	-	intron	NM_198932,NM_011137,	0	0	0	0	0	0	0	0	4	2_2_0	90	0.082	0	0	0	0	0	0	0	0	0	0	0	0	-3.48574	0.198452
chr1:165891077|165891915|R	chr1|165891076|165891915|R	chr1	165891077	165891915	-	intron	NM_198933,NM_198934,NM_001368808,NM_198932,NM_011137,	2	2_1_0	31	0.114	0	0	0	0	0	0	0	0	0	0	0	0	0	0	0	0	0	0	0	0	-2.70747	0.272918
chr1:165911288|165913349|R	chr1|165911287|165913349|R	chr1	165911288	165913349	-	exon	NM_198934,NM_001368808,NM_198932,NM_011137,NM_198933,	4	2_3_0	67	0.107	8	6_5_0	86	0.157	7	6_6_0	82	0.146	10	7_6_1	66	0.233	3	2_3_0	42	0.125	0	0	0	0	-0.617541	0.462939
chr1:167225592|167237648|R	chr1|167225591|167237648|R	chr1	167225592	167237648	-	intergenic_region	n/a	0	0	0	0	3	1_2_0	944	0.006	0	0	0	0	0	0	0	0	0	0	0	0	0	0	0	0	-3.33877	0.217395
chr1:167227732|167237648|R	chr1|167227731|167237648|R	chr1	167227732	167237648	-	exon	NM_030724,	0	0	0	0	3	0_3_3	1306	0.005	5	0_3_3	1431	0.007	5	0_2_2	1168	0.008	8	3_5_2	1204	0.013	5	1_3_1	828	0.012	1.06817	0.322283
chr1:167229893|167237648|R	chr1|167229892|167237648|R	chr1	167229893	167237648	-	exon	NM_030724,	0	0	0	0	4	2_2_0	1270	0.006	0	0	0	0	3	2_2_0	1239	0.005	4	3_3_0	1226	0.006	0	0	0	0	0.625644	0.761437
chr1:167234692|167237648|R	chr1|167234691|167237648|R	chr1	167234692	167237648	-	exon	NM_030724,	43	25_25_1	1155	0.069	0	0	0	0	0	0	0	0	61	22_26_1	1258	0.088	49	21_24_1	1187	0.076	71	23_24_2	1068	0.117	1.95339	0.405859
chr1:167314107|167326020|F	chr1|167314106|167326020|F	chr1	167314107	167326020	+	exon	NM_001039483,	2	1_1_1	5254	0.001	0	0	0	0	0	0	0	0	0	0	0	0	0	0	0	0	0	0	0	0	-2.70747	0.272918
chr1:168183530|168195883|R	chr1|168183529|168195883|R	chr1	168183530	168195883	-	exon	NM_001291508,NM_183355,NM_008783,NM_001291509,	0	0	0	0	2	2_1_0	170	0.023	0	0	0	0	9	3_4_0	174	0.094	0	0	0	0	2	1_2_0	149	0.026	2.08082	0.306433
chr1:168183530|168203537|R	chr1|168183529|168203537|R	chr1	168183530	168203537	-	exon	NM_008783,NM_183355,NM_001291508,NM_001291509,	0	0	0	0	0	0	0	0	0	0	0	0	0	0	0	0	3	3_2_0	70	0.079	0	0	0	0	3.24222	0.234967
chr1:168183530|168209595|R	chr1|168183529|168209595|R	chr1	168183530	168209595	-	exon	NM_008783,NM_183355,NM_001291508,NM_001291509,	0	0	0	0	0	0	0	0	0	0	0	0	0	0	0	0	3	2_2_0	86	0.065	0	0	0	0	3.24222	0.234967
chr1:168203347|168209595|R	chr1|168203346|168209595|R	chr1	168203347	168209595	-	exon	NM_001291508,NM_183355,NM_008783,NM_001291509,	0	0	0	0	2	1_2_0	155	0.025	0	0	0	0	0	0	0	0	0	0	0	0	0	0	0	0	-2.81684	0.265175
chr1:170147996|170166948|R	chr1|170147995|170166948|R	chr1	170147996	170166948	-	exon	NM_001305045,NM_133806,	5	2_5_2	745	0.013	5	2_3_3	818	0.012	7	4_5_1	897	0.015	4	1_3_1	888	0.009	3	1_1_2	863	0.007	7	0_4_2	892	0.015	-0.394969	0.657219
chr1:170149271|170166948|R	chr1|170149270|170166948|R	chr1	170149271	170166948	-	exon	NM_001305046,NM_133806,NM_001305045,	2	2_1_0	747	0.005	0	0	0	0	3	3_3_0	871	0.007	2	2_2_0	939	0.004	0	0	0	0	0	0	0	0	-1.18893	0.646646
chr1:170156924|170166948|R	chr1|170156923|170166948|R	chr1	170156924	170166948	-	exon	NM_133806,NM_001305045,NM_001305046,	13	9_8_1	862	0.029	0	0	0	0	7	4_5_0	882	0.016	18	11_12_1	1055	0.033	23	12_12_0	962	0.046	34	17_18_1	1117	0.057	1.80438	0.00100174
chr1:170318738|170329307|R	chr1|170318737|170329307|R	chr1	170318738	170329307	-	exon	NR_154593,NM_001109985,	0	0	0	0	0	0	0	0	2	2_1_0	6	0.4	0	0	0	0	0	0	0	0	0	0	0	0	-2.61876	0.279478
chr1:170338113|170349503|R	chr1|170338112|170349503|R	chr1	170338113	170349503	-	exon	NR_154593,NM_001109985,	0	0	0	0	0	0	0	0	0	0	0	0	0	0	0	0	0	0	0	0	2	2_2_0	3	0.571	2.51291	0.298058
chr1:170747106|170794770|R	chr1|170747105|170794770|R	chr1	170747106	170794770	-	exon	NM_001081304,	0	0	0	0	0	0	0	0	0	0	0	0	3	3_3_0	2182	0.003	0	0	0	0	0	0	0	0	3.14355	0.245181
chr1:170747106|170799745|R	chr1|170747105|170799745|R	chr1	170747106	170799745	-	exon	NM_001081304,	3	3_3_0	1841	0.003	0	0	0	0	4	3_3_0	2232	0.004	0	0	0	0	0	0	0	0	11	8_7_0	2389	0.009	0.45244	0.776736
chr1:170747106|170819432|R	chr1|170747105|170819432|R	chr1	170747106	170819432	-	exon	NM_001081304,	7	3_4_0	1783	0.008	11	7_6_1	2050	0.011	15	13_12_0	2093	0.014	10	5_6_1	1949	0.01	11	5_6_0	1679	0.013	3	1_2_0	2059	0.003	-0.507355	0.392241
chr1:170787346|170794770|R	chr1|170787345|170794770|R	chr1	170787346	170794770	-	exon	NM_001081304,	0	0	0	0	4	2_2_0	2227	0.004	4	4_4_0	2305	0.003	0	0	0	0	0	0	0	0	0	0	0	0	-4.54745	0.0843048
chr1:170787346|170799745|R	chr1|170787345|170799745|R	chr1	170787346	170799745	-	exon	NM_001081304,	14	10_9_1	1965	0.014	11	8_9_0	2232	0.01	20	12_12_1	2347	0.017	18	12_10_1	2242	0.016	14	8_9_0	1883	0.015	22	9_8_0	2685	0.016	0.161058	0.756508
chr1:170787346|170819432|R	chr1|170787345|170819432|R	chr1	170787346	170819432	-	exon	NM_001081304,	30	18_15_0	1906	0.031	21	13_14_1	2196	0.019	0	0	0	0	32	16_16_0	2057	0.03	31	17_16_2	1782	0.034	29	16_11_0	2355	0.024	0.696091	0.60676
chr1:170793957|170799745|R	chr1|170793956|170799745|R	chr1	170793957	170799745	-	exon	NM_001081304,	2	2_2_0	1964	0.002	0	0	0	0	0	0	0	0	0	0	0	0	0	0	0	0	0	0	0	0	-2.70747	0.272918
chr1:170799614|170819432|R	chr1|170799613|170819432|R	chr1	170799614	170819432	-	exon	NM_001081304,	17	12_14_0	2013	0.017	18	14_14_0	2153	0.016	9	5_9_0	2065	0.009	16	6_7_1	2208	0.014	16	9_8_0	1960	0.016	16	5_8_0	2312	0.014	-0.00490977	0.992555
chr1:170799614|170835040|R	chr1|170799613|170835040|R	chr1	170799614	170835040	-	exon	NM_001081304,	0	0	0	0	0	0	0	0	0	0	0	0	0	0	0	0	3	1_2_0	1817	0.003	3	3_2_0	1870	0.003	4.04188	0.143602
chr1:170815423|170819432|R	chr1|170815422|170819432|R	chr1	170815423	170819432	-	exon	NM_001081304,	26	13_14_0	1902	0.027	0	0	0	0	14	10_12_0	2095	0.013	13	7_8_0	2133	0.012	0	0	0	0	14	8_7_1	2295	0.012	-0.67799	0.658342
chr1:170834820|170841812|R	chr1|170834819|170841812|R	chr1	170834820	170841812	-	exon	NM_001081304,	4	3_3_0	1817	0.004	0	0	0	0	0	0	0	0	0	0	0	0	0	0	0	0	2	2_1_0	2129	0.002	-1.07733	0.690713
chr1:170834820|170849217|R	chr1|170834819|170849217|R	chr1	170834820	170849217	-	exon	NM_001081304,	0	0	0	0	0	0	0	0	0	0	0	0	0	0	0	0	2	2_1_1	1766	0.002	0	0	0	0	2.72525	0.28161
chr1:170834820|170855189|R	chr1|170834819|170855189|R	chr1	170834820	170855189	-	exon	NM_001081304,	15	10_6_1	1558	0.019	11	10_9_0	1768	0.012	23	14_13_3	1806	0.025	11	6_6_1	1703	0.013	18	11_8_2	1522	0.023	14	7_5_3	1585	0.017	-0.249283	0.634666
chr1:170849117|170855189|R	chr1|170849116|170855189|R	chr1	170849117	170855189	-	exon	NM_001081304,	2	2_1_0	1444	0.003	3	2_3_0	1681	0.004	3	3_3_0	1793	0.003	5	3_3_1	1493	0.007	4	3_3_0	1496	0.005	3	3_2_0	1588	0.004	0.472601	0.732642
chr1:170879660|170881041|R	chr1|170879659|170881041|R	chr1	170879660	170881041	-	exon	NR_151477,NM_001356486,	0	0	0	0	0	0	0	0	0	0	0	0	0	0	0	0	2	1_2_0	443	0.009	0	0	0	0	2.72525	0.28161
chr1:171135993|171138755|R	chr1|171135992|171138755|R	chr1	171135993	171138755	-	exon	NM_025321,	4	3_0_1	3367	0.002	0	0	0	0	0	0	0	0	0	0	0	0	3	2_0_1	3753	0.002	0	0	0	0	-0.354894	0.887634
chr1:171135993|171145812|R	chr1|171135992|171145812|R	chr1	171135993	171145812	-	exon	NM_025321,	7	4_3_3	3065	0.005	6	4_2_3	2915	0.004	7	4_3_3	4381	0.003	2	2_1_0	3762	0.001	2	1_2_0	3310	0.001	0	0	0	0	-2.28562	0.058923
chr1:171338252|171338930|F	chr1|171338251|171338930|F	chr1	171338252	171338930	+	exon	NM_001357551,NM_011615,NM_001357552,NM_001128609,NM_001357550,NM_001357553,	0	0	0	0	0	0	0	0	0	0	0	0	2	1_2_0	406	0.01	0	0	0	0	0	0	0	0	2.63726	0.288243
chr1:171695664|171699650|F	chr1|171695663|171699650|F	chr1	171695664	171699650	+	exon	NM_007649,	0	0	0	0	0	0	0	0	0	0	0	0	0	0	0	0	0	0	0	0	4	2_2_0	59	0.119	3.36847	0.217816
chr1:172089097|172097783|F	chr1|172089096|172097783|F	chr1	172089097	172097783	+	exon	NM_009938,	0	0	0	0	0	0	0	0	0	0	0	0	0	0	0	0	0	0	0	0	2	2_2_0	8616	0	2.51291	0.298058
chr1:172092245|172113429|F	chr1|172092244|172113429|F	chr1	172092245	172113429	+	exon	NM_009938,	0	0	0	0	0	0	0	0	4	2_3_0	10570	0.001	3	2_1_0	9309	0.001	2	2_2_0	8262	0	3	3_3_0	10874	0.001	0.921797	0.655439
chr1:172116926|172117296|F	chr1|172116925|172117296|F	chr1	172116926	172117296	+	exon	NM_009938,	3	3_2_1	7559	0.001	0	0	0	0	0	0	0	0	4	2_2_1	8031	0.001	5	2_2_0	7012	0.001	3	0_3_1	9168	0.001	1.80591	0.319627
chr1:172149249|172187460|F	chr1|172149248|172187460|F	chr1	172149249	172187460	+	exon	NM_001357204,NR_151641,NM_153555,	0	0	0	0	3	2_2_0	3072	0.002	0	0	0	0	0	0	0	0	3	3_3_0	2991	0.002	0	0	0	0	-0.0964825	0.971049
chr1:172173943|172187460|F	chr1|172173942|172187460|F	chr1	172173943	172187460	+	exon	NR_151641,NM_153555,NM_001357204,	68	30_29_2	3368	0.039	63	35_36_1	3102	0.039	81	35_36_0	4092	0.038	97	34_35_2	3331	0.055	64	35_36_1	3164	0.039	0	0	0	0	-0.424595	0.81535
chr1:172484281|172484970|F	chr1|172484280|172484970|F	chr1	172484281	172484970	+	exon	NM_001145800,NM_033608,	4	3_2_0	32	0.2	0	0	0	0	0	0	0	0	0	0	0	0	0	0	0	0	0	0	0	0	-3.59176	0.187228
chr1:173905473|174017656|R	chr1|173905472|174017656|R	chr1	173905473	174017656	-	intergenic_region	n/a	0	0	0	0	0	0	0	0	3	3_3_0	5	0.545	0	0	0	0	0	0	0	0	0	0	0	0	-3.11686	0.239658
chr1:174581916|174593116|F	chr1|174581915|174593116|F	chr1	174581916	174593116	+	exon	NM_019445,	0	0	0	0	6	4_2_3	211	0.054	3	2_1_2	222	0.026	5	2_0_3	196	0.049	0	0	0	0	3	3_1_2	218	0.027	-0.340148	0.828651
chr1:174581916|174612651|F	chr1|174581915|174612651|F	chr1	174581916	174612651	+	exon	NM_019445,	3	2_2_0	235	0.025	3	2_2_0	232	0.025	0	0	0	0	2	1_2_0	179	0.022	0	0	0	0	0	0	0	0	-1.56775	0.522002
chr1:174593061|174612651|F	chr1|174593060|174612651|F	chr1	174593061	174612651	+	exon	NM_019445,	3	1_3_0	233	0.025	4	1_4_2	240	0.032	0	0	0	0	5	2_3_2	206	0.046	0	0	0	0	3	2_3_0	250	0.023	-0.0139111	0.994059
chr1:174608382|174612651|F	chr1|174608381|174612651|F	chr1	174608382	174612651	+	exon	NM_019445,	7	5_1_0	198	0.066	11	8_7_0	200	0.099	8	5_5_0	171	0.086	17	9_10_0	161	0.174	0	0	0	0	12	9_7_0	228	0.095	-0.00561306	0.992813
chr1:174608382|174647193|F	chr1|174608381|174647193|F	chr1	174608382	174647193	+	exon	NM_019445,	0	0	0	0	0	0	0	0	2	2_2_0	154	0.025	0	0	0	0	0	0	0	0	3	2_2_0	205	0.028	0.384969	0.888822
chr1:174608382|174719937|F	chr1|174608381|174719937|F	chr1	174608382	174719937	+	exon	NM_019445,	0	0	0	0	0	0	0	0	0	0	0	0	0	0	0	0	0	0	0	0	2	1_2_0	281	0.014	2.51291	0.298058
chr1:174608382|174744306|F	chr1|174608381|174744306|F	chr1	174608382	174744306	+	exon	NM_019445,	0	0	0	0	3	1_1_1	254	0.023	0	0	0	0	0	0	0	0	0	0	0	0	0	0	0	0	-3.33877	0.217395
chr1:174608382|174791407|F	chr1|174608381|174791407|F	chr1	174608382	174791407	+	exon	NM_019445,	0	0	0	0	0	0	0	0	0	0	0	0	0	0	0	0	0	0	0	0	4	1_2_0	350	0.022	3.36847	0.217816
chr1:174647106|174791407|F	chr1|174647105|174791407|F	chr1	174647106	174791407	+	exon	NM_019445,	0	0	0	0	0	0	0	0	0	0	0	0	0	0	0	0	2	2_2_0	217	0.018	0	0	0	0	2.72525	0.28161
chr1:174666643|174699676|F	chr1|174666642|174699676|F	chr1	174666643	174699676	+	exon	NM_019445,	3	0_2_2	273	0.022	0	0	0	0	4	1_3_2	259	0.03	0	0	0	0	2	0_1_2	184	0.021	3	3_2_0	271	0.022	-0.516746	0.799273
chr1:174666643|174719937|F	chr1|174666642|174719937|F	chr1	174666643	174719937	+	exon	NM_019445,	0	0	0	0	3	1_3_0	236	0.025	3	2_3_0	235	0.025	6	3_3_1	198	0.057	4	1_2_1	171	0.045	0	0	0	0	0.651594	0.691391
chr1:174666643|174744306|F	chr1|174666642|174744306|F	chr1	174666643	174744306	+	exon	NM_019445,	7	3_0_4	258	0.051	4	1_2_3	252	0.031	6	3_2_6	256	0.045	0	0	0	0	6	2_3_3	185	0.061	6	1_1_5	319	0.036	-0.58632	0.534411
chr1:174666643|174791407|F	chr1|174666642|174791407|F	chr1	174666643	174791407	+	exon	NM_019445,	2	1_2_1	352	0.011	0	0	0	0	3	1_2_1	288	0.02	0	0	0	0	0	0	0	0	0	0	0	0	-3.82403	0.15789
chr1:174689365|174744306|F	chr1|174689364|174744306|F	chr1	174689365	174744306	+	intron	NM_019445,	0	0	0	0	2	2_2_0	162	0.024	0	0	0	0	0	0	0	0	2	1_0_2	119	0.033	0	0	0	0	-0.0915853	0.974016
chr1:174694187|174695732|F	chr1|174694186|174695732|F	chr1	174694187	174695732	+	exon	NM_019445,	8	5_5_0	294	0.052	3	3_3_0	335	0.018	8	6_5_0	359	0.043	9	7_9_0	319	0.053	0	0	0	0	4	2_3_0	346	0.023	-0.634776	0.464703
chr1:174694187|174699676|F	chr1|174694186|174699676|F	chr1	174694187	174699676	+	exon	NM_019445,	109	47_36_4	300	0.421	145	55_46_5	325	0.472	166	55_46_5	337	0.496	140	49_42_4	250	0.528	115	49_45_4	207	0.526	151	45_41_1	345	0.467	-0.161948	0.518935
chr1:174694187|174719937|F	chr1|174694186|174719937|F	chr1	174694187	174719937	+	exon	NM_019445,	0	0	0	0	14	10_7_0	290	0.088	14	10_12_1	314	0.082	0	0	0	0	18	10_11_0	197	0.155	24	10_10_2	332	0.126	0.444993	0.803881
chr1:174694187|174744306|F	chr1|174694186|174744306|F	chr1	174694187	174744306	+	exon	NM_019445,	13	9_4_2	284	0.084	7	4_1_4	306	0.044	3	3_0_3	335	0.018	2	2_1_0	296	0.013	3	2_0_1	211	0.028	5	2_2_1	391	0.025	-1.31016	0.117393
chr1:174695586|174744306|F	chr1|174695585|174744306|F	chr1	174695586	174744306	+	exon	NM_019445,	0	0	0	0	0	0	0	0	2	1_0_2	403	0.01	0	0	0	0	0	0	0	0	0	0	0	0	-2.61876	0.279478
chr1:174726743|174791407|F	chr1|174726742|174791407|F	chr1	174726743	174791407	+	intron	NM_019445,	0	0	0	0	0	0	0	0	0	0	0	0	0	0	0	0	0	0	0	0	6	4_1_0	227	0.05	3.90094	0.156882
chr1:174744255|174746880|F	chr1|174744254|174746880|F	chr1	174744255	174746880	+	intron	NM_019445,	3	2_3_0	167	0.035	0	0	0	0	0	0	0	0	0	0	0	0	0	0	0	0	0	0	0	0	-3.21638	0.229498
chr1:175078189|175122995|R	chr1|175078188|175122995|R	chr1	175078189	175122995	-	exon	NM_001347195,NM_001357129,NM_011880,NM_001199003,	0	0	0	0	0	0	0	0	0	0	0	0	0	0	0	0	0	0	0	0	2	1_1_1	455	0.009	2.51291	0.298058
chr1:175078189|175153230|R	chr1|175078188|175153230|R	chr1	175078189	175153230	-	exon	NM_011880,NM_001347195,NM_001199003,	0	0	0	0	0	0	0	0	0	0	0	0	2	1_2_0	297	0.013	0	0	0	0	0	0	0	0	2.63726	0.288243
chr1:175083972|175122995|R	chr1|175083971|175122995|R	chr1	175083972	175122995	-	exon	NM_011880,NM_001347195,NM_001199003,NM_001357129,	2	2_2_0	447	0.009	0	0	0	0	0	0	0	0	0	0	0	0	0	0	0	0	0	0	0	0	-2.70747	0.272918
chr1:175121728|175122995|R	chr1|175121727|175122995|R	chr1	175121728	175122995	-	exon	NM_011880,NM_001347195,NM_001357129,NM_001199003,	6	3_1_3	438	0.027	2	1_1_1	463	0.009	10	7_6_2	514	0.037	0	0	0	0	2	2_2_0	361	0.011	5	1_1_2	548	0.018	-1.41346	0.220346
chr1:175121728|175153170|R	chr1|175121727|175153170|R	chr1	175121728	175153170	-	exon	NM_001199003,NM_001347195,NM_011880,	4	3_3_0	437	0.018	13	3_3_6	499	0.05	15	8_4_7	624	0.046	6	5_0_5	549	0.021	13	8_3_9	449	0.055	5	1_0_4	685	0.014	-0.474378	0.425608
chr1:175121728|175153230|R	chr1|175121727|175153230|R	chr1	175121728	175153230	-	exon	NM_011880,NM_001347195,NM_001199003,	92	34_39_5	302	0.379	0	0	0	0	103	29_35_10	458	0.31	111	34_39_7	371	0.374	88	31_38_4	326	0.351	105	24_26_7	452	0.317	0.607082	0.734933
chr1:175121728|175182873|R	chr1|175121727|175182873|R	chr1	175121728	175182873	-	intron	NM_001347195,NM_011880,NM_001199003,NM_001357129,	0	0	0	0	0	0	0	0	2	1_1_1	232	0.017	0	0	0	0	0	0	0	0	0	0	0	0	-2.61876	0.279478
chr1:175149652|175189227|R	chr1|175149651|175189227|R	chr1	175149652	175189227	-	exon	NM_011880,NM_001347195,NM_001199003,	0	0	0	0	0	0	0	0	0	0	0	0	0	0	0	0	3	1_1_2	295	0.02	0	0	0	0	3.24222	0.234967
chr1:175603938|175619185|R	chr1|175603937|175619185|R	chr1	175603938	175619185	-	exon	NM_010209,	0	0	0	0	0	0	0	0	5	4_4_0	3778	0.003	4	4_4_0	4418	0.002	0	0	0	0	3	1_2_0	4455	0.001	0.413181	0.84149
chr1:175609637|175619185|R	chr1|175609636|175619185|R	chr1	175609637	175619185	-	exon	NM_010209,	0	0	0	0	0	0	0	0	0	0	0	0	2	2_2_0	3095	0.001	0	0	0	0	0	0	0	0	2.63726	0.288243
chr1:176742501|176774910|R	chr1|176742500|176774910|R	chr1	176742501	176774910	-	exon	NM_001099637,	2	2_2_0	562	0.007	0	0	0	0	0	0	0	0	0	0	0	0	0	0	0	0	0	0	0	0	-2.70747	0.272918
chr1:176749926|176758517|R	chr1|176749925|176758517|R	chr1	176749926	176758517	-	exon	NM_001099637,NM_001368872,NM_001368873,	0	0	0	0	0	0	0	0	2	2_2_0	617	0.006	0	0	0	0	0	0	0	0	0	0	0	0	-2.61876	0.279478
chr1:176749926|176761500|R	chr1|176749925|176761500|R	chr1	176749926	176761500	-	exon	NM_001099637,NM_001368873,	0	0	0	0	0	0	0	0	0	0	0	0	2	2_2_0	413	0.01	0	0	0	0	0	0	0	0	2.63726	0.288243
chr1:176755166|176774910|R	chr1|176755165|176774910|R	chr1	176755166	176774910	-	exon	NM_001368873,NM_001099637,NM_001368872,	3	3_2_1	524	0.011	0	0	0	0	2	1_2_0	597	0.007	6	4_4_0	535	0.022	6	3_3_0	501	0.023	0	0	0	0	1.20534	0.450754
chr1:176761351|176769870|R	chr1|176761350|176769870|R	chr1	176761351	176769870	-	exon	NM_001368873,NM_001099637,	0	0	0	0	3	1_2_0	575	0.01	0	0	0	0	0	0	0	0	0	0	0	0	0	0	0	0	-3.33877	0.217395
chr1:176769713|176774910|R	chr1|176769712|176774910|R	chr1	176769713	176774910	-	exon	NM_001368872,NM_001099637,NM_001368873,	3	2_2_0	647	0.009	0	0	0	0	2	2_2_0	695	0.006	0	0	0	0	0	0	0	0	0	0	0	0	-3.84608	0.156199
chr1:176769713|176792625|R	chr1|176769712|176792625|R	chr1	176769713	176792625	-	exon	NM_001099637,NM_001368873,NM_001368872,	0	0	0	0	0	0	0	0	2	1_2_0	836	0.005	0	0	0	0	0	0	0	0	0	0	0	0	-2.61876	0.279478
chr1:176769713|176793649|R	chr1|176769712|176793649|R	chr1	176769713	176793649	-	exon	NM_001368873,NM_001099637,NM_001368872,	0	0	0	0	2	1_2_0	488	0.008	0	0	0	0	2	2_2_0	475	0.008	4	2_3_0	409	0.019	0	0	0	0	1.32579	0.587694
chr1:176774434|176793649|R	chr1|176774433|176793649|R	chr1	176774434	176793649	-	exon	NM_001368872,NM_001368873,NM_001099637,	0	0	0	0	0	0	0	0	2	2_2_0	581	0.007	0	0	0	0	0	0	0	0	3	2_2_0	543	0.011	0.384969	0.888822
chr1:176780261|176793649|R	chr1|176780260|176793649|R	chr1	176780261	176793649	-	exon	NM_001099637,NM_001368872,NM_001368873,	0	0	0	0	0	0	0	0	2	1_2_0	590	0.007	0	0	0	0	0	0	0	0	0	0	0	0	-2.61876	0.279478
chr1:176824739|176845369|F	chr1|176824738|176845369|F	chr1	176824739	176845369	+	intron	NR_151682,NM_029756,NM_001357390,	3	2_2_0	491	0.012	0	0	0	0	0	0	0	0	0	0	0	0	0	0	0	0	0	0	0	0	-3.21638	0.229498
chr1:176824739|176878106|F	chr1|176824738|176878106|F	chr1	176824739	176878106	+	intron	NR_151682,NM_029756,NM_001357390,	3	2_2_0	610	0.01	2	2_2_0	617	0.006	0	0	0	0	3	1_2_0	729	0.008	0	0	0	0	0	0	0	0	-0.799576	0.741058
chr1:176824752|176831182|F	chr1|176824751|176831182|F	chr1	176824752	176831182	+	exon	NM_029756,NM_001357390,NR_151682,	3	2_3_0	866	0.007	5	2_5_0	902	0.011	0	0	0	0	8	6_5_0	942	0.017	2	2_2_0	795	0.005	0	0	0	0	0.178373	0.903203
chr1:176824752|176845369|F	chr1|176824751|176845369|F	chr1	176824752	176845369	+	exon	NR_151682,NM_001357390,NM_029756,	0	0	0	0	0	0	0	0	0	0	0	0	2	2_2_0	880	0.005	0	0	0	0	4	3_3_0	913	0.009	3.95586	0.151734
chr1:176824752|176853902|F	chr1|176824751|176853902|F	chr1	176824752	176853902	+	exon	NM_029756,NM_001357390,NR_151682,	2	1_2_0	706	0.006	4	3_4_0	634	0.012	6	3_4_0	733	0.016	0	0	0	0	0	0	0	0	0	0	0	0	-5.08756	0.035583
chr1:176824752|176868364|F	chr1|176824751|176868364|F	chr1	176824752	176868364	+	exon	NR_151682,NM_001357390,NM_029756,	0	0	0	0	0	0	0	0	0	0	0	0	3	3_3_0	822	0.007	0	0	0	0	0	0	0	0	3.14355	0.245181
chr1:176824752|176878106|F	chr1|176824751|176878106|F	chr1	176824752	176878106	+	exon	NM_029756,NM_001357390,NR_151682,	6	5_6_0	975	0.012	6	4_5_0	937	0.013	12	7_9_0	991	0.024	19	6_8_0	1067	0.034	16	9_8_1	966	0.032	22	9_12_1	946	0.044	1.14403	0.0369786
chr1:176824752|176888787|F	chr1|176824751|176888787|F	chr1	176824752	176888787	+	exon	NM_001357390,	4	1_1_1	394	0.02	0	0	0	0	0	0	0	0	0	0	0	0	0	0	0	0	0	0	0	0	-3.59176	0.187228
chr1:176824752|176948389|F	chr1|176824751|176948389|F	chr1	176824752	176948389	+	exon	NM_029756,NR_151682,NM_001357390,	0	0	0	0	0	0	0	0	0	0	0	0	0	0	0	0	2	1_2_1	660	0.006	0	0	0	0	2.72525	0.28161
chr1:176824752|176955923|F	chr1|176824751|176955923|F	chr1	176824752	176955923	+	exon	NM_029756,NM_001357390,	0	0	0	0	2	2_2_0	683	0.006	0	0	0	0	0	0	0	0	0	0	0	0	0	0	0	0	-2.81684	0.265175
chr1:176828870|176853902|F	chr1|176828869|176853902|F	chr1	176828870	176853902	+	exon	NR_151682,NM_001357390,NM_029756,	3	3_2_0	715	0.008	0	0	0	0	0	0	0	0	7	6_4_0	767	0.018	2	2_2_0	753	0.005	0	0	0	0	1.42174	0.487608
chr1:176831057|176845369|F	chr1|176831056|176845369|F	chr1	176831057	176845369	+	exon	NM_029756,NR_151682,NM_001357390,	0	0	0	0	0	0	0	0	0	0	0	0	5	3_3_0	998	0.01	0	0	0	0	0	0	0	0	3.81442	0.165119
chr1:176831057|176853902|F	chr1|176831056|176853902|F	chr1	176831057	176853902	+	exon	NM_029756,NM_001357390,NR_151682,	4	4_3_0	838	0.009	12	8_7_0	795	0.029	12	4_7_0	905	0.026	17	9_9_0	821	0.04	20	14_12_0	757	0.05	0	0	0	0	0.36138	0.543656
chr1:176831057|176878106|F	chr1|176831056|176878106|F	chr1	176831057	176878106	+	exon	NM_029756,NM_001357390,NR_151682,	0	0	0	0	18	10_8_0	1098	0.032	18	15_14_0	1163	0.03	18	11_10_0	1184	0.03	0	0	0	0	38	15_11_2	1147	0.062	0.425184	0.830094
chr1:176831057|176888787|F	chr1|176831056|176888787|F	chr1	176831057	176888787	+	exon	NM_001357390,	0	0	0	0	0	0	0	0	0	0	0	0	11	6_1_6	514	0.041	6	5_0_3	428	0.027	2	1_0_2	588	0.007	5.68106	0.00592972
chr1:176831057|176919686|F	chr1|176831056|176919686|F	chr1	176831057	176919686	+	exon	NM_029756,NR_151682,NM_001357390,	0	0	0	0	0	0	0	0	0	0	0	0	7	4_4_0	931	0.015	0	0	0	0	0	0	0	0	4.2704	0.117641
chr1:176840285|176853902|F	chr1|176840284|176853902|F	chr1	176840285	176853902	+	exon	NM_001357390,NR_151682,NM_029756,	0	0	0	0	2	1_1_1	837	0.005	0	0	0	0	0	0	0	0	0	0	0	0	0	0	0	0	-2.81684	0.265175
chr1:176840285|176878106|F	chr1|176840284|176878106|F	chr1	176840285	176878106	+	exon	NR_151682,NM_001357390,NM_029756,	3	3_3_0	1050	0.006	3	3_3_0	1139	0.005	0	0	0	0	3	3_1_0	1235	0.005	0	0	0	0	5	2_2_0	1184	0.008	0.168242	0.926124
chr1:176840285|176919686|F	chr1|176840284|176919686|F	chr1	176840285	176919686	+	exon	NM_001357390,NR_151682,NM_029756,	0	0	0	0	0	0	0	0	0	0	0	0	0	0	0	0	2	2_1_0	843	0.005	0	0	0	0	2.72525	0.28161
chr1:176844824|176853902|F	chr1|176844823|176853902|F	chr1	176844824	176853902	+	exon	NR_151682,NM_001357390,NM_029756,	2	1_1_1	702	0.006	2	1_2_0	687	0.006	7	5_6_2	862	0.016	3	1_2_1	807	0.007	9	2_3_2	743	0.024	9	5_6_2	790	0.022	0.840653	0.340679
chr1:176853764|176868364|F	chr1|176853763|176868364|F	chr1	176853764	176868364	+	exon	NR_151682,NM_029756,NM_001357390,	0	0	0	0	0	0	0	0	6	5_4_0	964	0.012	2	2_1_0	901	0.004	5	4_1_0	819	0.012	4	3_2_0	1013	0.008	0.83719	0.606659
chr1:176853764|176878106|F	chr1|176853763|176878106|F	chr1	176853764	176878106	+	exon	NM_029756,NM_001357390,NR_151682,	5	5_4_0	1004	0.01	5	4_4_0	987	0.01	8	6_5_0	1090	0.014	13	8_9_0	1155	0.022	3	3_3_0	1054	0.006	7	5_4_0	1070	0.013	0.24395	0.727264
chr1:176866409|176878106|F	chr1|176866408|176878106|F	chr1	176866409	176878106	+	intron	NR_151682,NM_029756,NM_001357390,	10	6_7_1	617	0.031	6	4_4_2	607	0.019	14	6_10_3	622	0.043	7	2_5_3	699	0.02	10	6_7_2	661	0.029	8	4_5_4	593	0.026	-0.326704	0.585607
chr1:176866409|176955923|F	chr1|176866408|176955923|F	chr1	176866409	176955923	+	intron	NR_151682,NM_029756,NM_001357390,	0	0	0	0	0	0	0	0	0	0	0	0	4	1_2_0	387	0.02	0	0	0	0	0	0	0	0	3.51764	0.202193
chr1:176868212|176874698|F	chr1|176868211|176874698|F	chr1	176868212	176874698	+	exon	NM_029756,NM_001357390,NR_151682,	9	6_7_0	681	0.026	5	2_4_1	698	0.014	13	5_10_0	719	0.035	14	9_8_0	756	0.036	6	3_4_0	744	0.016	0	0	0	0	-0.463977	0.461581
chr1:176868212|176878106|F	chr1|176868211|176878106|F	chr1	176868212	176878106	+	exon	NM_029756,NM_001357390,NR_151682,	26	9_16_0	611	0.078	26	10_15_0	621	0.077	21	6_11_0	629	0.063	35	9_14_0	703	0.091	20	9_14_0	662	0.057	29	14_15_0	657	0.081	0.0735002	0.875068
chr1:176868212|176888787|F	chr1|176868211|176888787|F	chr1	176868212	176888787	+	exon	NM_001357390,	0	0	0	0	3	1_0_2	39	0.133	0	0	0	0	0	0	0	0	0	0	0	0	0	0	0	0	-3.33877	0.217395
chr1:176874564|176878106|F	chr1|176874563|176878106|F	chr1	176874564	176878106	+	exon	NM_001357390,NR_151682,NM_029756,	2	1_2_0	1153	0.003	0	0	0	0	0	0	0	0	0	0	0	0	0	0	0	0	0	0	0	0	-2.70747	0.272918
chr1:176877990|176948389|F	chr1|176877989|176948389|F	chr1	176877990	176948389	+	exon	NM_029756,NM_001357390,NR_151682,	2	2_2_0	1058	0.004	0	0	0	0	0	0	0	0	0	0	0	0	2	2_2_0	1078	0.004	0	0	0	0	0.0177858	0.996001
chr1:176919544|176948389|F	chr1|176919543|176948389|F	chr1	176919544	176948389	+	exon	NM_001357390,NM_029756,NR_151682,	0	0	0	0	0	0	0	0	3	3_3_0	1051	0.006	0	0	0	0	0	0	0	0	3	1_2_0	942	0.006	-0.113014	0.966712
chr1:176919544|176955923|F	chr1|176919543|176955923|F	chr1	176919544	176955923	+	exon	NM_001357390,NM_029756,	0	0	0	0	0	0	0	0	2	1_2_0	951	0.004	0	0	0	0	0	0	0	0	5	3_4_0	936	0.011	1.03973	0.696718
chr1:176946108|176948389|F	chr1|176946107|176948389|F	chr1	176946108	176948389	+	exon	NM_001357390,NM_029756,NR_151682,	0	0	0	0	0	0	0	0	2	2_2_0	819	0.005	0	0	0	0	0	0	0	0	2	1_2_1	645	0.006	-0.105847	0.970019
chr1:176946108|176955923|F	chr1|176946107|176955923|F	chr1	176946108	176955923	+	exon	NM_029756,NM_001357390,	5	3_5_1	725	0.014	10	4_5_0	763	0.026	9	5_6_0	744	0.024	6	2_4_0	814	0.015	10	6_7_0	734	0.027	7	2_5_0	663	0.021	-0.157671	0.801271
chr1:177031650|177067333|R	chr1|177031649|177067333|R	chr1	177031650	177067333	-	exon	NM_011785,	2	2_2_0	1258	0.003	0	0	0	0	4	3_2_1	1491	0.005	0	0	0	0	0	0	0	0	0	0	0	0	-4.06158	0.135892
chr1:177043775|177059462|R	chr1|177043774|177059462|R	chr1	177043775	177059462	-	exon	NM_011785,	3	1_2_0	1510	0.004	5	3_3_1	1442	0.007	4	2_3_0	1732	0.005	3	3_3_0	1486	0.004	0	0	0	0	4	2_2_0	1835	0.004	-0.91545	0.529307
chr1:177043775|177067333|R	chr1|177043774|177067333|R	chr1	177043775	177067333	-	exon	NM_011785,	0	0	0	0	24	14_16_2	1193	0.039	0	0	0	0	25	12_14_0	1316	0.037	22	10_9_1	1124	0.038	30	13_16_1	1580	0.037	1.43024	0.484339
chr1:177043775|177080266|R	chr1|177043774|177080266|R	chr1	177043775	177080266	-	exon	NM_011785,	0	0	0	0	0	0	0	0	2	1_1_1	1895	0.002	0	0	0	0	0	0	0	0	0	0	0	0	-2.61876	0.279478
chr1:177043775|177097098|R	chr1|177043774|177097098|R	chr1	177043775	177097098	-	exon	NM_011785,	0	0	0	0	0	0	0	0	0	0	0	0	0	0	0	0	0	0	0	0	4	2_1_0	2403	0.003	3.36847	0.217816
chr1:177043775|177131096|R	chr1|177043774|177131096|R	chr1	177043775	177131096	-	exon	NM_011785,	2	1_2_0	1748	0.002	2	2_2_0	1622	0.002	3	3_3_0	1913	0.003	2	1_2_0	1775	0.002	3	2_3_0	1478	0.004	3	2_2_0	2133	0.003	0.0961358	0.955786
chr1:177050038|177067333|R	chr1|177050037|177067333|R	chr1	177050038	177067333	-	exon	NM_011785,	0	0	0	0	9	5_5_1	1262	0.014	3	3_3_0	1610	0.004	7	3_4_0	1389	0.01	3	1_2_0	1179	0.005	4	2_3_0	1652	0.005	0.0601941	0.953064
chr1:177050038|177109738|R	chr1|177050037|177109738|R	chr1	177050038	177109738	-	exon	NM_011785,	3	2_2_0	2339	0.003	0	0	0	0	2	2_2_0	2697	0.001	0	0	0	0	0	0	0	0	0	0	0	0	-3.84608	0.156199
chr1:177050038|177248881|R	chr1|177050037|177248881|R	chr1	177050038	177248881	-	intergenic_region	n/a	5	5_2_0	750	0.013	4	4_4_0	716	0.011	8	6_5_1	893	0.018	5	2_4_1	744	0.013	7	5_5_0	623	0.022	4	4_4_0	819	0.01	-0.149263	0.856474
chr1:177059334|177067333|R	chr1|177059333|177067333|R	chr1	177059334	177067333	-	exon	NM_011785,	6	3_4_0	1188	0.01	0	0	0	0	2	2_2_0	1461	0.003	0	0	0	0	0	0	0	0	0	0	0	0	-4.50262	0.0877844
chr1:177059334|177097098|R	chr1|177059333|177097098|R	chr1	177059334	177097098	-	exon	NM_011785,	2	2_2_0	1722	0.002	3	3_3_0	1710	0.003	2	2_2_0	2090	0.002	0	0	0	0	0	0	0	0	4	1_2_0	2300	0.003	-0.988709	0.645154
chr1:177059334|177109738|R	chr1|177059333|177109738|R	chr1	177059334	177109738	-	exon	NM_011785,	0	0	0	0	5	2_4_0	2131	0.005	4	2_2_0	2565	0.003	0	0	0	0	3	3_3_0	1908	0.003	0	0	0	0	-1.50556	0.452479
chr1:177059334|177131096|R	chr1|177059333|177131096|R	chr1	177059334	177131096	-	exon	NM_011785,	3	3_2_0	1694	0.004	0	0	0	0	5	3_3_0	1875	0.005	0	0	0	0	0	0	0	0	0	0	0	0	-4.45991	0.0913486
chr1:177059334|177248881|R	chr1|177059333|177248881|R	chr1	177059334	177248881	-	intergenic_region	n/a	48	26_27_0	636	0.131	42	24_22_1	584	0.126	0	0	0	0	45	22_25_2	587	0.133	41	24_21_2	542	0.131	44	21_13_0	654	0.119	0.360585	0.830392
chr1:177067211|177109738|R	chr1|177067210|177109738|R	chr1	177067211	177109738	-	exon	NM_011785,	0	0	0	0	2	2_2_0	2547	0.002	2	1_2_0	2930	0.001	0	0	0	0	0	0	0	0	0	0	0	0	-3.60747	0.185721
chr1:177067211|177248881|R	chr1|177067210|177248881|R	chr1	177067211	177248881	-	intergenic_region	n/a	5	4_4_0	1029	0.01	11	9_7_0	999	0.022	19	14_12_1	1138	0.032	5	5_4_0	938	0.011	5	4_3_0	850	0.012	10	6_5_1	1178	0.017	-0.905642	0.134885
chr1:177076344|177248881|R	chr1|177076343|177248881|R	chr1	177076344	177248881	-	intergenic_region	n/a	0	0	0	0	0	0	0	0	2	2_2_0	204	0.019	0	0	0	0	0	0	0	0	0	0	0	0	-2.61876	0.279478
chr1:177078774|177097098|R	chr1|177078773|177097098|R	chr1	177078774	177097098	-	exon	NM_011785,	0	0	0	0	2	2_2_0	1951	0.002	0	0	0	0	0	0	0	0	0	0	0	0	0	0	0	0	-2.81684	0.265175
chr1:177078774|177103106|R	chr1|177078773|177103106|R	chr1	177078774	177103106	-	exon	NM_011785,	2	2_2_0	2239	0.002	0	0	0	0	0	0	0	0	3	2_2_0	2175	0.003	0	0	0	0	2	2_2_0	2917	0.001	1.04704	0.688277
chr1:177078774|177109738|R	chr1|177078773|177109738|R	chr1	177078774	177109738	-	exon	NM_011785,	12	5_9_3	2455	0.01	11	4_8_4	2399	0.009	17	6_11_6	2901	0.012	6	3_4_2	2524	0.005	5	1_4_2	2151	0.005	11	2_6_4	2948	0.007	-0.971207	0.0977884
chr1:177078774|177131096|R	chr1|177078773|177131096|R	chr1	177078774	177131096	-	exon	NM_011785,	9	2_6_4	1932	0.009	10	7_9_1	1819	0.011	8	6_8_2	2209	0.007	10	3_6_1	1987	0.01	10	4_7_2	1682	0.012	11	3_5_3	2442	0.009	0.0806548	0.891222
chr1:177078774|177248881|R	chr1|177078773|177248881|R	chr1	177078774	177248881	-	intergenic_region	n/a	0	0	0	0	65	22_32_14	852	0.132	91	23_38_20	1108	0.141	92	17_30_18	890	0.171	77	22_35_13	785	0.164	92	16_25_18	1066	0.147	0.644694	0.717594
chr1:177096967|177103106|R	chr1|177096966|177103106|R	chr1	177096967	177103106	-	exon	NM_011785,	2	2_1_0	2704	0.001	3	3_2_0	2395	0.002	4	2_3_0	3080	0.003	0	0	0	0	0	0	0	0	3	2_2_0	3638	0.002	-1.66432	0.420795
chr1:177096967|177109738|R	chr1|177096966|177109738|R	chr1	177096967	177109738	-	exon	NM_011785,	51	25_25_1	2950	0.033	51	26_28_2	2848	0.035	56	26_27_0	3305	0.033	72	31_29_2	3028	0.045	42	19_20_0	2582	0.032	71	27_28_1	3720	0.037	0.103257	0.771871
chr1:177096967|177131096|R	chr1|177096966|177131096|R	chr1	177096967	177131096	-	exon	NM_011785,	33	19_20_0	2432	0.026	14	8_8_0	2271	0.012	18	10_10_1	2617	0.014	22	11_12_1	2488	0.017	13	7_6_0	2115	0.012	18	12_9_0	3219	0.011	-0.397774	0.429738
chr1:177096967|177248881|R	chr1|177096966|177248881|R	chr1	177096967	177248881	-	intergenic_region	n/a	46	26_23_1	1376	0.063	38	22_16_2	1304	0.055	53	31_28_0	1516	0.065	46	24_24_1	1395	0.062	0	0	0	0	46	21_18_1	1844	0.048	-0.735346	0.654023
chr1:177102962|177109738|R	chr1|177102961|177109738|R	chr1	177102962	177109738	-	exon	NM_011785,	2	1_2_0	2896	0.001	4	1_3_1	2907	0.003	0	0	0	0	0	0	0	0	0	0	0	0	0	0	0	0	-4.22862	0.12144
chr1:177102962|177131096|R	chr1|177102961|177131096|R	chr1	177102962	177131096	-	exon	NM_011785,	12	8_9_0	2425	0.01	21	14_14_2	2366	0.017	20	12_13_1	2673	0.015	13	8_9_0	2439	0.011	0	0	0	0	21	13_10_0	2958	0.014	-0.825083	0.127544
chr1:177102962|177248881|R	chr1|177102961|177248881|R	chr1	177102962	177248881	-	intergenic_region	n/a	236	56_59_13	1376	0.255	185	58_56_8	1399	0.209	255	59_58_10	1577	0.244	256	59_65_6	1343	0.276	260	56_58_8	1263	0.292	252	49_48_5	1586	0.241	0.0958666	0.629588
chr1:177109627|177248881|R	chr1|177109626|177248881|R	chr1	177109627	177248881	-	intergenic_region	n/a	20	15_13_1	1904	0.021	14	11_10_1	1724	0.016	17	9_7_1	2266	0.015	10	8_8_0	1803	0.011	6	6_4_0	1742	0.007	10	6_3_0	2297	0.009	-1.07666	0.0502419
chr1:177130971|177248881|R	chr1|177130970|177248881|R	chr1	177130971	177248881	-	intergenic_region	n/a	45	23_26_0	1763	0.049	22	14_14_0	1628	0.026	51	27_26_1	1951	0.05	19	10_10_1	1685	0.022	0	0	0	0	0	0	0	0	-2.66904	0.227139
chr1:177173322|177248881|R	chr1|177173321|177248881|R	chr1	177173322	177248881	-	intergenic_region	n/a	0	0	0	0	0	0	0	0	2	1_1_1	193	0.02	0	0	0	0	0	0	0	0	0	0	0	0	-2.61876	0.279478
chr1:177185149|177248881|R	chr1|177185148|177248881|R	chr1	177185149	177248881	-	intergenic_region	n/a	0	0	0	0	0	0	0	0	5	3_4_0	192	0.05	0	0	0	0	2	1_2_0	128	0.03	0	0	0	0	-1.06107	0.681605
chr1:177190738|177248881|R	chr1|177190737|177248881|R	chr1	177190738	177248881	-	intergenic_region	n/a	4	1_4_2	168	0.045	2	0_1_2	153	0.025	3	1_2_2	195	0.03	0	0	0	0	3	0_1_2	130	0.044	4	0_1_3	92	0.08	-0.455447	0.783648
chr1:177206978|177248881|R	chr1|177206977|177248881|R	chr1	177206978	177248881	-	intergenic_region	n/a	0	0	0	0	0	0	0	0	0	0	0	0	2	0_2_2	136	0.029	0	0	0	0	0	0	0	0	2.63726	0.288243
chr1:177209976|177248881|R	chr1|177209975|177248881|R	chr1	177209976	177248881	-	intergenic_region	n/a	83	23_37_22	320	0.342	52	15_26_15	291	0.263	62	20_32_22	342	0.266	59	21_30_16	264	0.309	0	0	0	0	47	9_13_25	213	0.306	-1.05164	0.540989
chr1:177211675|177248881|R	chr1|177211674|177248881|R	chr1	177211675	177248881	-	intergenic_region	n/a	3	2_2_0	188	0.031	0	0	0	0	0	0	0	0	0	0	0	0	0	0	0	0	0	0	0	0	-3.21638	0.229498
chr1:177248676|177248881|R	chr1|177248675|177248881|R	chr1	177248676	177248881	-	intergenic_region	n/a	3	1_3_0	1209	0.005	2	2_1_1	1128	0.004	0	0	0	0	4	3_3_0	1199	0.007	5	5_5_0	1003	0.01	3	3_1_0	1176	0.005	1.09286	0.494074
chr1:177767655|177784998|R	chr1|177767654|177784998|R	chr1	177767655	177784998	-	exon	NM_007422,	0	0	0	0	0	0	0	0	0	0	0	0	4	2_2_0	1031	0.008	0	0	0	0	0	0	0	0	3.51764	0.202193
chr1:177989931|178017741|F	chr1|177989930|178017741|F	chr1	177989931	178017741	+	intergenic_region	n/a	0	0	0	0	0	0	0	0	0	0	0	0	4	2_1_0	21	0.276	0	0	0	0	0	0	0	0	3.51764	0.202193
chr1:178002995|178046997|F	chr1|178002994|178046997|F	chr1	178002995	178046997	+	exon	NM_001034899,NR_160909,NR_155538,NM_001368822,	0	0	0	0	0	0	0	0	6	1_4_0	29	0.293	0	0	0	0	9	2_4_3	34	0.346	0	0	0	0	0.665575	0.699637
chr1:178002995|178122812|F	chr1|178002994|178122812|F	chr1	178002995	178122812	+	exon	NR_160909,NR_155538,NM_001368822,	0	0	0	0	3	1_0_2	30	0.167	0	0	0	0	0	0	0	0	0	0	0	0	0	0	0	0	-3.33877	0.217395
chr1:178040309|178122812|F	chr1|178040308|178122812|F	chr1	178040309	178122812	+	exon	NR_155538,NM_001368822,NR_160909,	8	2_2_4	39	0.291	13	1_0_11	29	0.473	8	0_2_7	29	0.356	13	2_1_9	20	0.565	5	1_1_4	39	0.204	0	0	0	0	-0.767676	0.219514
chr1:178070529|178122812|F	chr1|178070528|178122812|F	chr1	178070529	178122812	+	exon	NR_160909,	2	1_1_2	39	0.093	2	2_0_2	30	0.118	3	2_1_3	29	0.171	2	1_1_2	20	0.167	0	0	0	0	0	0	0	0	-1.70546	0.471757
chr1:178103624|178104101|F	chr1|178103623|178104101|F	chr1	178103624	178104101	+	exon	NM_001368822,NR_160909,NR_155538,	0	0	0	0	0	0	0	0	2	2_1_0	95	0.04	0	0	0	0	0	0	0	0	0	0	0	0	-2.61876	0.279478
chr1:178103624|178113172|F	chr1|178103623|178113172|F	chr1	178103624	178113172	+	exon	NM_001368822,NR_155538,NR_160909,	0	0	0	0	2	1_1_1	71	0.053	0	0	0	0	3	2_1_1	77	0.072	0	0	0	0	3	2_1_1	130	0.044	1.17647	0.635135
chr1:178103624|178122812|F	chr1|178103623|178122812|F	chr1	178103624	178122812	+	exon	NM_001368822,NR_155538,NR_160909,	0	0	0	0	3	2_2_0	86	0.065	0	0	0	0	0	0	0	0	4	2_2_0	82	0.089	0	0	0	0	0.284938	0.909062
chr1:178237912|178251229|F	chr1|178237911|178251229|F	chr1	178237912	178251229	+	exon	NM_024282,	0	0	0	0	3	1_1_1	361	0.016	0	0	0	0	3	2_2_0	437	0.014	0	0	0	0	0	0	0	0	-0.193613	0.942786
chr1:178242612|178257155|F	chr1|178242611|178257155|F	chr1	178242612	178257155	+	intergenic_region	n/a	0	0	0	0	2	1_2_0	263	0.015	0	0	0	0	0	0	0	0	0	0	0	0	0	0	0	0	-2.81684	0.265175
chr1:178323134|178325313|R	chr1|178323133|178325313|R	chr1	178323134	178325313	-	exon	NR_149827,	88	22_32_23	386	0.313	47	12_24_20	260	0.266	73	18_30_25	350	0.294	0	0	0	0	64	17_30_20	165	0.437	74	15_23_14	246	0.376	-0.693701	0.695003
chr1:178323134|178329407|R	chr1|178323133|178329407|R	chr1	178323134	178329407	-	intron	NR_149827,	9	4_5_2	3123	0.006	10	5_7_2	2789	0.007	6	4_4_1	3574	0.003	10	4_5_3	2881	0.007	14	6_10_5	2651	0.01	8	3_5_2	3861	0.004	0.253433	0.668789
chr1:178323134|178330346|R	chr1|178323133|178330346|R	chr1	178323134	178330346	-	exon	NR_149827,	3	2_2_2	2920	0.002	0	0	0	0	0	0	0	0	0	0	0	0	0	0	0	0	0	0	0	0	-3.21638	0.229498
chr1:178323134|178333646|R	chr1|178323133|178333646|R	chr1	178323134	178333646	-	exon	NR_149827,	3	2_3_1	2792	0.002	0	0	0	0	0	0	0	0	0	0	0	0	0	0	0	0	0	0	0	0	-3.21638	0.229498
chr1:178323134|178334026|R	chr1|178323133|178334026|R	chr1	178323134	178334026	-	exon	NR_149827,	6	3_3_3	2077	0.006	0	0	0	0	4	3_4_0	2366	0.003	12	2_4_4	2141	0.011	8	5_6_1	1723	0.009	13	3_4_5	2469	0.01	1.59733	0.0260255
chr1:178323134|178336158|R	chr1|178323133|178336158|R	chr1	178323134	178336158	-	exon	NR_149827,	3	2_3_1	958	0.006	0	0	0	0	0	0	0	0	6	1_4_1	1034	0.011	0	0	0	0	5	3_3_0	790	0.013	1.60769	0.405304
chr1:178328662|178328812|R	chr1|178328661|178328812|R	chr1	178328662	178328812	-	exon	NM_016805,	0	0	0	0	3	2_1_0	3349	0.002	0	0	0	0	3	3_2_0	3211	0.002	0	0	0	0	0	0	0	0	-0.193613	0.942786
chr1:178329868|178334026|R	chr1|178329867|178334026|R	chr1	178329868	178334026	-	exon	NM_016805,NR_149827,	0	0	0	0	2	2_2_0	4539	0.001	0	0	0	0	0	0	0	0	0	0	0	0	0	0	0	0	-2.81684	0.265175
chr1:178330165|178334026|R	chr1|178330164|178334026|R	chr1	178330165	178334026	-	exon	NM_016805,NR_149827,	0	0	0	0	0	0	0	0	2	2_2_0	5647	0.001	0	0	0	0	0	0	0	0	0	0	0	0	-2.61876	0.279478
chr1:178437402|178475891|F	chr1|178437401|178475891|F	chr1	178437402	178475891	+	exon	NM_026626,	0	0	0	0	0	0	0	0	0	0	0	0	9	2_2_1	288	0.059	0	0	0	0	0	0	0	0	4.61616	0.0807739
chr1:178678826|178679359|F	chr1|178678825|178679359|F	chr1	178678826	178679359	+	exon	NM_001161665,	0	0	0	0	0	0	0	0	3	1_1_1	4	0.6	0	0	0	0	0	0	0	0	6	5_5_0	2	0.857	0.782217	0.745129
chr1:178957406|179094402|R	chr1|178957405|179094402|R	chr1	178957406	179094402	-	exon	NM_027188,	0	0	0	0	0	0	0	0	0	0	0	0	2	2_1_1	666	0.006	0	0	0	0	0	0	0	0	2.63726	0.288243
chr1:178972188|179094402|R	chr1|178972187|179094402|R	chr1	178972188	179094402	-	exon	NM_027188,	2	2_1_0	454	0.009	0	0	0	0	3	3_2_0	486	0.012	2	2_2_0	597	0.007	0	0	0	0	2	2_2_0	533	0.007	-0.379869	0.871577
chr1:179043737|179050378|R	chr1|179043736|179050378|R	chr1	179043737	179050378	-	exon	NM_027188,	16	11_8_2	536	0.056	19	12_12_0	590	0.061	16	12_10_1	612	0.05	0	0	0	0	10	7_8_1	600	0.032	15	8_9_2	537	0.053	-1.16127	0.0361052
chr1:179043737|179094402|R	chr1|179043736|179094402|R	chr1	179043737	179094402	-	exon	NM_027188,	8	5_3_2	405	0.038	7	5_2_3	436	0.031	9	6_6_2	529	0.033	12	7_5_3	558	0.041	12	9_7_3	505	0.045	4	3_1_2	472	0.017	0.158194	0.794453
chr1:179086324|179094402|R	chr1|179086323|179094402|R	chr1	179086324	179094402	-	exon	NM_027188,	11	6_4_2	492	0.043	4	2_2_1	563	0.014	0	0	0	0	5	4_2_3	657	0.015	7	3_0_3	584	0.023	0	0	0	0	-0.381064	0.696192
chr1:179288905|179289872|R	chr1|179288904|179289872|R	chr1	179288905	179289872	-	intron	NM_027188,	4	3_3_0	13	0.381	0	0	0	0	0	0	0	0	3	2_2_0	7	0.462	0	0	0	0	0	0	0	0	-0.449006	0.860081
chr1:179289275|179289872|R	chr1|179289274|179289872|R	chr1	179289275	179289872	-	intron	NM_027188,	14	9_10_0	13	0.683	6	2_4_0	16	0.429	19	10_11_1	10	0.792	9	8_8_0	15	0.545	16	7_8_0	11	0.744	19	6_8_0	13	0.745	0.0980953	0.854097
chr1:179405283|179411785|R	chr1|179405282|179411785|R	chr1	179405283	179411785	-	exon	NM_027188,	20	12_8_1	543	0.069	17	13_3_1	559	0.057	13	9_5_1	591	0.042	23	13_14_0	578	0.074	24	13_10_2	516	0.085	22	12_5_0	601	0.068	0.352152	0.483751
chr1:179405283|179423418|R	chr1|179405282|179423418|R	chr1	179405283	179423418	-	exon	NM_027188,	2	2_1_1	522	0.008	2	2_1_0	547	0.007	0	0	0	0	8	5_4_0	554	0.028	0	0	0	0	6	3_3_0	492	0.024	1.53173	0.339635
chr1:179601702|179606533|F	chr1|179601701|179606533|F	chr1	179601702	179606533	+	exon	NM_146105,	4	0_4_3	788	0.01	3	0_2_2	823	0.007	9	1_5_6	944	0.019	0	0	0	0	0	0	0	0	13	0_7_3	729	0.034	-0.465616	0.636991
chr1:179601702|179610666|F	chr1|179601701|179610666|F	chr1	179601702	179610666	+	exon	NM_146105,	2	0_2_1	605	0.007	0	0	0	0	6	1_4_3	815	0.015	4	1_2_1	681	0.012	0	0	0	0	6	0_4_4	663	0.018	0.214803	0.89104
chr1:179762545|179788339|R	chr1|179762544|179788339|R	chr1	179762545	179788339	-	exon	NM_026375,	4	3_3_0	542	0.015	0	0	0	0	0	0	0	0	3	1_2_0	434	0.014	0	0	0	0	3	1_2_0	578	0.01	0.39421	0.859982
chr1:179780856|179786131|R	chr1|179780855|179786131|R	chr1	179780856	179786131	-	exon	NM_026375,	3	2_2_0	516	0.011	0	0	0	0	0	0	0	0	0	0	0	0	0	0	0	0	0	0	0	0	-3.21638	0.229498
chr1:179782947|179788339|R	chr1|179782946|179788339|R	chr1	179782947	179788339	-	exon	NM_026375,	0	0	0	0	0	0	0	0	0	0	0	0	2	1_2_0	501	0.008	0	0	0	0	0	0	0	0	2.63726	0.288243
chr1:179784090|179786131|R	chr1|179784089|179786131|R	chr1	179784090	179786131	-	exon	NM_026375,	3	2_2_1	456	0.013	2	2_2_0	406	0.01	0	0	0	0	0	0	0	0	5	3_0_3	327	0.03	4	2_0_2	585	0.013	0.675679	0.709896
chr1:179784090|179788339|R	chr1|179784089|179788339|R	chr1	179784090	179788339	-	exon	NM_026375,	0	0	0	0	2	2_1_1	503	0.008	0	0	0	0	2	2_2_0	490	0.008	0	0	0	0	3	3_2_0	700	0.008	0.91224	0.724816
chr1:179786070|179788339|R	chr1|179786069|179788339|R	chr1	179786070	179788339	-	exon	NM_026375,	3	2_2_0	546	0.011	0	0	0	0	4	2_2_1	560	0.014	3	1_2_2	441	0.013	4	2_2_2	377	0.021	5	3_4_2	575	0.017	0.690208	0.641567
chr1:179786070|179799338|R	chr1|179786069|179799338|R	chr1	179786070	179799338	-	exon	NM_026375,	0	0	0	0	2	1_2_1	231	0.017	0	0	0	0	0	0	0	0	0	0	0	0	0	0	0	0	-2.81684	0.265175
chr1:179789649|179792553|R	chr1|179789648|179792553|R	chr1	179789649	179792553	-	exon	NM_026375,	0	0	0	0	0	0	0	0	2	2_2_0	778	0.005	0	0	0	0	0	0	0	0	0	0	0	0	-2.61876	0.279478
chr1:179961044|180094491|F	chr1|179961043|180094491|F	chr1	179961044	180094491	+	exon	NM_001359544,NM_001359541,NR_153194,NM_001359545,NM_001346805,NM_001359549,NM_001359542,NM_001359543,NM_001359546,NM_001359547,NM_001346804,NM_001359548,	0	0	0	0	0	0	0	0	3	3_2_0	1145	0.005	0	0	0	0	0	0	0	0	6	2_4_0	1223	0.01	0.782217	0.745129
chr1:179970882|180040200|F	chr1|179970881|180040200|F	chr1	179970882	180040200	+	exon	NM_001359546,	0	0	0	0	4	1_2_1	504	0.016	5	4_5_1	680	0.014	0	0	0	0	4	1_3_1	443	0.018	5	3_4_0	760	0.013	-0.11235	0.940913
chr1:179970882|180106152|F	chr1|179970881|180106152|F	chr1	179970882	180106152	+	exon	NM_001359546,	0	0	0	0	0	0	0	0	0	0	0	0	0	0	0	0	0	0	0	0	4	1_1_1	502	0.016	3.36847	0.217816
chr1:179999362|180036924|F	chr1|179999361|180036924|F	chr1	179999362	180036924	+	exon	NM_001359541,NM_001359548,NM_001359546,NM_001359549,NM_001346804,NM_001359544,NM_001359547,NM_001359543,NM_001033285,NM_001346805,NR_153194,NM_001359545,NM_001359542,	0	0	0	0	0	0	0	0	2	2_1_0	1124	0.004	0	0	0	0	0	0	0	0	0	0	0	0	-2.61876	0.279478
chr1:179999362|180040200|F	chr1|179999361|180040200|F	chr1	179999362	180040200	+	exon	NM_001359545,NM_001346805,NM_001033285,NM_001359548,NR_153194,NM_001359547,NM_001359542,NM_001359543,NM_001359544,NM_001346804,NM_001359541,NM_001359549,NM_001359546,	63	27_26_1	1114	0.102	59	33_30_4	1037	0.102	0	0	0	0	71	29_31_3	932	0.132	53	25_26_0	768	0.121	98	29_28_2	1348	0.127	0.661613	0.708778
chr1:179999362|180061883|F	chr1|179999361|180061883|F	chr1	179999362	180061883	+	exon	NM_001359548,NM_001359546,NM_001359542,NM_001359547,NM_001359544,NM_001346805,NR_153194,NM_001033285,NM_001346804,NM_001359549,NM_001359545,NM_001359543,NM_001359541,	0	0	0	0	0	0	0	0	0	0	0	0	3	2_1_0	807	0.007	4	2_1_0	702	0.011	3	3_2_0	1111	0.005	4.76256	0.0665522
chr1:179999362|180074692|F	chr1|179999361|180074692|F	chr1	179999362	180074692	+	exon	NM_001359545,NM_001346805,NM_001033285,NM_001359548,NR_153194,NM_001359547,NM_001359542,NM_001359543,NM_001359544,NM_001346804,NM_001359541,NM_001359549,NM_001359546,	9	5_5_2	1166	0.015	12	10_9_1	1099	0.021	11	7_6_1	1369	0.016	8	4_4_2	988	0.016	10	8_6_0	802	0.024	21	9_11_1	1329	0.031	0.134476	0.809675
chr1:179999362|180094491|F	chr1|179999361|180094491|F	chr1	179999362	180094491	+	exon	NM_001359545,NM_001346805,NM_001033285,NM_001359548,NR_153194,NM_001359547,NM_001359542,NM_001359543,NM_001359544,NM_001346804,NM_001359541,NM_001359549,NM_001359546,	9	3_4_1	1172	0.015	7	4_4_0	1132	0.012	12	8_5_0	1202	0.02	26	15_11_0	896	0.055	12	9_8_0	798	0.029	16	10_7_0	1192	0.026	0.847953	0.116805
chr1:179999362|180106152|F	chr1|179999361|180106152|F	chr1	179999362	180106152	+	exon	NM_001359545,NM_001346805,NM_001033285,NM_001359548,NR_153194,NM_001359547,NM_001359542,NM_001359543,NM_001359544,NM_001346804,NM_001359541,NM_001359549,NM_001359546,	15	10_6_0	1006	0.029	16	12_9_1	972	0.032	25	16_6_0	1027	0.046	35	16_13_1	871	0.074	30	18_10_0	688	0.08	31	15_9_0	1090	0.054	0.688738	0.148006
chr1:179999362|180114114|F	chr1|179999361|180114114|F	chr1	179999362	180114114	+	exon	NM_001346804,NM_001359545,NM_001359543,NR_153194,NM_001359548,NM_001359546,NM_001359541,NM_001346805,NM_001359547,NM_001359544,NM_001359549,NM_001033285,NM_001359542,	0	0	0	0	2	2_2_0	987	0.004	0	0	0	0	0	0	0	0	0	0	0	0	0	0	0	0	-2.81684	0.265175
chr1:179999362|180117743|F	chr1|179999361|180117743|F	chr1	179999362	180117743	+	exon	NM_001346805,NM_001033285,NM_001359548,NR_153194,NM_001359547,NM_001359542,NM_001359543,NM_001359544,NM_001346804,NM_001359541,NM_001359546,	14	8_5_3	891	0.03	11	5_6_2	889	0.024	13	8_8_0	961	0.026	10	7_5_1	699	0.028	15	10_8_3	600	0.048	25	7_7_4	1003	0.047	0.265001	0.616594
chr1:180031505|180040200|F	chr1|180031504|180040200|F	chr1	180031505	180040200	+	exon	NM_001359544,NM_001346804,NM_001359542,NM_001359543,NM_001359549,NM_001359546,NM_001359541,NM_001359545,NR_153194,NM_001359548,NM_001359547,NM_001033285,NM_001346805,	2	1_1_1	1180	0.003	3	2_3_0	1062	0.006	0	0	0	0	0	0	0	0	0	0	0	0	0	0	0	0	-3.97144	0.146998
chr1:180031505|180074692|F	chr1|180031504|180074692|F	chr1	180031505	180074692	+	exon	NM_001359547,NM_001359542,NM_001359544,NM_001359548,NM_001359546,NM_001359543,NM_001359545,NM_001359541,NM_001033285,NM_001346805,NR_153194,NM_001359549,NM_001346804,	0	0	0	0	0	0	0	0	0	0	0	0	2	1_1_1	1097	0.004	0	0	0	0	0	0	0	0	2.63726	0.288243
chr1:180031505|180094491|F	chr1|180031504|180094491|F	chr1	180031505	180094491	+	exon	NM_001359544,NM_001359542,NM_001033285,NM_001359549,NM_001346804,NM_001359548,NM_001359543,NR_153194,NM_001359545,NM_001359546,NM_001346805,NM_001359547,NM_001359541,	0	0	0	0	2	2_2_0	1167	0.003	0	0	0	0	0	0	0	0	0	0	0	0	2	2_2_0	1322	0.003	-0.303931	0.915943
chr1:180031505|180117743|F	chr1|180031504|180117743|F	chr1	180031505	180117743	+	exon	NM_001346804,NM_001359546,NM_001359548,NM_001359541,NM_001359542,NM_001346805,NR_153194,NM_001033285,NM_001359547,NM_001359543,NM_001359544,	0	0	0	0	0	0	0	0	3	3_3_0	968	0.006	0	0	0	0	4	3_2_1	778	0.01	0	0	0	0	0.497693	0.846258
chr1:180061790|180067399|F	chr1|180061789|180067399|F	chr1	180061790	180067399	+	exon	NM_001359542,NM_001359543,NM_001359544,NM_001346804,NM_001359541,NM_001359546,NM_001359549,NM_001359545,NM_001033285,NM_001346805,NM_001359548,NR_153194,NM_001359547,	2	2_2_0	1069	0.004	0	0	0	0	0	0	0	0	2	2_2_0	886	0.004	0	0	0	0	5	3_2_0	1245	0.008	1.45167	0.550179
chr1:180093944|180094491|F	chr1|180093943|180094491|F	chr1	180093944	180094491	+	exon	NM_001359543,NM_001359542,NM_001346804,NM_001359541,NM_001359546,NM_001359549,NM_001359545,NM_001033285,NM_001359547,NR_153194,NM_001359548,	2	2_1_0	912	0.004	0	0	0	0	0	0	0	0	0	0	0	0	0	0	0	0	0	0	0	0	-2.70747	0.272918
chr1:180093944|180106152|F	chr1|180093943|180106152|F	chr1	180093944	180106152	+	exon	NM_001359548,NM_001359546,NM_001359542,NM_001359547,NR_153194,NM_001033285,NM_001346804,NM_001359549,NM_001359545,NM_001359543,NM_001359541,	0	0	0	0	0	0	0	0	0	0	0	0	5	2_1_1	711	0.014	0	0	0	0	0	0	0	0	3.81442	0.165119
chr1:180093944|180114114|F	chr1|180093943|180114114|F	chr1	180093944	180114114	+	exon	NM_001359542,NM_001359545,NR_153194,NM_001033285,NM_001359543,NM_001359547,NM_001346804,NM_001359549,NM_001359546,NM_001359548,NM_001359541,	0	0	0	0	0	0	0	0	2	2_2_0	845	0.005	0	0	0	0	0	0	0	0	0	0	0	0	-2.61876	0.279478
chr1:180093944|180117743|F	chr1|180093943|180117743|F	chr1	180093944	180117743	+	exon	NM_001359543,NM_001359542,NM_001346804,NM_001359541,NM_001359546,NM_001033285,NM_001359547,NR_153194,NM_001359548,	6	4_4_1	634	0.019	4	3_3_1	625	0.013	8	7_5_0	710	0.022	10	7_4_0	539	0.036	3	3_2_0	498	0.012	4	4_3_0	788	0.01	-0.165238	0.833497
chr1:180094381|180117743|F	chr1|180094380|180117743|F	chr1	180094381	180117743	+	exon	NM_001359544,NM_001346804,NM_001359542,NM_001359543,NM_001359546,NM_001359541,NM_001359548,NR_153194,NM_001359547,NM_001033285,NM_001346805,	2	2_1_0	832	0.005	0	0	0	0	3	1_1_2	918	0.006	4	3_2_0	700	0.011	0	0	0	0	0	0	0	0	-0.312131	0.893145
chr1:180101025|180117743|F	chr1|180101024|180117743|F	chr1	180101025	180117743	+	exon	NM_001359541,NM_001359546,NM_001359542,NM_001359543,NM_001359544,NM_001346804,NM_001346805,NM_001033285,NR_153194,NM_001359548,NM_001359547,	46	24_18_3	952	0.088	30	22_22_0	924	0.061	46	22_18_4	917	0.091	42	18_17_3	740	0.102	40	23_20_5	744	0.097	41	17_14_1	1038	0.073	-0.0748007	0.853551
chr1:180101025|180151277|F	chr1|180101024|180151277|F	chr1	180101025	180151277	+	exon	NM_001359544,NM_001033285,NM_001359542,NM_001359549,NM_001346804,NM_001359545,NM_001359543,NM_001359548,NM_001359546,NM_001346805,NM_001359547,NM_001359541,	0	0	0	0	2	2_2_0	866	0.005	0	0	0	0	0	0	0	0	0	0	0	0	0	0	0	0	-2.81684	0.265175
chr1:180106047|180117743|F	chr1|180106046|180117743|F	chr1	180106047	180117743	+	exon	NM_001359546,NM_001359541,NM_001346804,NM_001359544,NM_001359542,NM_001359543,NR_153194,NM_001359548,NM_001359547,NM_001346805,NM_001033285,	4	2_1_1	855	0.009	0	0	0	0	0	0	0	0	0	0	0	0	0	0	0	0	0	0	0	0	-3.59176	0.187228
chr1:180109154|180114114|F	chr1|180109153|180114114|F	chr1	180109154	180114114	+	exon	NM_001359542,NM_001359543,NM_001346804,NM_001359544,NM_001359541,NM_001359546,NM_001359549,NM_001359545,NM_001033285,NM_001346805,NM_001359548,NR_153194,NM_001359547,	5	5_2_0	887	0.011	12	7_6_1	881	0.027	15	11_12_1	942	0.031	7	4_4_0	842	0.016	9	7_7_0	712	0.025	9	4_4_0	1018	0.017	-0.449088	0.44944
chr1:180136652|180142339|F	chr1|180136651|180142339|F	chr1	180136652	180142339	+	exon	NM_001359548,NR_153194,NM_001359547,NM_001033285,NM_001346805,NM_001359545,NM_001359546,NM_001359549,NM_001359541,NM_001346804,NM_001359544,NM_001359542,NM_001359543,	2	2_1_1	579	0.007	5	4_3_1	599	0.016	0	0	0	0	0	0	0	0	0	0	0	0	0	0	0	0	-4.44597	0.0948005
chr1:180573652|180591346|F	chr1|180573651|180591346|F	chr1	180573652	180591346	+	exon	NM_007415,	0	0	0	0	0	0	0	0	0	0	0	0	2	2_1_0	1374	0.003	0	0	0	0	0	0	0	0	2.63726	0.288243
chr1:180648301|180661602|F	chr1|180648300|180661602|F	chr1	180648301	180661602	+	exon	NR_120498,NM_001103182,	0	0	0	0	0	0	0	0	0	0	0	0	0	0	0	0	4	0_2_1	104	0.071	0	0	0	0	3.62263	0.190926
chr1:180650742|180661602|F	chr1|180650741|180661602|F	chr1	180650742	180661602	+	exon	NR_120498,NM_001103182,	0	0	0	0	0	0	0	0	0	0	0	0	0	0	0	0	3	2_2_0	107	0.053	0	0	0	0	3.24222	0.234967
chr1:180651862|180665940|F	chr1|180651861|180665940|F	chr1	180651862	180665940	+	exon	NM_001103182,NR_120498,	0	0	0	0	0	0	0	0	0	0	0	0	0	0	0	0	0	0	0	0	4	3_2_0	119	0.063	3.36847	0.217816
chr1:180733166|180734517|F	chr1|180733165|180734517|F	chr1	180733166	180734517	+	exon	NM_133225,	2	2_1_0	1624	0.002	0	0	0	0	4	4_4_0	1603	0.005	0	0	0	0	0	0	0	0	0	0	0	0	-4.06158	0.135892
chr1:180733166|180736850|F	chr1|180733165|180736850|F	chr1	180733166	180736850	+	exon	NM_133225,	24	2_1_0	1285	0.036	13	2_1_1	1188	0.021	0	0	0	0	0	0	0	0	11	4_3_1	1193	0.018	30	5_4_0	1495	0.039	-0.0637686	0.974216
chr1:180733166|180738637|F	chr1|180733165|180738637|F	chr1	180733166	180738637	+	exon	NM_133225,	39	19_18_1	1051	0.069	0	0	0	0	50	21_27_1	1175	0.078	58	24_22_0	1256	0.085	49	26_25_0	857	0.103	63	21_22_1	1370	0.084	0.896023	0.585858
chr1:180733166|180745257|F	chr1|180733165|180745257|F	chr1	180733166	180745257	+	exon	NM_133225,	0	0	0	0	0	0	0	0	0	0	0	0	5	3_4_0	1458	0.007	0	0	0	0	0	0	0	0	3.81442	0.165119
chr1:180733166|180747078|F	chr1|180733165|180747078|F	chr1	180733166	180747078	+	exon	NM_133225,	8	6_7_0	1277	0.012	5	5_4_1	1155	0.009	8	6_7_0	1201	0.013	16	8_7_0	1351	0.023	9	4_5_1	1035	0.017	17	5_6_0	1687	0.02	0.875675	0.135946
chr1:180736692|180738637|F	chr1|180736691|180738637|F	chr1	180736692	180738637	+	exon	NM_133225,	0	0	0	0	31	15_20_1	2143	0.028	39	23_18_1	2165	0.035	34	17_17_0	2505	0.026	31	19_19_1	1775	0.034	29	13_14_0	2292	0.025	0.331743	0.831459
chr1:180738463|180745257|F	chr1|180738462|180745257|F	chr1	180738463	180745257	+	exon	NM_133225,	0	0	0	0	3	3_2_0	1637	0.004	0	0	0	0	0	0	0	0	0	0	0	0	3	1_3_0	2226	0.003	-0.332057	0.902773
chr1:180745071|180747078|F	chr1|180745070|180747078|F	chr1	180745071	180747078	+	exon	NM_133225,	3	2_1_0	1595	0.004	0	0	0	0	0	0	0	0	7	4_4_0	1684	0.008	4	2_2_0	1367	0.006	4	2_4_0	1997	0.004	2.0995	0.19856
chr1:180756873|180757928|F	chr1|180756872|180757928|F	chr1	180756873	180757928	+	intergenic_region	n/a	0	0	0	0	0	0	0	0	2	2_2_0	12	0.25	0	0	0	0	0	0	0	0	0	0	0	0	-2.61876	0.279478
chr1:180861098|180862841|F	chr1|180861097|180862841|F	chr1	180861098	180862841	+	exon	NM_145943,	0	0	0	0	0	0	0	0	3	2_3_0	772	0.008	3	1_2_0	712	0.008	0	0	0	0	0	0	0	0	0.0254655	0.993149
chr1:180952132|180958047|F	chr1|180952131|180958047|F	chr1	180952132	180958047	+	exon	NM_144794,	0	0	0	0	0	0	0	0	0	0	0	0	3	1_2_2	886	0.007	0	0	0	0	0	0	0	0	3.14355	0.245181
chr1:180971967|180973202|F	chr1|180971966|180973202|F	chr1	180971967	180973202	+	exon	NM_144794,	5	4_1_3	928	0.011	0	0	0	0	3	2_2_0	1211	0.005	0	0	0	0	0	0	0	0	0	0	0	0	-4.48853	0.088945
chr1:181106860|181123984|R	chr1|181106859|181123984|R	chr1	181106860	181123984	-	exon	NM_026171,	0	0	0	0	0	0	0	0	0	0	0	0	0	0	0	0	2	2_2_0	336	0.012	0	0	0	0	2.72525	0.28161
chr1:181109160|181123984|R	chr1|181109159|181123984|R	chr1	181109160	181123984	-	exon	NM_026171,	25	6_10_3	434	0.103	12	6_8_2	408	0.056	19	4_8_6	528	0.067	21	8_10_5	406	0.094	14	3_4_5	340	0.076	26	8_10_5	492	0.096	0.00838018	0.986748
chr1:181112288|181120499|R	chr1|181112287|181120499|R	chr1	181112288	181120499	-	exon	NM_026171,	0	0	0	0	2	2_2_0	469	0.008	0	0	0	0	0	0	0	0	0	0	0	0	0	0	0	0	-2.81684	0.265175
chr1:181120355|181123984|R	chr1|181120354|181123984|R	chr1	181120355	181123984	-	exon	NM_026171,	6	4_3_0	457	0.026	5	5_5_0	420	0.023	6	4_3_0	577	0.02	7	7_7_0	422	0.032	5	4_3_1	371	0.026	0	0	0	0	-0.544919	0.556189
chr1:181123867|181130870|R	chr1|181123866|181130870|R	chr1	181123867	181130870	-	exon	NM_026171,	2	2_2_0	540	0.007	0	0	0	0	0	0	0	0	0	0	0	0	0	0	0	0	0	0	0	0	-2.70747	0.272918
chr1:181134792|181142399|R	chr1|181134791|181142399|R	chr1	181134792	181142399	-	exon	NM_026171,	0	0	0	0	0	0	0	0	0	0	0	0	0	0	0	0	2	2_1_0	370	0.011	2	2_1_0	504	0.008	3.49982	0.204284
chr1:181181304|181186067|R	chr1|181181303|181186067|R	chr1	181181304	181186067	-	exon	NM_145514,	0	0	0	0	0	0	0	0	0	0	0	0	3	2_2_0	1466	0.004	0	0	0	0	0	0	0	0	3.14355	0.245181
chr1:181181304|181197687|R	chr1|181181303|181197687|R	chr1	181181304	181197687	-	exon	NM_145514,	0	0	0	0	0	0	0	0	2	2_2_0	1565	0.003	0	0	0	0	0	0	0	0	0	0	0	0	-2.61876	0.279478
chr1:181183727|181184396|R	chr1|181183726|181184396|R	chr1	181183727	181184396	-	exon	NM_145514,	2	1_2_0	1119	0.004	0	0	0	0	0	0	0	0	0	0	0	0	0	0	0	0	0	0	0	0	-2.70747	0.272918
chr1:181183727|181197731|R	chr1|181183726|181197731|R	chr1	181183727	181197731	-	exon	NM_145514,	5	2_2_0	1222	0.008	0	0	0	0	0	0	0	0	0	0	0	0	0	0	0	0	0	0	0	0	-3.88935	0.152964
chr1:181184251|181186067|R	chr1|181184250|181186067|R	chr1	181184251	181186067	-	exon	NM_145514,	4	3_4_0	1249	0.006	0	0	0	0	0	0	0	0	0	0	0	0	3	3_2_1	1045	0.006	0	0	0	0	-0.354894	0.887634
chr1:181184251|181198944|R	chr1|181184250|181198944|R	chr1	181184251	181198944	-	exon	NM_145514,	0	0	0	0	0	0	0	0	0	0	0	0	3	2_1_0	1110	0.005	0	0	0	0	0	0	0	0	3.14355	0.245181
chr1:181185948|181197731|R	chr1|181185947|181197731|R	chr1	181185948	181197731	-	exon	NM_145514,	2	2_2_0	1157	0.003	0	0	0	0	0	0	0	0	2	2_1_0	1217	0.003	0	0	0	0	0	0	0	0	-0.0702044	0.979845
chr1:181185948|181198944|R	chr1|181185947|181198944|R	chr1	181185948	181198944	-	exon	NM_145514,	3	2_1_0	961	0.006	2	2_1_0	1021	0.004	0	0	0	0	0	0	0	0	0	0	0	0	2	2_1_0	1063	0.004	-1.4246	0.58118
chr1:181187606|181197731|R	chr1|181187605|181197731|R	chr1	181187606	181197731	-	exon	NM_145514,	3	2_1_1	1377	0.004	0	0	0	0	4	4_3_1	1384	0.006	0	0	0	0	0	0	0	0	0	0	0	0	-4.28248	0.111328
chr1:181187606|181198944|R	chr1|181187605|181198944|R	chr1	181187606	181198944	-	exon	NM_145514,	0	0	0	0	3	1_2_0	1252	0.005	0	0	0	0	3	2_2_0	1229	0.005	5	1_2_1	979	0.01	0	0	0	0	1.20221	0.566472
chr1:181818840|181820777|R	chr1|181818839|181820777|R	chr1	181818840	181820777	-	exon	NM_133815,	0	0	0	0	0	0	0	0	2	1_2_0	805	0.005	7	3_3_0	625	0.022	3	2_2_0	534	0.011	0	0	0	0	2.1528	0.309328
chr1:181825622|181832232|R	chr1|181825621|181832232|R	chr1	181825622	181832232	-	exon	NM_133815,	25	8_13_10	868	0.054	0	0	0	0	25	9_15_8	1000	0.048	31	12_18_8	814	0.071	32	12_19_8	668	0.087	24	3_11_8	733	0.061	0.774937	0.359512
chr1:181828712|181838556|R	chr1|181828711|181838556|R	chr1	181828712	181838556	-	exon	NM_133815,	0	0	0	0	0	0	0	0	2	1_2_0	697	0.006	0	0	0	0	0	0	0	0	0	0	0	0	-2.61876	0.279478
chr1:181831542|181838556|R	chr1|181831541|181838556|R	chr1	181831542	181838556	-	exon	NM_133815,	0	0	0	0	3	3_3_0	611	0.01	0	0	0	0	0	0	0	0	0	0	0	0	0	0	0	0	-3.33877	0.217395
chr1:181905469|181908376|R	chr1|181905468|181908376|R	chr1	181905469	181908376	-	exon	NM_008680,NM_001083121,NM_001083120,NM_010135,	4	2_2_0	2228	0.004	0	0	0	0	0	0	0	0	0	0	0	0	0	0	0	0	0	0	0	0	-3.59176	0.187228
chr1:181905469|181930762|R	chr1|181905468|181930762|R	chr1	181905469	181930762	-	exon	NM_001083121,NM_010135,NM_001083120,NM_008680,	0	0	0	0	0	0	0	0	0	0	0	0	0	0	0	0	0	0	0	0	4	1_2_0	2914	0.003	3.36847	0.217816
chr1:181905469|181961919|R	chr1|181905468|181961919|R	chr1	181905469	181961919	-	exon	NM_008680,NM_001083121,NM_001083120,NM_010135,	16	8_8_0	1231	0.025	4	3_4_0	1282	0.006	9	7_7_0	1444	0.012	20	10_9_4	1396	0.028	0	0	0	0	17	9_9_0	1595	0.021	0.210801	0.715847
chr1:181913307|181919629|R	chr1|181913306|181919629|R	chr1	181913307	181919629	-	exon	NM_010135,NM_008680,NM_001083120,NM_001083121,	3	1_2_0	1526	0.004	0	0	0	0	0	0	0	0	0	0	0	0	0	0	0	0	0	0	0	0	-3.21638	0.229498
chr1:181917199|181923840|R	chr1|181917198|181923840|R	chr1	181917199	181923840	-	exon	NM_010135,NM_008680,NM_001083121,NM_001083120,	2	0_1_2	2554	0.002	2	1_2_0	2561	0.002	6	3_3_1	2846	0.004	2	1_2_1	2783	0.001	4	1_3_1	2436	0.003	0	0	0	0	-0.69256	0.673786
chr1:181917199|181930762|R	chr1|181917198|181930762|R	chr1	181917199	181930762	-	exon	NM_008680,NM_001083120,NM_001083121,NM_010135,	0	0	0	0	0	0	0	0	0	0	0	0	0	0	0	0	0	0	0	0	4	0_1_2	3358	0.002	3.36847	0.217816
chr1:181918258|181923840|R	chr1|181918257|181923840|R	chr1	181918258	181923840	-	exon	NM_001083121,NM_008680,NM_010135,NM_001083120,	0	0	0	0	0	0	0	0	3	2_1_1	2691	0.002	0	0	0	0	0	0	0	0	2	1_2_0	3048	0.001	-0.603916	0.826397
chr1:181918258|181930762|R	chr1|181918257|181930762|R	chr1	181918258	181930762	-	exon	NM_001083120,NM_010135,NM_008680,NM_001083121,	0	0	0	0	2	1_2_1	2249	0.002	2	2_2_0	2530	0.002	0	0	0	0	0	0	0	0	0	0	0	0	-3.60747	0.185721
chr1:181923560|181930762|R	chr1|181923559|181930762|R	chr1	181923560	181930762	-	exon	NM_008680,NM_010135,NM_001083120,NM_001083121,	5	1_1_1	1364	0.007	0	0	0	0	4	3_3_0	1541	0.005	0	0	0	0	0	0	0	0	0	0	0	0	-4.6436	0.0742142
chr1:181923560|181961919|R	chr1|181923559|181961919|R	chr1	181923560	181961919	-	exon	NM_008680,NM_010135,NM_001083120,NM_001083121,	11	9_10_0	526	0.04	14	9_11_1	673	0.04	8	5_6_0	679	0.023	28	10_15_2	745	0.07	18	9_11_1	618	0.055	0	0	0	0	0.406381	0.531257
chr1:181930678|181961919|R	chr1|181930677|181961919|R	chr1	181930678	181961919	-	exon	NM_001083121,NM_001083120,NM_008680,NM_010135,	4	3_3_0	1271	0.006	2	2_2_0	1406	0.003	12	9_10_1	1486	0.016	6	4_5_0	1463	0.008	6	3_4_0	1243	0.01	8	3_3_1	1370	0.012	0.0846939	0.909234
chr1:181956394|181961919|R	chr1|181956393|181961919|R	chr1	181956394	181961919	-	exon	NM_001083121,NM_001083120,NM_010135,NM_008680,	78	35_30_7	1134	0.121	0	0	0	0	0	0	0	0	77	34_33_0	1230	0.111	58	32_32_0	994	0.105	107	37_36_2	1332	0.138	1.50525	0.542648
chr1:182278976|182279718|R	chr1|182278975|182279718|R	chr1	182278976	182279718	-	exon	NM_007853,NM_001360783,	0	0	0	0	0	0	0	0	0	0	0	0	0	0	0	0	0	0	0	0	7	4_4_0	9052	0.002	4.10856	0.135526
chr1:182317810|182329983|R	chr1|182317809|182329983|R	chr1	182317810	182329983	-	exon	NM_175127,	2	1_2_0	811	0.005	3	1_2_0	817	0.007	0	0	0	0	2	2_2_0	977	0.004	2	2_2_0	717	0.006	0	0	0	0	-0.401232	0.860078
chr1:182853957|182858610|F	chr1|182853956|182858610|F	chr1	182853957	182858610	+	exon	NM_001356462,NM_001356463,NM_001356461,NM_001356464,NM_144796,	8	4_6_0	107	0.13	4	3_1_0	152	0.05	8	4_5_0	159	0.091	7	3_6_1	126	0.1	7	4_4_0	111	0.112	6	3_3_0	164	0.068	-0.078848	0.910864
chr1:183135355|183135876|R	chr1|183135354|183135876|R	chr1	183135355	183135876	-	exon	NM_026866,NM_001278219,NM_001278218,NM_001278220,	11	6_5_1	81	0.214	6	5_5_0	94	0.113	16	9_10_0	96	0.25	10	5_4_0	92	0.179	10	8_7_0	63	0.241	8	7_6_0	45	0.262	-0.295012	0.612623
chr1:183304678|183318934|F	chr1|183304677|183318934|F	chr1	183304678	183318934	+	exon	NM_181732,	0	0	0	0	3	2_3_0	65	0.085	4	3_4_0	81	0.09	3	2_2_0	65	0.085	0	0	0	0	2	1_2_0	81	0.047	-0.585753	0.771388
chr1:183330797|183332927|R	chr1|183330796|183332927|R	chr1	183330797	183332927	-	exon	NM_177389,	0	0	0	0	2	2_1_1	5544	0.001	0	0	0	0	0	0	0	0	0	0	0	0	0	0	0	0	-2.81684	0.265175
chr1:183334110|183338661|R	chr1|183334109|183338661|R	chr1	183334110	183338661	-	exon	NM_177389,	2	2_2_0	6879	0.001	0	0	0	0	0	0	0	0	0	0	0	0	0	0	0	0	0	0	0	0	-2.70747	0.272918
chr1:183344254|183354040|R	chr1|183344253|183354040|R	chr1	183344254	183354040	-	exon	NM_177389,	0	0	0	0	0	0	0	0	0	0	0	0	2	2_2_0	6011	0.001	0	0	0	0	0	0	0	0	2.63726	0.288243
chr1:183347344|183354040|R	chr1|183347343|183354040|R	chr1	183347344	183354040	-	intron	NM_177389,	0	0	0	0	2	1_2_0	2714	0.001	0	0	0	0	0	0	0	0	0	0	0	0	0	0	0	0	-2.81684	0.265175
chr1:183350964|183354040|R	chr1|183350963|183354040|R	chr1	183350964	183354040	-	exon	NM_177389,	5	4_3_0	5242	0.002	2	2_1_0	4742	0.001	5	3_3_0	5880	0.002	2	2_1_0	5471	0.001	5	3_3_0	5097	0.002	5	5_4_0	5662	0.002	-0.080003	0.944585
chr1:183358223|183358409|R	chr1|183358222|183358409|R	chr1	183358223	183358409	-	exon	NM_177389,	3	2_2_0	7597	0.001	0	0	0	0	0	0	0	0	3	2_3_0	7511	0.001	0	0	0	0	0	0	0	0	-0.0730921	0.978104
chr1:183358223|183358412|R	chr1|183358222|183358412|R	chr1	183358223	183358412	-	exon	NM_177389,	0	0	0	0	2	1_1_1	6751	0.001	0	0	0	0	0	0	0	0	0	0	0	0	0	0	0	0	-2.81684	0.265175
chr1:183395910|183397893|F	chr1|183395909|183397893|F	chr1	183395910	183397893	+	exon	NM_001277959,NM_021466,NM_001277957,NM_001277958,	6	4_3_0	501	0.023	0	0	0	0	0	0	0	0	0	0	0	0	4	3_3_0	299	0.026	6	4_2_0	471	0.025	0.580034	0.729956
chr1:183395910|183400801|F	chr1|183395909|183400801|F	chr1	183395910	183400801	+	exon	NM_001277959,NM_001277957,NM_001277958,NM_021466,	0	0	0	0	0	0	0	0	0	0	0	0	0	0	0	0	3	2_1_0	326	0.018	3	3_3_0	410	0.014	4.04188	0.143602
chr1:183402620|183404485|F	chr1|183402619|183404485|F	chr1	183402620	183404485	+	exon	NM_001277957,NM_001277959,NM_001277958,NM_021466,	0	0	0	0	0	0	0	0	2	2_2_0	458	0.009	0	0	0	0	0	0	0	0	0	0	0	0	-2.61876	0.279478
chr1:183701478|183724323|F	chr1|183701477|183724323|F	chr1	183701478	183724323	+	intergenic_region	n/a	0	0	0	0	0	0	0	0	0	0	0	0	0	0	0	0	2	2_1_0	4	0.5	0	0	0	0	2.72525	0.28161
chr1:184832576|184841427|R	chr1|184832575|184841427|R	chr1	184832576	184841427	-	exon	NM_133684,NM_001368286,	2	1_1_1	2148	0.002	0	0	0	0	0	0	0	0	3	2_1_0	2926	0.002	0	0	0	0	0	0	0	0	0.436031	0.873806
chr1:185221845|185240760|F	chr1|185221844|185240760|F	chr1	185221845	185240760	+	exon	NM_001163754,	3	1_1_1	1249	0.005	0	0	0	0	0	0	0	0	0	0	0	0	0	0	0	0	0	0	0	0	-3.21638	0.229498
chr1:185234121|185240760|F	chr1|185234120|185240760|F	chr1	185234121	185240760	+	exon	NM_001163754,	0	0	0	0	2	1_1_1	1569	0.003	0	0	0	0	0	0	0	0	0	0	0	0	0	0	0	0	-2.81684	0.265175
chr1:185235304|185248102|F	chr1|185235303|185248102|F	chr1	185235304	185248102	+	exon	NM_001163754,	0	0	0	0	0	0	0	0	0	0	0	0	3	1_3_0	1597	0.004	0	0	0	0	0	0	0	0	3.14355	0.245181
chr1:185249880|185259527|F	chr1|185249879|185259527|F	chr1	185249880	185259527	+	exon	NM_001163754,	0	0	0	0	0	0	0	0	0	0	0	0	0	0	0	0	3	2_1_0	1520	0.004	3	2_2_0	1634	0.004	4.04188	0.143602
chr1:185255745|185259527|F	chr1|185255744|185259527|F	chr1	185255745	185259527	+	exon	NM_001163754,	0	0	0	0	0	0	0	0	4	3_1_0	1871	0.004	0	0	0	0	0	0	0	0	0	0	0	0	-3.48574	0.198452
chr1:185255745|185260498|F	chr1|185255744|185260498|F	chr1	185255745	185260498	+	exon	NM_001163754,	2	2_2_0	1731	0.002	5	3_3_1	1613	0.006	2	2_2_0	1986	0.002	8	5_5_0	1663	0.01	0	0	0	0	0	0	0	0	-0.289026	0.852333
chr1:185255745|185272642|F	chr1|185255744|185272642|F	chr1	185255745	185272642	+	exon	NM_001163754,	0	0	0	0	0	0	0	0	0	0	0	0	6	2_1_1	1750	0.007	0	0	0	0	0	0	0	0	4.06041	0.141736
chr1:185260401|185267279|F	chr1|185260400|185267279|F	chr1	185260401	185267279	+	exon	NM_001163754,	0	0	0	0	0	0	0	0	2	2_1_0	1874	0.002	0	0	0	0	0	0	0	0	0	0	0	0	-2.61876	0.279478
chr1:185266901|185267279|F	chr1|185266900|185267279|F	chr1	185266901	185267279	+	exon	NM_001163754,	32	15_11_2	1666	0.037	27	16_14_1	1529	0.034	31	16_16_1	1782	0.034	34	17_17_1	1634	0.04	0	0	0	0	38	16_18_0	1555	0.047	-0.495542	0.737162
chr1:185266901|185272642|F	chr1|185266900|185272642|F	chr1	185266901	185272642	+	exon	NM_001163754,	9	8_6_2	1741	0.01	7	7_3_2	1650	0.008	8	6_5_1	1806	0.009	0	0	0	0	8	6_3_3	1401	0.011	0	0	0	0	-1.57425	0.0684427
chr1:185295555|185318654|R	chr1|185295554|185318654|R	chr1	185295555	185318654	-	exon	NM_198653,	0	0	0	0	0	0	0	0	2	2_2_0	1498	0.003	0	0	0	0	0	0	0	0	0	0	0	0	-2.61876	0.279478
chr1:185315894|185325662|R	chr1|185315893|185325662|R	chr1	185315894	185325662	-	exon	NM_198653,	0	0	0	0	0	0	0	0	3	2_2_0	1225	0.005	0	0	0	0	0	0	0	0	4	3_2_0	1202	0.007	0.25164	0.923745
chr1:185322400|185325662|R	chr1|185322399|185325662|R	chr1	185322400	185325662	-	exon	NM_198653,	0	0	0	0	2	2_2_0	1046	0.004	0	0	0	0	0	0	0	0	0	0	0	0	0	0	0	0	-2.81684	0.265175
chr1:185338106|185346723|F	chr1|185338105|185346723|F	chr1	185338106	185346723	+	exon	NM_001347210,NM_011794,	0	0	0	0	0	0	0	0	0	0	0	0	0	0	0	0	4	3_3_0	4430	0.002	0	0	0	0	3.62263	0.190926
chr1:185341223|185346723|F	chr1|185341222|185346723|F	chr1	185341223	185346723	+	exon	NM_011794,NM_001347210,NM_001347212,	3	2_1_2	4724	0.001	0	0	0	0	7	3_0_1	5845	0.002	3	3_1_0	6115	0.001	2	2_1_0	4924	0.001	0	0	0	0	-0.923512	0.599086
chr1:185341223|185352379|F	chr1|185341222|185352379|F	chr1	185341223	185352379	+	exon	NM_001347210,NM_001347212,NM_011794,	0	0	0	0	0	0	0	0	0	0	0	0	0	0	0	0	4	2_1_0	5641	0.001	0	0	0	0	3.62263	0.190926
chr1:185345381|185346723|F	chr1|185345380|185346723|F	chr1	185345381	185346723	+	exon	NM_011794,NM_001347212,NM_001347210,	0	0	0	0	0	0	0	0	0	0	0	0	0	0	0	0	2	1_0_2	4806	0.001	0	0	0	0	2.72525	0.28161
chr1:185352182|185354062|F	chr1|185352181|185354062|F	chr1	185352182	185354062	+	exon	NM_001347210,NM_001347212,NM_011794,	0	0	0	0	0	0	0	0	2	2_2_0	7185	0.001	0	0	0	0	0	0	0	0	0	0	0	0	-2.61876	0.279478
chr1:185369577|185385110|F	chr1|185369576|185385110|F	chr1	185369577	185385110	+	exon	NM_029735,NM_001357474,	0	0	0	0	2	1_2_0	3506	0.001	0	0	0	0	0	0	0	0	0	0	0	0	0	0	0	0	-2.81684	0.265175
chr1:185381800|185397267|F	chr1|185381799|185397267|F	chr1	185381800	185397267	+	exon	NM_029735,NM_001357474,	4	2_3_0	4104	0.002	2	2_2_0	3934	0.001	0	0	0	0	0	0	0	0	0	0	0	0	0	0	0	0	-4.183	0.125861
chr1:185386246|185397262|F	chr1|185386245|185397262|F	chr1	185386246	185397262	+	exon	NM_029735,NM_001357474,	0	0	0	0	3	2_2_1	3590	0.002	2	1_1_1	3937	0.001	0	0	0	0	6	3_4_0	3153	0.004	3	1_2_0	4514	0.001	0.715438	0.692479
chr1:185386246|185397267|F	chr1|185386245|185397267|F	chr1	185386246	185397267	+	exon	NM_029735,NM_001357474,	338	54_61_18	3656	0.156	244	51_57_15	3426	0.125	314	52_56_14	3793	0.142	370	51_56_12	3315	0.182	302	48_57_9	3027	0.166	451	47_51_14	4354	0.172	0.21181	0.220942
chr1:185396030|185410236|F	chr1|185396029|185410236|F	chr1	185396030	185410236	+	exon	NM_001357474,NM_029735,	2	2_0_1	3684	0.001	3	2_1_1	3154	0.002	0	0	0	0	0	0	0	0	0	0	0	0	0	0	0	0	-3.97144	0.146998
chr1:185397060|185410236|F	chr1|185397059|185410236|F	chr1	185397060	185410236	+	exon	NM_029735,NM_001357474,	0	0	0	0	0	0	0	0	0	0	0	0	0	0	0	0	2	1_1_1	3316	0.001	0	0	0	0	2.72525	0.28161
chr1:185398394|185401668|F	chr1|185398393|185401668|F	chr1	185398394	185401668	+	exon	NM_029735,NM_001357474,	9	6_7_0	2896	0.006	5	5_5_0	2764	0.004	5	5_3_0	3077	0.003	6	5_6_0	2683	0.004	5	3_3_0	2375	0.004	12	8_4_0	3380	0.007	0.13483	0.844491
chr1:185398394|185407753|F	chr1|185398393|185407753|F	chr1	185398394	185407753	+	exon	NM_029735,NM_001357474,	9	5_6_0	3567	0.005	6	4_5_0	3240	0.004	9	7_7_1	3730	0.005	10	6_4_0	3152	0.006	2	2_1_0	2928	0.001	10	5_8_0	4041	0.005	-0.250944	0.697898
chr1:185418212|185420287|F	chr1|185418211|185420287|F	chr1	185418212	185420287	+	exon	NM_001357474,NM_029735,	0	0	0	0	0	0	0	0	0	0	0	0	0	0	0	0	3	1_2_0	2753	0.002	0	0	0	0	3.24222	0.234967
chr1:186089444|186125670|R	chr1|186089443|186125670|R	chr1	186089444	186125670	-	intergenic_region	n/a	0	0	0	0	3	2_2_0	628	0.009	5	4_4_0	831	0.012	0	0	0	0	3	3_2_0	647	0.009	3	2_3_0	797	0.007	-0.476696	0.793346
chr1:186123316|186125670|R	chr1|186123315|186125670|R	chr1	186123316	186125670	-	intergenic_region	n/a	5	3_1_0	92	0.098	3	2_2_0	81	0.069	0	0	0	0	4	2_2_1	88	0.083	4	2_2_0	53	0.131	4	3_3_0	125	0.06	0.430501	0.754174
chr1:186736116|186739863|R	chr1|186736115|186739863|R	chr1	186736116	186739863	-	exon	NM_026041,	0	0	0	0	0	0	0	0	0	0	0	0	25	14_16_0	288	0.148	23	15_14_1	244	0.159	30	11_11_0	286	0.173	7.65259	4.54975e-16
chr1:187112478|187117469|R	chr1|187112477|187117469|R	chr1	187112478	187117469	-	exon	NM_028848,	0	0	0	0	2	2_2_0	35	0.103	0	0	0	0	0	0	0	0	0	0	0	0	0	0	0	0	-2.81684	0.265175
chr1:187225503|187233826|F	chr1|187225502|187233826|F	chr1	187225503	187233826	+	exon	NM_001357647,NM_001357645,NM_001357648,NM_001357646,NR_151741,NM_026367,	31	19_16_3	603	0.093	0	0	0	0	44	26_25_1	678	0.115	57	23_23_5	656	0.148	0	0	0	0	68	25_26_2	532	0.204	0.631891	0.784068
chr1:187230784|187233826|F	chr1|187230783|187233826|F	chr1	187230784	187233826	+	exon	NM_001357645,NM_001357647,NM_001357646,NM_001357648,NR_151741,NM_026367,	2	1_1_1	1088	0.004	2	1_2_1	940	0.004	4	1_1_2	1043	0.008	0	0	0	0	0	0	0	0	0	0	0	0	-4.51133	0.0871337
chr1:187230784|187304397|F	chr1|187230783|187304397|F	chr1	187230784	187304397	+	exon	NM_001357646,NM_026367,NM_001357645,NR_151741,	0	0	0	0	0	0	0	0	0	0	0	0	0	0	0	0	0	0	0	0	3	1_1_1	758	0.008	3.00373	0.260131
chr1:187304330|187322354|F	chr1|187304329|187322354|F	chr1	187304330	187322354	+	exon	NM_026367,NR_151741,NM_001357645,	6	3_2_3	477	0.025	2	0_1_2	415	0.01	3	1_2_1	519	0.011	0	0	0	0	0	0	0	0	5	3_3_2	417	0.023	-1.27588	0.45308
chr1:187316524|187348504|F	chr1|187316523|187348504|F	chr1	187316524	187348504	+	exon	NR_151741,NM_026367,NM_001357645,	0	0	0	0	0	0	0	0	4	2_3_2	487	0.016	0	0	0	0	0	0	0	0	0	0	0	0	-3.48574	0.198452
chr1:188043334|188043749|F	chr1|188043333|188043749|F	chr1	188043334	188043749	+	exon	NM_001357534,NM_001243792,NM_001357536,NM_001357535,NM_011935,	0	0	0	0	2	2_1_0	131	0.03	0	0	0	0	0	0	0	0	0	0	0	0	0	0	0	0	-2.81684	0.265175
chr1:188043334|188066457|F	chr1|188043333|188066457|F	chr1	188043334	188066457	+	exon	NM_011935,NM_001357536,NM_001357534,NM_001243792,NM_001357535,	2	2_2_0	115	0.034	3	3_2_0	126	0.045	0	0	0	0	6	2_2_0	134	0.082	0	0	0	0	0	0	0	0	0.0967233	0.962655
chr1:188284784|188286345|F	chr1|188284783|188286345|F	chr1	188284784	188286345	+	intron	NM_021408,	2	2_2_0	8	0.333	0	0	0	0	0	0	0	0	0	0	0	0	0	0	0	0	0	0	0	0	-2.70747	0.272918
chr1:188351037|188359908|F	chr1|188351036|188359908|F	chr1	188351037	188359908	+	exon	NM_021408,	2	1_2_1	359	0.011	0	0	0	0	2	1_1_1	355	0.011	0	0	0	0	7	4_5_0	232	0.057	3	2_2_0	294	0.02	1.23978	0.503295
chr1:188351037|188400382|F	chr1|188351036|188400382|F	chr1	188351037	188400382	+	exon	NM_021408,	7	4_5_2	325	0.041	3	0_2_2	254	0.023	2	1_2_0	369	0.011	9	2_4_2	283	0.06	7	2_4_1	253	0.052	0	0	0	0	0.346395	0.717338
chr1:188351037|188415861|F	chr1|188351036|188415861|F	chr1	188351037	188415861	+	exon	NM_021408,	2	1_1_1	309	0.013	3	1_2_2	244	0.024	0	0	0	0	2	1_2_0	264	0.015	0	0	0	0	2	2_2_0	259	0.015	-0.516999	0.823226
chr1:188351037|188451878|F	chr1|188351036|188451878|F	chr1	188351037	188451878	+	exon	NM_021408,	0	0	0	0	0	0	0	0	2	2_2_0	275	0.014	0	0	0	0	0	0	0	0	0	0	0	0	-2.61876	0.279478
chr1:188378916|188400382|F	chr1|188378915|188400382|F	chr1	188378916	188400382	+	exon	NM_021408,	7	6_6_0	328	0.041	10	5_5_1	252	0.074	9	7_5_0	348	0.049	12	8_7_0	299	0.074	6	5_5_0	268	0.043	6	3_5_0	267	0.043	-0.21995	0.719529
chr1:188378916|188415861|F	chr1|188378915|188415861|F	chr1	188378916	188415861	+	exon	NM_021408,	9	5_6_0	311	0.055	11	8_7_0	242	0.083	15	12_11_0	311	0.088	0	0	0	0	9	6_6_0	221	0.075	4	2_3_0	266	0.029	-1.47012	0.0214351
chr1:188378916|188419542|F	chr1|188378915|188419542|F	chr1	188378916	188419542	+	intron	NM_021408,	0	0	0	0	0	0	0	0	0	0	0	0	2	2_1_0	165	0.024	0	0	0	0	0	0	0	0	2.63726	0.288243
chr1:188378916|188430870|F	chr1|188378915|188430870|F	chr1	188378916	188430870	+	exon	NM_021408,	0	0	0	0	0	0	0	0	0	0	0	0	0	0	0	0	0	0	0	0	3	2_2_0	268	0.022	3.00373	0.260131
chr1:188378916|188436970|F	chr1|188378915|188436970|F	chr1	188378916	188436970	+	exon	NM_021408,	0	0	0	0	0	0	0	0	2	1_2_0	296	0.013	0	0	0	0	0	0	0	0	0	0	0	0	-2.61876	0.279478
chr1:188378916|188451878|F	chr1|188378915|188451878|F	chr1	188378916	188451878	+	exon	NM_021408,	0	0	0	0	0	0	0	0	7	5_4_0	254	0.052	6	4_3_0	241	0.047	8	4_5_0	215	0.069	5	4_2_0	255	0.038	1.38432	0.21284
chr1:188378916|188466340|F	chr1|188378915|188466340|F	chr1	188378916	188466340	+	exon	NM_021408,	0	0	0	0	3	2_2_0	201	0.029	5	5_3_0	236	0.041	2	2_2_0	227	0.017	6	3_3_0	184	0.061	0	0	0	0	0.00315163	0.998996
chr1:188395755|188415861|F	chr1|188395754|188415861|F	chr1	188395755	188415861	+	exon	NM_021408,	0	0	0	0	0	0	0	0	6	4_3_0	306	0.038	2	1_2_0	244	0.016	0	0	0	0	2	2_1_0	217	0.018	-0.581355	0.796629
chr1:188395755|188451878|F	chr1|188395754|188451878|F	chr1	188395755	188451878	+	exon	NM_021408,	0	0	0	0	2	1_2_0	233	0.017	2	2_2_0	249	0.016	0	0	0	0	0	0	0	0	0	0	0	0	-3.60747	0.185721
chr1:188415678|188436970|F	chr1|188415677|188436970|F	chr1	188415678	188436970	+	exon	NM_021408,	0	0	0	0	0	0	0	0	0	0	0	0	0	0	0	0	3	2_2_0	238	0.025	0	0	0	0	3.24222	0.234967
chr1:188415678|188451878|F	chr1|188415677|188451878|F	chr1	188415678	188451878	+	exon	NM_021408,	0	0	0	0	10	6_6_0	241	0.077	16	10_10_0	277	0.104	19	13_14_0	218	0.148	13	9_7_1	232	0.101	12	6_6_0	231	0.094	0.673154	0.234129
chr1:188415678|188466340|F	chr1|188415677|188466340|F	chr1	188415678	188466340	+	exon	NM_021408,	14	10_9_0	250	0.101	12	10_9_0	215	0.1	24	20_16_1	259	0.156	14	10_9_1	204	0.121	24	12_12_0	201	0.193	10	5_6_1	189	0.096	-0.0933872	0.857033
chr1:188415678|188489306|F	chr1|188415677|188489306|F	chr1	188415678	188489306	+	intron	NM_021408,	0	0	0	0	0	0	0	0	2	2_1_1	185	0.021	0	0	0	0	0	0	0	0	0	0	0	0	-2.61876	0.279478
chr1:188466119|188553290|F	chr1|188466118|188553290|F	chr1	188466119	188553290	+	exon	NM_021408,	0	0	0	0	6	4_5_1	178	0.063	3	2_1_0	172	0.034	0	0	0	0	7	4_3_0	145	0.088	0	0	0	0	-0.387794	0.807115
chr1:188466119|188578526|F	chr1|188466118|188578526|F	chr1	188466119	188578526	+	exon	NM_021408,	0	0	0	0	0	0	0	0	0	0	0	0	3	2_2_0	136	0.042	0	0	0	0	5	4_3_0	169	0.056	4.35423	0.10598
chr1:188523328|188678429|F	chr1|188523327|188678429|F	chr1	188523328	188678429	+	exon	NM_021408,	0	0	0	0	0	0	0	0	0	0	0	0	0	0	0	0	0	0	0	0	2	2_2_0	108	0.036	2.51291	0.298058
chr1:188531659|188545777|F	chr1|188531658|188545777|F	chr1	188531659	188545777	+	intron	NM_021408,	0	0	0	0	0	0	0	0	0	0	0	0	0	0	0	0	2	1_2_0	93	0.041	0	0	0	0	2.72525	0.28161
chr1:188531659|188553290|F	chr1|188531658|188553290|F	chr1	188531659	188553290	+	exon	NM_021408,	0	0	0	0	0	0	0	0	0	0	0	0	4	3_3_0	170	0.045	2	2_2_0	148	0.026	0	0	0	0	4.09829	0.138247
chr1:188549835|188553290|F	chr1|188549834|188553290|F	chr1	188549835	188553290	+	exon	NM_021408,	3	2_2_0	215	0.027	4	2_2_0	155	0.049	7	5_6_0	212	0.062	3	2_1_1	164	0.035	3	2_3_0	144	0.04	7	2_5_0	100	0.123	-0.22082	0.829768
chr1:188549835|188578526|F	chr1|188549834|188578526|F	chr1	188549835	188578526	+	exon	NM_021408,	8	5_5_0	221	0.068	0	0	0	0	4	4_2_1	214	0.036	2	1_1_1	145	0.027	5	4_2_0	144	0.065	0	0	0	0	-0.739189	0.606438
chr1:188549835|188633728|F	chr1|188549834|188633728|F	chr1	188549835	188633728	+	exon	NM_021408,	0	0	0	0	3	2_2_0	144	0.04	0	0	0	0	2	2_2_0	167	0.023	0	0	0	0	0	0	0	0	-0.701135	0.799286
chr1:188549835|188654722|F	chr1|188549834|188654722|F	chr1	188549835	188654722	+	exon	NM_021408,	2	2_2_0	196	0.02	0	0	0	0	0	0	0	0	0	0	0	0	0	0	0	0	0	0	0	0	-2.70747	0.272918
chr1:188576178|188633728|F	chr1|188576177|188633728|F	chr1	188576178	188633728	+	exon	NM_021408,	2	1_2_0	156	0.025	0	0	0	0	4	3_1_0	182	0.042	0	0	0	0	0	0	0	0	2	2_2_0	99	0.039	-1.54266	0.537739
chr1:188576178|188654722|F	chr1|188576177|188654722|F	chr1	188576178	188654722	+	exon	NM_021408,	0	0	0	0	0	0	0	0	0	0	0	0	6	2_3_0	131	0.084	0	0	0	0	0	0	0	0	4.06041	0.141736
chr1:188576178|188678429|F	chr1|188576177|188678429|F	chr1	188576178	188678429	+	exon	NM_021408,	0	0	0	0	0	0	0	0	0	0	0	0	2	2_2_0	104	0.037	0	0	0	0	0	0	0	0	2.63726	0.288243
chr1:188626577|188633728|F	chr1|188626576|188633728|F	chr1	188626577	188633728	+	exon	NM_021408,	8	5_6_1	176	0.083	10	5_5_0	127	0.136	5	2_2_0	173	0.055	20	12_12_1	160	0.2	13	9_7_0	127	0.17	18	9_9_1	136	0.209	0.997588	0.0748527
chr1:188626577|188654722|F	chr1|188626576|188654722|F	chr1	188626577	188654722	+	exon	NM_021408,	6	3_5_0	175	0.064	5	5_5_0	120	0.077	10	9_7_0	156	0.114	11	6_8_0	135	0.14	4	3_4_0	119	0.063	3	1_2_0	105	0.054	-0.289866	0.686167
chr1:188626577|188656581|F	chr1|188626576|188656581|F	chr1	188626577	188656581	+	intron	NM_021408,	0	0	0	0	0	0	0	0	3	2_2_0	96	0.059	0	0	0	0	0	0	0	0	0	0	0	0	-3.11686	0.239658
chr1:188626577|188678429|F	chr1|188626576|188678429|F	chr1	188626577	188678429	+	exon	NM_021408,	3	2_2_0	178	0.033	2	2_2_0	104	0.037	5	3_4_0	156	0.06	3	2_2_0	108	0.053	0	0	0	0	0	0	0	0	-1.67489	0.393552
chr1:188675013|188874951|F	chr1|188675012|188874951|F	chr1	188675013	188874951	+	intron	NM_021408,	0	0	0	0	0	0	0	0	0	0	0	0	0	0	0	0	0	0	0	0	2	2_1_0	55	0.068	2.51291	0.298058
chr1:188678250|188743685|F	chr1|188678249|188743685|F	chr1	188678250	188743685	+	exon	NM_021408,	0	0	0	0	0	0	0	0	0	0	0	0	0	0	0	0	2	2_1_0	98	0.039	2	1_2_0	85	0.045	3.49982	0.204284
chr1:188714304|188734794|F	chr1|188714303|188734794|F	chr1	188714304	188734794	+	exon	NM_021408,	2	2_2_0	182	0.022	0	0	0	0	2	2_2_0	146	0.027	0	0	0	0	0	0	0	0	0	0	0	0	-3.5395	0.192743
chr1:188714304|188743685|F	chr1|188714303|188743685|F	chr1	188714304	188743685	+	exon	NM_021408,	2	1_2_1	126	0.031	0	0	0	0	0	0	0	0	0	0	0	0	0	0	0	0	0	0	0	0	-2.70747	0.272918
chr1:188714304|188759859|F	chr1|188714303|188759859|F	chr1	188714304	188759859	+	exon	NM_021408,	2	2_1_0	147	0.026	0	0	0	0	0	0	0	0	0	0	0	0	0	0	0	0	0	0	0	0	-2.70747	0.272918
chr1:188728111|188734794|F	chr1|188728110|188734794|F	chr1	188728111	188734794	+	exon	NM_021408,	11	9_8_0	193	0.102	8	6_7_0	126	0.113	21	14_14_0	134	0.239	11	7_6_0	144	0.133	14	8_7_0	136	0.171	6	4_3_0	177	0.063	-0.397477	0.475617
chr1:188728111|188743685|F	chr1|188728110|188743685|F	chr1	188728111	188743685	+	exon	NM_021408,	16	9_10_0	137	0.189	10	6_7_0	111	0.153	13	8_9_1	118	0.181	21	11_11_1	76	0.356	18	14_10_0	103	0.259	0	0	0	0	-0.030173	0.95731
chr1:188728111|188759859|F	chr1|188728110|188759859|F	chr1	188728111	188759859	+	exon	NM_021408,	0	0	0	0	0	0	0	0	2	2_2_0	149	0.026	4	1_2_1	111	0.067	2	2_2_0	105	0.037	0	0	0	0	1.4696	0.554115
chr1:188743522|188759859|F	chr1|188743521|188759859|F	chr1	188743522	188759859	+	exon	NM_021408,	0	0	0	0	2	2_1_0	153	0.025	4	2_2_0	193	0.04	0	0	0	0	2	2_2_0	135	0.029	4	3_3_0	214	0.036	-0.112942	0.955584
chr1:188743522|188784806|F	chr1|188743521|188784806|F	chr1	188743522	188784806	+	exon	NM_021408,	2	2_2_0	177	0.022	3	3_2_1	99	0.057	7	3_3_0	147	0.087	2	2_2_0	119	0.033	0	0	0	0	6	3_2_0	137	0.081	-0.711581	0.616488
chr1:188743522|188797949|F	chr1|188743521|188797949|F	chr1	188743522	188797949	+	exon	NM_021408,	0	0	0	0	2	1_2_0	120	0.032	0	0	0	0	0	0	0	0	0	0	0	0	4	2_2_0	182	0.042	0.554021	0.836395
chr1:188753513|188784806|F	chr1|188753512|188784806|F	chr1	188753513	188784806	+	exon	NM_021408,	5	2_3_1	125	0.074	5	3_3_0	79	0.112	5	2_4_0	135	0.069	3	2_2_0	59	0.092	3	2_1_0	75	0.074	2	2_2_0	94	0.041	-0.96803	0.418061
chr1:188753513|188864751|F	chr1|188753512|188864751|F	chr1	188753513	188864751	+	exon	NM_021408,	0	0	0	0	0	0	0	0	0	0	0	0	0	0	0	0	0	0	0	0	2	2_2_0	112	0.034	2.51291	0.298058
chr1:188782320|188784806|F	chr1|188782319|188784806|F	chr1	188782320	188784806	+	exon	NM_021408,	4	3_3_0	153	0.05	0	0	0	0	4	4_3_0	162	0.047	4	2_2_0	105	0.071	4	3_2_0	84	0.087	0	0	0	0	0.0139048	0.993878
chr1:188814187|188817978|F	chr1|188814186|188817978|F	chr1	188814187	188817978	+	intron	NM_021408,	3	2_2_0	96	0.059	0	0	0	0	0	0	0	0	0	0	0	0	0	0	0	0	0	0	0	0	-3.21638	0.229498
chr1:188821679|188826490|F	chr1|188821678|188826490|F	chr1	188821679	188826490	+	exon	NM_021408,	0	0	0	0	0	0	0	0	0	0	0	0	2	2_1_0	107	0.036	0	0	0	0	0	0	0	0	2.63726	0.288243
chr1:188822588|188826490|F	chr1|188822587|188826490|F	chr1	188822588	188826490	+	exon	NM_021408,	0	0	0	0	2	2_1_0	116	0.033	2	1_1_1	137	0.028	0	0	0	0	0	0	0	0	4	2_4_0	113	0.066	-0.231658	0.925431
chr1:188841497|188864751|F	chr1|188841496|188864751|F	chr1	188841497	188864751	+	exon	NM_021408,	13	6_8_0	115	0.184	4	3_3_0	88	0.083	11	7_7_0	131	0.144	13	9_9_0	65	0.286	12	8_10_0	73	0.247	20	10_10_0	86	0.317	0.579239	0.299469
chr1:188841497|188874951|F	chr1|188841496|188874951|F	chr1	188841497	188874951	+	exon	NM_021408,	5	5_5_0	102	0.089	3	2_2_0	72	0.077	5	5_3_0	120	0.077	9	6_5_1	79	0.186	4	3_4_0	65	0.11	3	2_3_0	91	0.062	0.214166	0.820407
chr1:188841497|188916308|F	chr1|188841496|188916308|F	chr1	188841497	188916308	+	exon	NM_021408,	2	2_2_0	119	0.033	0	0	0	0	0	0	0	0	0	0	0	0	0	0	0	0	0	0	0	0	-2.70747	0.272918
chr1:188906437|188916308|F	chr1|188906436|188916308|F	chr1	188906437	188916308	+	exon	NM_021408,	4	4_2_0	77	0.094	9	6_7_0	74	0.196	5	3_4_0	83	0.108	5	3_3_0	63	0.137	0	0	0	0	9	6_6_1	79	0.186	-0.542455	0.528677
chr1:188992563|189001958|R	chr1|188992562|189001958|R	chr1	188992563	189001958	-	exon	NM_172650,NR_153196,NM_001359576,	2	1_1_1	357	0.011	0	0	0	0	0	0	0	0	0	0	0	0	0	0	0	0	0	0	0	0	-2.70747	0.272918
chr1:189671048|189682951|R	chr1|189671047|189682951|R	chr1	189671048	189682951	-	exon	NM_001081363,	0	0	0	0	0	0	0	0	0	0	0	0	0	0	0	0	3	3_3_0	56	0.097	0	0	0	0	3.24222	0.234967
chr1:189786636|189798681|F	chr1|189786635|189798681|F	chr1	189786636	189798681	+	exon	NM_008976,	4	4_4_0	25	0.242	5	4_3_0	34	0.227	7	6_5_0	39	0.264	0	0	0	0	3	3_3_0	17	0.261	6	3_5_0	9	0.571	-0.93249	0.403466
chr1:190146952|190162313|R	chr1|190146951|190162313|R	chr1	190146952	190162313	-	exon	NM_001360827,NM_008937,	17	10_11_0	161	0.174	19	13_12_0	222	0.146	13	9_10_1	200	0.115	20	17_14_0	182	0.18	15	8_9_0	105	0.222	28	14_15_1	211	0.21	0.209685	0.680034
chr1:190153416|190162313|R	chr1|190153415|190162313|R	chr1	190153416	190162313	-	exon	NM_008937,NM_001360827,	0	0	0	0	7	6_6_0	220	0.06	9	9_9_0	233	0.072	16	8_7_0	186	0.147	2	1_2_0	110	0.035	0	0	0	0	0.091619	0.909401
chr1:190782535|190810121|R	chr1|190782534|190810121|R	chr1	190782535	190810121	-	exon	NM_178775,	3	3_1_2	230	0.025	0	0	0	0	0	0	0	0	0	0	0	0	0	0	0	0	0	0	0	0	-3.21638	0.229498
chr1:190782535|190844602|R	chr1|190782534|190844602|R	chr1	190782535	190844602	-	exon	NM_178775,	3	2_2_0	255	0.023	0	0	0	0	0	0	0	0	2	1_2_0	300	0.013	0	0	0	0	0	0	0	0	-0.579179	0.832546
chr1:190796128|190800581|R	chr1|190796127|190800581|R	chr1	190796128	190800581	-	intron	NM_178775,	0	0	0	0	0	0	0	0	2	2_2_0	174	0.022	0	0	0	0	0	0	0	0	0	0	0	0	-2.61876	0.279478
chr1:190798652|190800581|R	chr1|190798651|190800581|R	chr1	190798652	190800581	-	exon	NM_178775,	8	4_4_0	335	0.046	6	5_5_1	307	0.038	2	2_2_0	377	0.01	7	3_4_0	310	0.043	5	4_2_0	287	0.034	6	3_3_1	329	0.035	0.0373787	0.962509
chr1:190798652|190810121|R	chr1|190798651|190810121|R	chr1	190798652	190810121	-	exon	NM_178775,	0	0	0	0	5	3_3_1	307	0.032	2	2_0_2	394	0.01	6	5_2_4	346	0.034	0	0	0	0	5	3_2_2	341	0.028	0.429821	0.777738
chr1:190798652|190844602|R	chr1|190798651|190844602|R	chr1	190798652	190844602	-	exon	NM_178775,	2	2_2_0	339	0.012	0	0	0	0	0	0	0	0	3	1_2_0	353	0.017	0	0	0	0	0	0	0	0	0.436031	0.873806
chr1:190798652|190899571|R	chr1|190798651|190899571|R	chr1	190798652	190899571	-	exon	NM_178775,	0	0	0	0	0	0	0	0	2	2_2_0	471	0.008	0	0	0	0	0	0	0	0	0	0	0	0	-2.61876	0.279478
chr1:190808883|190844602|R	chr1|190808882|190844602|R	chr1	190808883	190844602	-	exon	NM_178775,	4	3_3_0	357	0.022	4	4_2_1	341	0.023	0	0	0	0	5	4_3_0	347	0.028	6	4_3_0	300	0.038	0	0	0	0	0.358508	0.797959
chr1:190808883|190899571|R	chr1|190808882|190899571|R	chr1	190808883	190899571	-	exon	NM_178775,	0	0	0	0	0	0	0	0	3	3_2_0	436	0.014	0	0	0	0	0	0	0	0	0	0	0	0	-3.11686	0.239658
chr1:190834006|190844602|R	chr1|190834005|190844602|R	chr1	190834006	190844602	-	exon	NM_178775,	4	3_4_0	285	0.027	2	1_2_0	307	0.013	7	4_6_0	373	0.036	4	3_3_0	328	0.024	7	5_6_0	271	0.049	0	0	0	0	-0.234513	0.835072
chr1:190834006|190871951|R	chr1|190834005|190871951|R	chr1	190834006	190871951	-	exon	NM_178775,	3	2_2_0	431	0.014	0	0	0	0	0	0	0	0	0	0	0	0	0	0	0	0	0	0	0	0	-3.21638	0.229498
chr1:190834006|190888764|R	chr1|190834005|190888764|R	chr1	190834006	190888764	-	exon	NM_178775,	0	0	0	0	3	1_3_0	466	0.013	0	0	0	0	0	0	0	0	0	0	0	0	0	0	0	0	-3.33877	0.217395
chr1:190842443|190844602|R	chr1|190842442|190844602|R	chr1	190842443	190844602	-	intron	NM_178775,	4	4_3_0	172	0.044	2	2_1_0	173	0.023	5	2_3_0	214	0.045	0	0	0	0	6	3_3_0	163	0.069	0	0	0	0	-0.813811	0.602392
chr1:190844487|190899571|R	chr1|190844486|190899571|R	chr1	190844487	190899571	-	exon	NM_178775,	7	4_5_0	382	0.035	0	0	0	0	7	6_6_0	443	0.031	8	6_6_0	429	0.036	6	4_5_0	330	0.035	7	6_5_0	257	0.052	0.510007	0.52536
chr1:190868573|190899571|R	chr1|190868572|190899571|R	chr1	190868573	190899571	-	intron	NM_178775,	4	4_4_0	251	0.031	0	0	0	0	7	5_5_0	267	0.05	0	0	0	0	0	0	0	0	0	0	0	0	-4.90105	0.0514037
chr1:190871592|190871951|R	chr1|190871591|190871951|R	chr1	190871592	190871951	-	exon	NM_178775,	4	4_4_0	498	0.016	0	0	0	0	0	0	0	0	0	0	0	0	2	2_2_0	476	0.008	2	1_2_0	521	0.008	-0.0928351	0.969415
chr1:190871592|190888764|R	chr1|190871591|190888764|R	chr1	190871592	190888764	-	exon	NM_178775,	5	5_5_0	554	0.018	11	9_9_0	500	0.042	5	5_3_0	697	0.014	15	9_9_0	561	0.051	6	5_4_0	512	0.023	7	5_4_0	445	0.031	0.276571	0.653738
chr1:190871592|190899571|R	chr1|190871591|190899571|R	chr1	190871592	190899571	-	exon	NM_178775,	175	49_51_2	416	0.457	158	49_54_1	425	0.426	229	55_54_7	483	0.487	144	46_45_4	419	0.407	147	48_49_1	334	0.468	202	41_40_0	358	0.53	-0.294377	0.19534
chr1:190871592|190905118|R	chr1|190871591|190905118|R	chr1	190871592	190905118	-	exon	NM_178775,	3	2_1_1	373	0.016	4	2_0_2	368	0.021	2	2_1_1	421	0.009	0	0	0	0	0	0	0	0	4	1_0_3	285	0.027	-1.33496	0.490685
chr1:190885334|190888764|R	chr1|190885333|190888764|R	chr1	190885334	190888764	-	exon	NM_178775,	0	0	0	0	3	3_2_0	642	0.009	3	3_3_0	974	0.006	0	0	0	0	0	0	0	0	0	0	0	0	-4.15295	0.127942
chr1:190885334|190899571|R	chr1|190885333|190899571|R	chr1	190885334	190899571	-	exon	NM_178775,	53	21_22_1	556	0.16	0	0	0	0	79	32_31_1	799	0.165	39	22_17_1	536	0.127	0	0	0	0	0	0	0	0	-1.75347	0.5405
chr1:190885334|190905118|R	chr1|190885333|190905118|R	chr1	190885334	190905118	-	exon	NM_178775,	13	9_3_5	512	0.048	6	5_1_3	532	0.022	6	2_1_1	737	0.016	0	0	0	0	0	0	0	0	12	7_2_4	486	0.047	-1.22827	0.109921
chr1:190932867|190942887|F	chr1|190932866|190942887|F	chr1	190932867	190942887	+	exon	NM_001357131,NM_021421,NM_001199020,NM_001357133,	4	4_3_0	621	0.013	0	0	0	0	0	0	0	0	2	2_2_0	634	0.006	0	0	0	0	0	0	0	0	-0.954809	0.722748
chr1:191009549|191012242|R	chr1|191009548|191012242|R	chr1	191009549	191012242	-	exon	NM_001081259,NM_001313747,	6	4_5_0	328	0.035	6	4_4_0	255	0.045	5	3_2_1	424	0.023	4	2_2_0	310	0.025	7	5_5_0	304	0.044	4	2_4_0	365	0.021	-0.267148	0.751172
chr1:191011188|191012242|R	chr1|191011187|191012242|R	chr1	191011188	191012242	-	exon	NM_001313747,NM_001081259,	3	3_3_0	353	0.017	3	2_2_0	294	0.02	6	5_5_1	413	0.028	0	0	0	0	6	5_4_0	304	0.038	3	2_1_0	403	0.015	-0.4497	0.731147
chr1:191011188|191021256|R	chr1|191011187|191021256|R	chr1	191011188	191021256	-	exon	NM_001081259,	0	0	0	0	0	0	0	0	2	2_1_1	370	0.011	0	0	0	0	0	0	0	0	0	0	0	0	-2.61876	0.279478
chr1:191049282|191058911|R	chr1|191049281|191058911|R	chr1	191049282	191058911	-	exon	NM_001163421,NM_001163422,NM_001357166,NM_026895,	5	3_2_1	330	0.029	2	2_2_0	301	0.013	6	5_6_0	300	0.038	0	0	0	0	0	0	0	0	0	0	0	0	-5.17824	0.0287794
chr1:191344977|191346904|F	chr1|191344976|191346904|F	chr1	191344977	191346904	+	exon	NM_025864,	4	4_2_0	2615	0.003	0	0	0	0	3	2_2_0	3217	0.002	0	0	0	0	0	0	0	0	3	2_1_0	2386	0.003	-1.28252	0.57258
chr1:191357792|191362341|R	chr1|191357791|191362341|R	chr1	191357792	191362341	-	exon	NM_144880,	0	0	0	0	0	0	0	0	5	2_2_0	1855	0.005	0	0	0	0	0	0	0	0	0	0	0	0	-3.77909	0.162824
chr1:191582399|191583325|F	chr1|191582398|191583325|F	chr1	191582399	191583325	+	exon	NM_178632,	0	0	0	0	6	2_3_0	366	0.032	7	6_6_0	349	0.039	5	4_3_0	253	0.038	5	3_2_0	241	0.04	3	2_2_1	283	0.021	-0.0824909	0.936758
chr1:191749540|191760247|F	chr1|191749539|191760247|F	chr1	191749540	191760247	+	exon	NM_172266,NM_001134829,	0	0	0	0	0	0	0	0	0	0	0	0	0	0	0	0	0	0	0	0	2	2_1_0	1266	0.003	2.51291	0.298058
chr1:191749540|191763671|F	chr1|191749539|191763671|F	chr1	191749540	191763671	+	exon	NM_172266,NM_001134829,	16	9_11_0	819	0.038	10	6_6_1	799	0.024	19	9_9_1	862	0.042	34	18_16_0	1046	0.061	18	7_10_0	799	0.043	0	0	0	0	0.182608	0.829421
chr1:191755932|191763671|F	chr1|191755931|191763671|F	chr1	191755932	191763671	+	exon	NM_172266,NM_001134829,	0	0	0	0	0	0	0	0	0	0	0	0	3	3_3_0	1158	0.005	0	0	0	0	0	0	0	0	3.14355	0.245181
chr1:192108644|192130460|R	chr1|192108643|192130460|R	chr1	192108644	192130460	-	exon	NM_001290280,NM_001346740,NM_001290278,	6	2_4_4	173	0.065	2	1_1_1	168	0.023	13	3_8_6	124	0.173	6	2_1_1	113	0.096	7	5_6_2	112	0.111	8	4_4_1	139	0.103	-0.059662	0.930737
chr1:192116269|192126027|R	chr1|192116268|192126027|R	chr1	192116269	192126027	-	exon	NM_001290278,NM_001346740,NM_001290282,NM_001290279,NM_001290280,NM_144814,	2	1_2_0	314	0.013	0	0	0	0	0	0	0	0	0	0	0	0	0	0	0	0	0	0	0	0	-2.70747	0.272918
chr1:192116269|192130460|R	chr1|192116268|192130460|R	chr1	192116269	192130460	-	exon	NM_001290278,NM_001346740,NM_001290282,NM_001290279,NM_001290280,NM_144814,	41	19_19_5	220	0.272	0	0	0	0	61	24_24_11	212	0.365	33	16_16_4	160	0.292	31	16_15_9	154	0.287	47	20_17_8	177	0.347	0.081602	0.960279
chr1:192119915|192130460|R	chr1|192119914|192130460|R	chr1	192119915	192130460	-	exon	NM_001290280,NM_001290279,NM_144814,NM_001290278,NM_001290282,NM_001346740,	0	0	0	0	0	0	0	0	3	3_2_0	255	0.023	0	0	0	0	3	2_2_0	206	0.028	0	0	0	0	0.122585	0.964751
chr1:192123539|192126027|R	chr1|192123538|192126027|R	chr1	192123539	192126027	-	exon	NM_144814,NM_001290280,NM_001290279,NM_001290282,NM_001290278,NM_001346740,	76	27_32_6	361	0.296	80	27_35_6	320	0.333	0	0	0	0	75	20_26_5	273	0.355	73	24_30_5	313	0.318	111	29_36_5	378	0.37	0.532977	0.7687
chr1:192123539|192130460|R	chr1|192123538|192130460|R	chr1	192123539	192130460	-	exon	NM_144814,NM_001290278,NM_001346740,NM_001290282,NM_001290280,NM_001290279,	0	0	0	0	0	0	0	0	3	1_3_0	273	0.022	4	2_2_1	222	0.035	0	0	0	0	8	3_2_2	213	0.07	1.7687	0.349916
chr1:192125866|192130460|R	chr1|192125865|192130460|R	chr1	192125866	192130460	-	exon	NM_001290280,NM_001290282,NM_001290279,NM_001290278,NM_144814,NM_001346740,	0	0	0	0	0	0	0	0	0	0	0	0	4	2_2_0	273	0.028	0	0	0	0	0	0	0	0	3.51764	0.202193
chr1:192221333|192242002|F	chr1|192221332|192242002|F	chr1	192221333	192242002	+	exon	NM_001038607,NM_010600,	2	2_2_0	180	0.022	0	0	0	0	0	0	0	0	0	0	0	0	0	0	0	0	0	0	0	0	-2.70747	0.272918
chr1:192221333|192242037|F	chr1|192221332|192242037|F	chr1	192221333	192242037	+	exon	NM_001038607,NM_010600,	5	5_2_0	181	0.052	0	0	0	0	6	5_5_1	190	0.059	6	4_5_0	197	0.057	5	4_3_0	232	0.041	5	3_5_0	173	0.055	0.474191	0.647097
chr1:192276698|192277090|F	chr1|192276697|192277090|F	chr1	192276698	192277090	+	exon	NM_001038607,	0	0	0	0	3	1_2_0	155	0.037	0	0	0	0	0	0	0	0	2	1_2_0	226	0.017	0	0	0	0	-0.613605	0.823492
chr1:192337400|192337829|F	chr1|192337399|192337829|F	chr1	192337400	192337829	+	exon	NM_001038607,NM_010600,	0	0	0	0	30	11_12_0	233	0.205	51	26_26_0	272	0.273	36	17_16_2	320	0.184	49	25_23_1	277	0.261	46	17_17_0	262	0.26	0.618403	0.708056
chr1:192413017|192418935|F	chr1|192413016|192418935|F	chr1	192413017	192418935	+	exon	NM_010600,NM_001038607,	0	0	0	0	0	0	0	0	2	2_1_0	268	0.015	0	0	0	0	0	0	0	0	0	0	0	0	-2.61876	0.279478
chr1:192413017|192434919|F	chr1|192413016|192434919|F	chr1	192413017	192434919	+	exon	NM_010600,NM_001038607,	0	0	0	0	0	0	0	0	0	0	0	0	2	2_2_0	314	0.013	0	0	0	0	0	0	0	0	2.63726	0.288243
chr1:192431776|192434919|F	chr1|192431775|192434919|F	chr1	192431776	192434919	+	intron	NM_010600,NM_001038607,	0	0	0	0	0	0	0	0	0	0	0	0	0	0	0	0	0	0	0	0	2	1_1_1	99	0.039	2.51291	0.298058
chr1:192552939|192554061|R	chr1|192552938|192554061|R	chr1	192552939	192554061	-	intron	NM_144881,	0	0	0	0	0	0	0	0	3	2_3_0	76	0.073	0	0	0	0	2	2_2_0	36	0.1	0	0	0	0	-0.392175	0.88466
chr1:192726120|192727478|R	chr1|192726119|192727478|R	chr1	192726120	192727478	-	exon	NM_144881,	0	0	0	0	0	0	0	0	2	2_2_0	123	0.031	2	2_2_0	103	0.037	0	0	0	0	0	0	0	0	0.0185081	0.995866
chr1:192896808|192986882|R	chr1|192896807|192986882|R	chr1	192896808	192986882	-	exon	NM_001301370,NM_181546,	0	0	0	0	0	0	0	0	6	5_4_0	1050	0.011	0	0	0	0	2	1_1_1	608	0.007	5	2_2_0	1030	0.01	0.158831	0.935774
chr1:192901752|192986882|R	chr1|192901751|192986882|R	chr1	192901752	192986882	-	exon	NM_181546,NM_001301370,	11	6_5_0	780	0.027	4	3_3_1	775	0.01	2	1_2_0	953	0.004	0	0	0	0	0	0	0	0	0	0	0	0	-5.60482	0.00770677
chr1:192930478|192980561|R	chr1|192930477|192980561|R	chr1	192930478	192980561	-	exon	NM_181546,NM_001301370,	0	0	0	0	0	0	0	0	0	0	0	0	0	0	0	0	0	0	0	0	4	2_1_0	1777	0.004	3.36847	0.217816
chr1:192930478|192986882|R	chr1|192930477|192986882|R	chr1	192930478	192986882	-	exon	NM_001301370,NM_181546,	4	3_1_0	811	0.01	3	3_2_0	815	0.007	7	3_3_0	1007	0.014	12	4_4_0	776	0.03	9	7_3_3	603	0.029	15	9_6_0	892	0.033	1.24037	0.0502765
chr1:192930478|193027017|R	chr1|192930477|193027017|R	chr1	192930478	193027017	-	exon	NM_181546,NM_001301370,	0	0	0	0	0	0	0	0	0	0	0	0	0	0	0	0	0	0	0	0	5	4_1_0	723	0.014	3.65902	0.183001
chr1:192966106|192986882|R	chr1|192966105|192986882|R	chr1	192966106	192986882	-	intron	NM_001301370,NM_181546,	0	0	0	0	3	3_2_1	371	0.016	0	0	0	0	2	1_2_0	288	0.014	3	2_1_0	211	0.028	0	0	0	0	0.546754	0.819801
chr1:192980346|192986882|R	chr1|192980345|192986882|R	chr1	192980346	192986882	-	exon	NM_181546,NM_001301370,	485	63_61_29	669	0.592	500	65_69_22	689	0.592	679	70_77_21	797	0.63	499	62_65_21	589	0.629	467	62_65_22	461	0.67	573	56_56_20	683	0.627	-0.214	0.130309
chr1:192980346|193006031|R	chr1|192980345|193006031|R	chr1	192980346	193006031	-	intron	NM_001301370,NM_181546,	0	0	0	0	3	2_3_0	337	0.017	3	2_3_0	431	0.014	2	2_2_0	321	0.012	2	2_2_0	267	0.015	3	3_2_0	300	0.02	0.0882677	0.962968
chr1:192980346|193027017|R	chr1|192980345|193027017|R	chr1	192980346	193027017	-	exon	NM_001301370,NM_181546,	0	0	0	0	18	12_6_5	547	0.062	0	0	0	0	23	10_6_5	512	0.082	15	10_4_7	428	0.066	22	11_1_9	517	0.078	1.49412	0.405473
chr1:193005864|193027017|R	chr1|193005863|193027017|R	chr1	193005864	193027017	-	intron	NM_181546,NM_001301370,	2	2_0_1	240	0.016	0	0	0	0	0	0	0	0	0	0	0	0	0	0	0	0	0	0	0	0	-2.70747	0.272918
chr1:193157216|193165924|F	chr1|193157215|193165924|F	chr1	193157216	193165924	+	exon	NM_016851,	0	0	0	0	2	2_2_0	1345	0.003	9	6_6_0	1674	0.011	7	5_5_0	1448	0.01	3	3_2_0	1232	0.005	9	2_5_0	993	0.018	0.683088	0.473179
chr1:194643686|194649638|F	chr1|194643685|194649638|F	chr1	194643686	194649638	+	exon	NM_008882,	0	0	0	0	3	3_3_0	231	0.025	7	4_5_0	334	0.04	6	4_5_0	225	0.051	5	4_4_0	166	0.057	10	3_4_0	156	0.114	0.942974	0.306968
chr1:194752053|194786684|F	chr1|194752052|194786684|F	chr1	194752053	194786684	+	exon	NM_008882,	0	0	0	0	0	0	0	0	0	0	0	0	0	0	0	0	0	0	0	0	3	2_2_0	177	0.033	3.00373	0.260131
chr1:195017475|195021795|F	chr1|195017474|195021795|F	chr1	195017475	195021795	+	exon	NR_015566,	3	2_2_0	1042	0.006	0	0	0	0	3	3_3_0	928	0.006	0	0	0	0	0	0	0	0	0	0	0	0	-4.0805	0.134177
chr1:195017475|195024406|F	chr1|195017474|195024406|F	chr1	195017475	195024406	+	exon	NR_015566,	0	0	0	0	0	0	0	0	0	0	0	0	2	2_1_0	519	0.008	0	0	0	0	0	0	0	0	2.63726	0.288243
chr1:195017475|195033970|F	chr1|195017474|195033970|F	chr1	195017475	195033970	+	exon	NR_015566,	0	0	0	0	0	0	0	0	0	0	0	0	0	0	0	0	0	0	0	0	2	1_2_0	542	0.007	2.51291	0.298058
chr1:195018548|195024406|F	chr1|195018547|195024406|F	chr1	195018548	195024406	+	intron	NR_015566,	0	0	0	0	0	0	0	0	0	0	0	0	0	0	0	0	0	0	0	0	2	2_2_0	447	0.009	2.51291	0.298058
chr1:195018601|195024406|F	chr1|195018600|195024406|F	chr1	195018601	195024406	+	exon	NR_015566,	3	2_2_0	975	0.006	4	2_2_0	768	0.01	5	2_3_0	809	0.012	2	1_2_0	517	0.008	5	4_5_0	332	0.029	0	0	0	0	-0.772842	0.586335
chr1:195021386|195024406|F	chr1|195021385|195024406|F	chr1	195021386	195024406	+	exon	NR_015566,	2	2_2_0	1306	0.003	2	1_2_1	1043	0.004	0	0	0	0	4	2_2_0	758	0.01	0	0	0	0	0	0	0	0	-0.137488	0.954729
chr1:195023550|195031938|F	chr1|195023549|195031938|F	chr1	195023550	195031938	+	exon	NR_015566,	0	0	0	0	2	2_2_0	611	0.007	5	5_2_3	782	0.013	2	2_1_0	452	0.009	3	3_3_0	344	0.017	5	3_2_0	538	0.018	0.405044	0.801326
chr1:195075510|195086280|R	chr1|195075509|195086280|R	chr1	195075510	195086280	-	exon	NM_010778,NR_132621,	0	0	0	0	0	0	0	0	0	0	0	0	0	0	0	0	2	1_2_1	18	0.182	0	0	0	0	2.72525	0.28161
chr1:20070378|20104677|R	chr1|20070377|20104677|R	chr1	20070378	20104677	-	exon	NM_153179,	8	3_5_0	68	0.19	4	3_2_1	69	0.104	7	6_4_0	50	0.219	7	6_7_0	34	0.292	4	3_3_0	44	0.154	5	4_3_0	63	0.137	-0.33507	0.669685
chr1:20081186|20104677|R	chr1|20081185|20104677|R	chr1	20081186	20104677	-	exon	NM_153179,	3	2_3_0	60	0.091	3	2_2_0	54	0.1	3	1_2_0	48	0.111	0	0	0	0	2	2_1_0	45	0.082	0	0	0	0	-2.00245	0.355166
chr1:20103215|20117947|R	chr1|20103214|20117947|R	chr1	20103215	20117947	-	exon	NM_153179,	0	0	0	0	0	0	0	0	0	0	0	0	0	0	0	0	3	2_2_0	61	0.09	0	0	0	0	3.24222	0.234967
chr1:20116930|20117947|R	chr1|20116929|20117947|R	chr1	20116930	20117947	-	exon	NM_153179,	7	4_3_0	60	0.189	0	0	0	0	4	4_2_1	35	0.186	0	0	0	0	3	3_3_0	57	0.095	0	0	0	0	-1.72475	0.356489
chr1:20198018|20211991|R	chr1|20198017|20211991|R	chr1	20198018	20211991	-	exon	NM_153179,	0	0	0	0	2	2_2_0	105	0.037	3	2_1_0	103	0.055	0	0	0	0	0	0	0	0	0	0	0	0	-3.88124	0.153629
chr1:20198018|20222972|R	chr1|20198017|20222972|R	chr1	20198018	20222972	-	exon	NM_153179,	0	0	0	0	7	4_5_0	91	0.133	0	0	0	0	2	2_2_0	59	0.063	3	3_2_1	80	0.07	0	0	0	0	-0.603814	0.75417
chr1:20198018|20239438|R	chr1|20198017|20239438|R	chr1	20198018	20239438	-	exon	NM_153179,	0	0	0	0	26	18_15_1	85	0.38	17	15_14_0	95	0.264	20	10_9_0	34	0.541	11	9_9_0	64	0.256	31	12_15_3	68	0.477	0.34061	0.643086
chr1:20198018|20288261|R	chr1|20198017|20288261|R	chr1	20198018	20288261	-	exon	NM_153179,	5	4_2_1	80	0.111	4	3_3_1	66	0.108	10	5_3_2	60	0.25	11	7_3_3	43	0.338	5	4_3_1	61	0.141	9	7_4_2	70	0.205	0.298741	0.655376
chr1:20198018|20350545|R	chr1|20198017|20350545|R	chr1	20198018	20350545	-	exon	NM_153179,	0	0	0	0	0	0	0	0	3	2_1_0	83	0.067	0	0	0	0	0	0	0	0	0	0	0	0	-3.11686	0.239658
chr1:20209161|20239438|R	chr1|20209160|20239438|R	chr1	20209161	20239438	-	exon	NM_153179,	5	3_3_0	103	0.088	0	0	0	0	3	2_3_0	133	0.043	3	3_3_0	67	0.082	0	0	0	0	6	1_3_0	89	0.119	0.0261322	0.987002
chr1:20220039|20239438|R	chr1|20220038|20239438|R	chr1	20220039	20239438	-	exon	NM_153179,	0	0	0	0	4	2_3_0	119	0.063	0	0	0	0	0	0	0	0	0	0	0	0	0	0	0	0	-3.72185	0.173936
chr1:20220039|20288261|R	chr1|20220038|20288261|R	chr1	20220039	20288261	-	exon	NM_153179,	3	2_1_1	114	0.05	0	0	0	0	0	0	0	0	0	0	0	0	0	0	0	0	0	0	0	0	-3.21638	0.229498
chr1:20275519|20312210|R	chr1|20275518|20312210|R	chr1	20275519	20312210	-	exon	NM_153179,	0	0	0	0	0	0	0	0	0	0	0	0	0	0	0	0	2	2_1_0	37	0.098	0	0	0	0	2.72525	0.28161
chr1:20275519|20381594|R	chr1|20275518|20381594|R	chr1	20275519	20381594	-	exon	NM_153179,	2	2_1_0	93	0.041	0	0	0	0	0	0	0	0	0	0	0	0	0	0	0	0	0	0	0	0	-2.70747	0.272918
chr1:20347211|20364231|R	chr1|20347210|20364231|R	chr1	20347211	20364231	-	exon	NM_153179,	8	6_6_0	106	0.131	8	5_7_0	69	0.188	9	5_6_0	78	0.188	4	4_4_0	34	0.19	5	5_5_0	31	0.244	8	5_2_0	63	0.203	-0.665841	0.331116
chr1:20347211|20381594|R	chr1|20347210|20381594|R	chr1	20347211	20381594	-	exon	NM_153179,	5	3_2_0	97	0.093	0	0	0	0	4	4_1_0	72	0.1	11	5_4_0	37	0.373	3	3_3_0	19	0.24	9	5_3_0	49	0.269	1.22475	0.177697
chr1:20358840|20364231|R	chr1|20358839|20364231|R	chr1	20358840	20364231	-	exon	NM_153179,	4	2_1_0	105	0.071	0	0	0	0	0	0	0	0	0	0	0	0	0	0	0	0	0	0	0	0	-3.59176	0.187228
chr1:20358840|20381594|R	chr1|20358839|20381594|R	chr1	20358840	20381594	-	exon	NM_153179,	0	0	0	0	7	5_5_0	83	0.144	3	1_3_0	97	0.058	7	3_1_0	47	0.23	3	2_1_0	62	0.088	6	2_4_0	93	0.114	0.500582	0.635438
chr1:20364119|20381594|R	chr1|20364118|20381594|R	chr1	20364119	20381594	-	exon	NM_153179,	4	3_2_0	102	0.073	0	0	0	0	2	2_2_0	106	0.036	0	0	0	0	3	2_1_0	50	0.107	0	0	0	0	-0.871287	0.706516
chr1:20373856|20377500|R	chr1|20373855|20377500|R	chr1	20373856	20377500	-	exon	NM_153179,	2	1_2_0	107	0.036	0	0	0	0	3	2_2_0	114	0.05	5	3_3_0	55	0.154	3	3_3_0	47	0.113	4	2_3_0	84	0.087	1.15025	0.483046
chr1:20373856|20381594|R	chr1|20373855|20381594|R	chr1	20373856	20381594	-	exon	NM_153179,	2	2_2_0	101	0.038	0	0	0	0	2	2_1_0	93	0.041	0	0	0	0	0	0	0	0	0	0	0	0	-3.5395	0.192743
chr1:20373856|20392219|R	chr1|20373855|20392219|R	chr1	20373856	20392219	-	exon	NM_153179,	0	0	0	0	0	0	0	0	0	0	0	0	2	2_2_0	36	0.1	0	0	0	0	0	0	0	0	2.63726	0.288243
chr1:20450221|20524265|R	chr1|20450220|20524265|R	chr1	20450221	20524265	-	exon	NM_153179,	2	1_2_0	93	0.041	0	0	0	0	0	0	0	0	0	0	0	0	0	0	0	0	0	0	0	0	-2.70747	0.272918
chr1:20502942|20509112|R	chr1|20502941|20509112|R	chr1	20502942	20509112	-	exon	NM_153179,	9	6_6_0	87	0.171	11	6_8_0	70	0.239	11	6_7_0	97	0.185	5	4_3_0	57	0.149	11	7_4_0	53	0.293	7	7_6_0	60	0.189	-0.513055	0.39402
chr1:20502942|20524265|R	chr1|20502941|20524265|R	chr1	20502942	20524265	-	exon	NM_153179,	2	1_2_0	95	0.04	3	2_2_0	64	0.086	7	5_3_0	121	0.104	0	0	0	0	7	6_5_0	62	0.184	7	4_4_0	63	0.182	0.137489	0.897519
chr1:20502942|20540444|R	chr1|20502941|20540444|R	chr1	20502942	20540444	-	exon	NM_153179,	0	0	0	0	0	0	0	0	0	0	0	0	0	0	0	0	3	2_1_0	54	0.1	0	0	0	0	3.24222	0.234967
chr1:20502942|20555216|R	chr1|20502941|20555216|R	chr1	20502942	20555216	-	exon	NM_153179,	0	0	0	0	2	1_2_0	77	0.049	0	0	0	0	0	0	0	0	0	0	0	0	0	0	0	0	-2.81684	0.265175
chr1:20520154|20524265|R	chr1|20520153|20524265|R	chr1	20520154	20524265	-	exon	NM_153179,	4	3_2_0	83	0.088	3	3_3_0	87	0.065	4	3_2_0	97	0.076	0	0	0	0	0	0	0	0	3	3_2_0	57	0.095	-1.93511	0.307085
chr1:20520154|20540444|R	chr1|20520153|20540444|R	chr1	20520154	20540444	-	exon	NM_153179,	0	0	0	0	0	0	0	0	2	1_2_0	94	0.041	0	0	0	0	0	0	0	0	0	0	0	0	-2.61876	0.279478
chr1:20584060|20593968|R	chr1|20584059|20593968|R	chr1	20584060	20593968	-	exon	NM_153179,	3	2_2_0	185	0.031	0	0	0	0	0	0	0	0	5	3_2_1	100	0.091	0	0	0	0	3	1_1_1	94	0.06	1.17934	0.58916
chr1:20612702|20615405|R	chr1|20612701|20615405|R	chr1	20612702	20615405	-	exon	NM_153179,	0	0	0	0	0	0	0	0	0	0	0	0	0	0	0	0	2	2_2_0	76	0.05	0	0	0	0	2.72525	0.28161
chr1:22346293|22379540|R	chr1|22346292|22379540|R	chr1	22346293	22379540	-	exon	NM_001012625,NM_053270,NM_001012624,NM_001012623,NM_183018,	0	0	0	0	2	2_2_0	10	0.286	0	0	0	0	0	0	0	0	0	0	0	0	0	0	0	0	-2.81684	0.265175
chr1:22346293|22393948|R	chr1|22346292|22393948|R	chr1	22346293	22393948	-	intron	NM_183018,NM_001012623,NM_001012625,NM_001012624,NM_053270,	5	4_1_3	5	0.667	8	7_3_4	7	0.696	2	1_0_2	2	0.667	6	4_0_3	1	0.923	13	7_0_7	3	0.897	15	8_2_6	2	0.938	1.01565	0.107051
chr1:22533399|22538623|R	chr1|22533398|22538623|R	chr1	22533399	22538623	-	exon	NM_001012623,NM_053270,NM_001012624,NM_001012625,NM_183018,	2	2_2_0	1	0.8	0	0	0	0	0	0	0	0	0	0	0	0	0	0	0	0	0	0	0	0	-2.70747	0.272918
chr1:23866217|23891993|R	chr1|23866216|23891993|R	chr1	23866217	23891993	-	exon	NM_028534,NM_001357395,NR_110972,NM_001290683,	2	1_1_1	455	0.009	0	0	0	0	5	1_4_0	454	0.022	2	1_1_1	456	0.009	0	0	0	0	3	1_2_0	616	0.01	-0.541286	0.792086
chr1:24014779|24022005|R	chr1|24014778|24022005|R	chr1	24014779	24022005	-	exon	NM_026604,	0	0	0	0	0	0	0	0	2	2_2_0	2031	0.002	0	0	0	0	3	2_2_0	1575	0.004	0	0	0	0	0.622805	0.821962
chr1:24020675|24022005|R	chr1|24020674|24022005|R	chr1	24020675	24022005	-	exon	NM_026604,	3	2_1_0	1845	0.003	0	0	0	0	0	0	0	0	3	2_1_0	1820	0.003	0	0	0	0	0	0	0	0	-0.0730921	0.978104
chr1:24020675|24086611|R	chr1|24020674|24086611|R	chr1	24020675	24086611	-	exon	NM_026604,	0	0	0	0	0	0	0	0	3	2_2_0	1149	0.005	0	0	0	0	0	0	0	0	0	0	0	0	-3.11686	0.239658
chr1:24021854|24024873|R	chr1|24021853|24024873|R	chr1	24021854	24024873	-	exon	NM_026604,	9	7_9_0	2113	0.008	12	5_5_0	2002	0.012	0	0	0	0	7	4_3_0	2020	0.007	10	6_6_0	1810	0.011	0	0	0	0	-0.399291	0.578116
chr1:24024213|24046407|R	chr1|24024212|24046407|R	chr1	24024213	24046407	-	exon	NM_026604,	2	2_0_2	1818	0.002	2	2_1_1	1764	0.002	0	0	0	0	0	0	0	0	0	0	0	0	0	0	0	0	-3.65791	0.18044
chr1:24028200|24044269|R	chr1|24028199|24044269|R	chr1	24028200	24044269	-	exon	NM_026604,	0	0	0	0	0	0	0	0	2	1_2_0	2273	0.002	0	0	0	0	0	0	0	0	0	0	0	0	-2.61876	0.279478
chr1:24028200|24049207|R	chr1|24028199|24049207|R	chr1	24028200	24049207	-	intron	NM_026604,	0	0	0	0	0	0	0	0	2	2_2_0	2157	0.002	0	0	0	0	0	0	0	0	0	0	0	0	-2.61876	0.279478
chr1:24032663|24046407|R	chr1|24032662|24046407|R	chr1	24032663	24046407	-	exon	NM_026604,	4	2_1_2	1578	0.005	0	0	0	0	2	0_1_2	1832	0.002	2	2_0_1	1659	0.002	0	0	0	0	0	0	0	0	-1.46454	0.55368
chr1:24032663|24049207|R	chr1|24032662|24049207|R	chr1	24032663	24049207	-	intron	NM_026604,	0	0	0	0	0	0	0	0	2	2_2_0	1991	0.002	0	0	0	0	0	0	0	0	2	1_2_0	2096	0.002	-0.105847	0.970019
chr1:24032663|24055917|R	chr1|24032662|24055917|R	chr1	24032663	24055917	-	exon	NM_026604,	2	1_2_0	1483	0.003	0	0	0	0	0	0	0	0	0	0	0	0	0	0	0	0	0	0	0	0	-2.70747	0.272918
chr1:24032663|24057505|R	chr1|24032662|24057505|R	chr1	24032663	24057505	-	exon	NM_026604,	0	0	0	0	0	0	0	0	2	1_2_0	1926	0.002	3	2_2_0	1504	0.004	3	1_1_1	1297	0.005	0	0	0	0	1.48734	0.548604
chr1:24042949|24046407|R	chr1|24042948|24046407|R	chr1	24042949	24046407	-	intron	NM_026604,	0	0	0	0	0	0	0	0	0	0	0	0	0	0	0	0	0	0	0	0	5	3_1_2	1039	0.01	3.65902	0.183001
chr1:24042949|24057505|R	chr1|24042948|24057505|R	chr1	24042949	24057505	-	intron	NM_026604,	3	2_2_1	715	0.008	3	1_2_2	631	0.009	4	3_3_1	1014	0.008	4	2_2_0	629	0.013	0	0	0	0	2	2_2_0	838	0.005	-0.823048	0.621142
chr1:24042949|24067978|R	chr1|24042948|24067978|R	chr1	24042949	24067978	-	intron	NM_026604,	3	3_2_1	869	0.007	3	1_1_2	822	0.007	0	0	0	0	3	2_2_0	876	0.007	4	2_2_1	731	0.011	2	1_1_1	1072	0.004	0.435904	0.798434
chr1:24042949|24086611|R	chr1|24042948|24086611|R	chr1	24042949	24086611	-	intron	NM_026604,	3	3_3_0	303	0.019	5	3_4_0	312	0.031	0	0	0	0	2	1_1_1	335	0.012	5	1_3_0	264	0.036	3	2_3_0	197	0.03	0.167832	0.909148
chr1:24044114|24057505|R	chr1|24044113|24057505|R	chr1	24044114	24057505	-	exon	NM_026604,	3	3_3_0	1400	0.004	5	4_4_0	1248	0.008	7	5_5_0	1825	0.008	5	3_3_0	1355	0.007	11	6_7_0	1260	0.017	7	4_4_0	1744	0.008	0.528523	0.47176
chr1:24044114|24067978|R	chr1|24044113|24067978|R	chr1	24044114	24067978	-	exon	NM_026604,	3	3_3_0	1554	0.004	4	4_4_0	1439	0.006	8	6_6_0	1884	0.008	3	3_1_0	1600	0.004	7	3_3_2	1374	0.01	7	2_2_5	1978	0.007	0.0937472	0.91348
chr1:24044114|24086611|R	chr1|24044113|24086611|R	chr1	24044114	24086611	-	exon	NM_026604,	20	14_14_0	988	0.039	5	4_5_0	929	0.011	13	8_7_0	1156	0.022	0	0	0	0	20	13_11_1	907	0.042	19	9_9_0	1103	0.033	-0.0416345	0.943092
chr1:24046358|24067978|R	chr1|24046357|24067978|R	chr1	24046358	24067978	-	exon	NM_026604,	2	0_2_2	1793	0.002	0	0	0	0	3	0_2_2	2142	0.003	0	0	0	0	0	0	0	0	0	0	0	0	-3.82403	0.15789
chr1:24053183|24086611|R	chr1|24053182|24086611|R	chr1	24053183	24086611	-	exon	NM_026604,	2	2_2_0	1209	0.003	0	0	0	0	3	3_3_0	1421	0.004	0	0	0	0	0	0	0	0	0	0	0	0	-3.82403	0.15789
chr1:24067899|24086611|R	chr1|24067898|24086611|R	chr1	24067899	24086611	-	exon	NM_026604,	18	11_10_2	999	0.035	12	6_6_3	927	0.025	32	16_16_4	1314	0.046	28	15_16_1	975	0.054	21	15_16_2	883	0.045	28	10_11_1	994	0.053	0.236765	0.62751
chr1:24085411|24086611|R	chr1|24085410|24086611|R	chr1	24085411	24086611	-	exon	NM_026604,	16	12_11_1	1071	0.029	12	8_8_2	1069	0.022	6	6_5_1	1289	0.009	13	8_6_0	1119	0.023	0	0	0	0	14	9_11_1	1121	0.024	-0.510401	0.382698
chr1:24685397|24693001|F	chr1|24685396|24693001|F	chr1	24685397	24693001	+	exon	NM_001310483,NM_026719,	2	2_1_1	895	0.004	0	0	0	0	0	0	0	0	0	0	0	0	0	0	0	0	0	0	0	0	-2.70747	0.272918
chr1:24692941|24731899|F	chr1|24692940|24731899|F	chr1	24692941	24731899	+	exon	NM_001310483,NM_026719,	0	0	0	0	0	0	0	0	2	2_2_0	1232	0.003	0	0	0	0	0	0	0	0	2	0_2_1	1380	0.003	-0.105847	0.970019
chr1:24704821|24714982|F	chr1|24704820|24714982|F	chr1	24704821	24714982	+	exon	NM_026719,NM_001310483,	2	2_1_1	1237	0.003	0	0	0	0	0	0	0	0	2	1_1_1	1440	0.003	0	0	0	0	0	0	0	0	-0.0702044	0.979845
chr1:24704821|24731899|F	chr1|24704820|24731899|F	chr1	24704821	24731899	+	exon	NM_026719,NM_001310483,	2	2_2_0	1234	0.003	4	4_4_0	1222	0.007	6	6_6_0	1372	0.009	4	3_3_1	1428	0.006	8	6_6_0	1171	0.013	4	2_2_0	1614	0.005	0.339974	0.726596
chr1:24705977|24731899|F	chr1|24705976|24731899|F	chr1	24705977	24731899	+	exon	NM_001310483,NM_026719,	0	0	0	0	0	0	0	0	0	0	0	0	0	0	0	0	0	0	0	0	4	0_3_1	1415	0.006	3.36847	0.217816
chr1:24705977|24743947|F	chr1|24705976|24743947|F	chr1	24705977	24743947	+	exon	NM_001310483,NM_026719,	0	0	0	0	0	0	0	0	3	0_2_2	1317	0.005	0	0	0	0	3	1_0_2	1269	0.005	0	0	0	0	0.122585	0.964751
chr1:24711512|24731899|F	chr1|24711511|24731899|F	chr1	24711512	24731899	+	exon	NM_001310483,NM_026719,	20	11_12_2	1001	0.038	10	8_7_1	931	0.021	27	15_15_2	1211	0.043	0	0	0	0	21	12_12_0	1018	0.04	19	10_9_1	1258	0.029	-0.571719	0.333657
chr1:24711512|24748878|F	chr1|24711511|24748878|F	chr1	24711512	24748878	+	exon	NM_001310483,NM_026719,	2	1_1_1	1189	0.003	0	0	0	0	0	0	0	0	2	2_2_0	1527	0.003	0	0	0	0	0	0	0	0	-0.0702044	0.979845
chr1:24714909|24731899|F	chr1|24714908|24731899|F	chr1	24714909	24731899	+	exon	NM_026719,NM_001310483,	2	1_2_0	1172	0.003	0	0	0	0	5	4_4_0	1350	0.007	0	0	0	0	0	0	0	0	0	0	0	0	-4.26599	0.113137
chr1:24714909|24748878|F	chr1|24714908|24748878|F	chr1	24714909	24748878	+	exon	NM_026719,NM_001310483,	0	0	0	0	2	1_1_1	1309	0.003	0	0	0	0	0	0	0	0	0	0	0	0	0	0	0	0	-2.81684	0.265175
chr1:24728546|24731899|F	chr1|24728545|24731899|F	chr1	24728546	24731899	+	exon	NM_026719,NM_001310483,	0	0	0	0	7	6_5_1	1112	0.012	2	1_2_0	1407	0.003	3	2_2_0	1398	0.004	2	2_1_0	1157	0.003	5	4_4_0	1546	0.006	-0.0484698	0.973483
chr1:24728546|24748878|F	chr1|24728545|24748878|F	chr1	24728546	24748878	+	exon	NM_001310483,NM_026719,	6	4_3_3	1380	0.009	8	5_4_0	1320	0.012	4	4_4_0	1539	0.005	11	7_6_1	1724	0.013	4	3_3_0	1418	0.006	12	9_8_0	1952	0.012	0.420212	0.52248
chr1:24743883|24748878|F	chr1|24743882|24748878|F	chr1	24743883	24748878	+	exon	NM_001310483,NM_026719,	3	1_2_2	1364	0.004	2	1_1_1	1215	0.003	0	0	0	0	0	0	0	0	3	1_2_2	1431	0.004	0	0	0	0	-0.708707	0.767763
chr1:24743883|24762283|F	chr1|24743882|24762283|F	chr1	24743883	24762283	+	exon	NM_026719,NM_001310483,	0	0	0	0	0	0	0	0	0	0	0	0	0	0	0	0	0	0	0	0	3	2_2_0	1801	0.003	3.00373	0.260131
chr1:25084244|25101528|R	chr1|25084243|25101528|R	chr1	25084244	25101528	-	exon	NM_175642,	0	0	0	0	0	0	0	0	3	1_3_1	356	0.017	0	0	0	0	0	0	0	0	0	0	0	0	-3.11686	0.239658
chr1:25093765|25094408|R	chr1|25093764|25094408|R	chr1	25093765	25094408	-	exon	NM_175642,	0	0	0	0	2	2_1_1	315	0.013	0	0	0	0	3	2_3_0	332	0.018	0	0	0	0	0	0	0	0	0.327121	0.904466
chr1:25093765|25111863|R	chr1|25093764|25111863|R	chr1	25093765	25111863	-	exon	NM_175642,	3	2_2_0	260	0.023	0	0	0	0	0	0	0	0	3	2_2_0	278	0.021	0	0	0	0	0	0	0	0	-0.0730921	0.978104
chr1:25093765|25112275|R	chr1|25093764|25112275|R	chr1	25093765	25112275	-	exon	NM_175642,	4	3_4_0	229	0.034	0	0	0	0	0	0	0	0	0	0	0	0	2	2_2_0	189	0.021	0	0	0	0	-0.868602	0.745847
chr1:25093765|25117374|R	chr1|25093764|25117374|R	chr1	25093765	25117374	-	exon	NM_175642,	0	0	0	0	0	0	0	0	0	0	0	0	0	0	0	0	0	0	0	0	3	2_1_0	301	0.02	3.00373	0.260131
chr1:25111692|25131401|R	chr1|25111691|25131401|R	chr1	25111692	25131401	-	exon	NM_175642,	0	0	0	0	3	1_2_0	237	0.025	0	0	0	0	2	2_2_0	263	0.015	3	2_1_0	168	0.034	0	0	0	0	0.546754	0.819801
chr1:25126641|25131401|R	chr1|25126640|25131401|R	chr1	25126641	25131401	-	exon	NM_175642,	29	6_13_13	205	0.221	15	6_9_2	213	0.123	0	0	0	0	16	9_12_3	247	0.115	10	4_6_5	170	0.105	13	4_6_2	290	0.082	-0.322997	0.596158
chr1:25221760|25228547|R	chr1|25221759|25228547|R	chr1	25221760	25228547	-	exon	NM_175642,	56	29_32_1	208	0.35	53	23_21_3	228	0.317	60	28_27_3	308	0.28	59	19_23_0	244	0.326	80	29_33_2	175	0.478	104	29_27_3	321	0.393	0.406664	0.222322
chr1:25396436|25460811|R	chr1|25396435|25460811|R	chr1	25396436	25460811	-	exon	NM_175642,	0	0	0	0	0	0	0	0	0	0	0	0	2	0_1_2	89	0.043	0	0	0	0	0	0	0	0	2.63726	0.288243
chr1:25420558|25432576|R	chr1|25420557|25432576|R	chr1	25420558	25432576	-	exon	NM_175642,	0	0	0	0	0	0	0	0	0	0	0	0	0	0	0	0	2	2_1_0	87	0.044	6	2_1_1	102	0.105	4.36477	0.104931
chr1:25420558|25460811|R	chr1|25420557|25460811|R	chr1	25420558	25460811	-	exon	NM_175642,	10	8_8_0	92	0.179	8	5_5_0	113	0.124	10	7_5_1	86	0.189	7	6_5_1	90	0.135	8	7_6_1	80	0.167	18	7_4_4	105	0.255	0.0984822	0.866005
chr1:25420558|25488119|R	chr1|25420557|25488119|R	chr1	25420558	25488119	-	exon	NM_175642,	0	0	0	0	0	0	0	0	0	0	0	0	0	0	0	0	0	0	0	0	2	2_1_0	86	0.044	2.51291	0.298058
chr1:25420558|25505014|R	chr1|25420557|25505014|R	chr1	25420558	25505014	-	exon	NM_175642,	0	0	0	0	0	0	0	0	0	0	0	0	0	0	0	0	2	2_2_0	82	0.047	0	0	0	0	2.72525	0.28161
chr1:25456992|25488119|R	chr1|25456991|25488119|R	chr1	25456992	25488119	-	exon	NM_175642,	0	0	0	0	0	0	0	0	0	0	0	0	0	0	0	0	4	3_4_0	75	0.096	0	0	0	0	3.62263	0.190926
chr1:25456992|25559865|R	chr1|25456991|25559865|R	chr1	25456992	25559865	-	exon	NM_175642,	0	0	0	0	0	0	0	0	0	0	0	0	0	0	0	0	0	0	0	0	2	1_2_0	129	0.03	2.51291	0.298058
chr1:25487925|25559865|R	chr1|25487924|25559865|R	chr1	25487925	25559865	-	exon	NM_175642,	9	7_6_0	95	0.159	3	2_3_0	111	0.051	6	3_4_0	85	0.124	5	4_2_0	89	0.101	5	1_4_0	82	0.109	15	4_9_0	142	0.174	0.332829	0.626732
chr1:25504433|25559865|R	chr1|25504432|25559865|R	chr1	25504433	25559865	-	exon	NM_175642,	0	0	0	0	0	0	0	0	0	0	0	0	0	0	0	0	4	3_3_0	66	0.108	2	1_2_0	112	0.034	4.08627	0.139447
chr1:25531870|25553836|R	chr1|25531869|25553836|R	chr1	25531870	25553836	-	exon	NM_175642,	0	0	0	0	0	0	0	0	0	0	0	0	0	0	0	0	2	2_2_0	124	0.031	2	2_1_0	146	0.027	3.49982	0.204284
chr1:25531870|25559865|R	chr1|25531869|25559865|R	chr1	25531870	25559865	-	exon	NM_175642,	0	0	0	0	34	19_16_0	105	0.393	37	21_18_1	113	0.396	33	17_16_0	115	0.365	39	24_19_1	93	0.456	0	0	0	0	-0.00515512	0.99817
chr1:25547416|25559865|R	chr1|25547415|25559865|R	chr1	25547416	25559865	-	exon	NM_175642,	14	10_11_1	110	0.203	22	14_13_0	120	0.268	15	12_9_0	114	0.208	11	8_8_0	130	0.145	15	12_10_1	95	0.24	0	0	0	0	-1.01477	0.0669423
chr1:25547416|25575799|R	chr1|25547415|25575799|R	chr1	25547416	25575799	-	intron	NM_175642,	2	2_2_0	69	0.055	0	0	0	0	0	0	0	0	0	0	0	0	0	0	0	0	0	0	0	0	-2.70747	0.272918
chr1:30808723|30811967|R	chr1|30808722|30811967|R	chr1	30808723	30811967	-	exon	NM_001081080,	0	0	0	0	5	4_4_0	631	0.016	0	0	0	0	0	0	0	0	5	3_3_0	500	0.02	4	4_2_0	796	0.01	0.612438	0.732624
chr1:30808723|30820237|R	chr1|30808722|30820237|R	chr1	30808723	30820237	-	exon	NM_001081080,	0	0	0	0	3	3_2_0	600	0.01	3	2_2_0	691	0.009	5	2_2_0	668	0.015	5	2_4_0	547	0.018	7	6_4_1	757	0.018	1.33013	0.291887
chr1:30810683|30811967|R	chr1|30810682|30811967|R	chr1	30810683	30811967	-	exon	NM_001081080,	0	0	0	0	3	3_2_0	680	0.009	3	2_3_0	804	0.007	4	3_2_0	683	0.012	6	4_2_0	509	0.023	8	5_3_0	816	0.019	1.4106	0.244603
chr1:30816468|30824519|R	chr1|30816467|30824519|R	chr1	30816468	30824519	-	exon	NM_001081080,	0	0	0	0	3	3_2_0	768	0.008	4	3_4_0	922	0.009	0	0	0	0	2	2_1_0	692	0.006	6	5_3_0	969	0.012	0.0279189	0.987041
chr1:30820081|30821314|R	chr1|30820080|30821314|R	chr1	30820081	30821314	-	exon	NM_001081080,	7	6_5_0	476	0.029	4	4_3_0	459	0.017	4	3_3_0	483	0.016	2	2_1_0	456	0.009	5	3_3_0	321	0.03	3	3_2_0	550	0.011	-0.652738	0.5481
chr1:30820081|30824519|R	chr1|30820080|30824519|R	chr1	30820081	30824519	-	exon	NM_001081080,	8	7_7_0	800	0.02	10	4_6_0	693	0.028	6	4_3_0	876	0.014	5	5_5_0	754	0.013	9	7_4_0	606	0.029	5	5_4_0	817	0.012	-0.432604	0.514276
chr1:30820081|30831559|R	chr1|30820080|30831559|R	chr1	30820081	30831559	-	exon	NM_001081080,	0	0	0	0	0	0	0	0	0	0	0	0	0	0	0	0	0	0	0	0	2	2_2_0	922	0.004	2.51291	0.298058
chr1:30820081|30837266|R	chr1|30820080|30837266|R	chr1	30820081	30837266	-	exon	NM_001081080,	0	0	0	0	0	0	0	0	0	0	0	0	0	0	0	0	2	2_2_0	458	0.009	0	0	0	0	2.72525	0.28161
chr1:30820081|30863255|R	chr1|30820080|30863255|R	chr1	30820081	30863255	-	exon	NM_001081080,	5	3_4_0	460	0.021	0	0	0	0	0	0	0	0	5	2_1_0	470	0.021	5	4_4_0	297	0.033	0	0	0	0	0.920734	0.594031
chr1:30820683|30824519|R	chr1|30820682|30824519|R	chr1	30820683	30824519	-	exon	NM_001081080,	2	2_1_0	819	0.005	0	0	0	0	2	2_2_0	859	0.005	2	2_2_0	787	0.005	0	0	0	0	0	0	0	0	-0.90297	0.737514
chr1:30820683|30863255|R	chr1|30820682|30863255|R	chr1	30820683	30863255	-	exon	NM_001081080,	3	2_2_0	479	0.012	0	0	0	0	9	2_5_0	474	0.037	0	0	0	0	8	7_7_0	361	0.042	0	0	0	0	-0.491408	0.72078
chr1:30821131|30824519|R	chr1|30821130|30824519|R	chr1	30821131	30824519	-	exon	NM_001081080,	0	0	0	0	3	2_2_0	917	0.007	2	2_2_0	1047	0.004	0	0	0	0	3	1_3_0	791	0.008	0	0	0	0	-0.694662	0.772525
chr1:30829843|30831559|R	chr1|30829842|30831559|R	chr1	30829843	30831559	-	exon	NM_001081080,	2	1_2_0	1038	0.004	5	3_3_0	906	0.011	6	4_3_1	1098	0.011	3	3_2_0	850	0.007	0	0	0	0	0	0	0	0	-2.07299	0.228696
chr1:30829843|30837266|R	chr1|30829842|30837266|R	chr1	30829843	30837266	-	exon	NM_001081080,	21	12_14_1	778	0.051	31	18_16_1	735	0.078	31	15_17_1	936	0.062	30	17_16_0	690	0.08	25	13_16_0	590	0.078	49	21_17_1	919	0.096	0.1817	0.683918
chr1:30829843|30863255|R	chr1|30829842|30863255|R	chr1	30829843	30863255	-	exon	NM_001081080,	17	12_12_0	583	0.055	23	17_15_0	533	0.079	19	13_15_1	691	0.052	12	6_7_0	546	0.042	15	10_8_0	429	0.065	23	11_12_2	639	0.067	-0.376307	0.461008
chr1:30837105|30863255|R	chr1|30837104|30863255|R	chr1	30837105	30863255	-	exon	NM_001081080,	16	12_12_0	614	0.05	16	12_12_2	538	0.056	15	9_8_1	620	0.046	11	8_8_1	532	0.04	19	14_12_0	474	0.074	0	0	0	0	-0.670157	0.227191
chr1:33480458|33533363|R	chr1|33480457|33533363|R	chr1	33480458	33533363	-	exon	NM_008922,	0	0	0	0	0	0	0	0	0	0	0	0	0	0	0	0	4	2_1_3	164	0.047	0	0	0	0	3.62263	0.190926
chr1:33512016|33514217|R	chr1|33512015|33514217|R	chr1	33512016	33514217	-	exon	NM_008922,	4	3_2_2	147	0.052	3	2_2_0	142	0.041	2	2_2_0	194	0.02	6	6_3_0	171	0.066	10	3_2_3	201	0.09	0	0	0	0	0.764212	0.477354
chr1:33512016|33533363|R	chr1|33512015|33533363|R	chr1	33512016	33533363	-	exon	NM_008922,	0	0	0	0	0	0	0	0	0	0	0	0	0	0	0	0	4	2_1_0	164	0.047	0	0	0	0	3.62263	0.190926
chr1:33628395|33630433|R	chr1|33628394|33630433|R	chr1	33628395	33630433	-	exon	NM_008922,	4	3_2_0	166	0.046	2	0_2_1	165	0.024	0	0	0	0	0	0	0	0	3	2_2_0	169	0.034	5	3_4_0	180	0.053	0.227233	0.900374
chr1:33628395|33669020|R	chr1|33628394|33669020|R	chr1	33628395	33669020	-	exon	NM_008922,	0	0	0	0	2	2_1_0	93	0.041	0	0	0	0	0	0	0	0	3	2_2_0	152	0.038	0	0	0	0	0.425497	0.877013
chr1:33721608|33725019|F	chr1|33721607|33725019|F	chr1	33721608	33725019	+	exon	NM_001159729,NM_008999,	8	8_7_0	114	0.123	13	7_7_0	119	0.179	7	6_6_0	116	0.108	8	5_4_0	120	0.118	0	0	0	0	15	6_6_2	132	0.185	-0.477591	0.435346
chr1:33769721|33786532|R	chr1|33769720|33786532|R	chr1	33769721	33786532	-	exon	NM_133817,NM_001359274,NM_001359275,	0	0	0	0	0	0	0	0	0	0	0	0	0	0	0	0	0	0	0	0	4	2_3_0	282	0.028	3.36847	0.217816
chr1:33776269|33786532|R	chr1|33776268|33786532|R	chr1	33776269	33786532	-	exon	NM_001359274,NM_133817,NM_001359275,	3	2_2_0	194	0.03	3	3_3_0	186	0.031	5	3_3_0	216	0.044	4	4_4_0	185	0.041	2	2_2_0	143	0.027	2	1_2_0	233	0.017	-0.522528	0.717195
chr1:33779044|33783964|R	chr1|33779043|33783964|R	chr1	33779044	33783964	-	exon	NM_133817,NM_001359274,NM_001359275,	6	5_5_0	206	0.055	3	3_3_0	189	0.031	5	4_3_0	216	0.044	2	2_2_0	197	0.02	3	2_3_0	197	0.03	3	3_2_0	261	0.022	-0.867645	0.492667
chr1:33779044|33786532|R	chr1|33779043|33786532|R	chr1	33779044	33786532	-	exon	NM_133817,NM_001359274,NM_001359275,	2	1_2_0	177	0.022	0	0	0	0	0	0	0	0	4	3_3_0	175	0.044	0	0	0	0	0	0	0	0	0.809932	0.764105
chr1:33783041|33786532|R	chr1|33783040|33786532|R	chr1	33783041	33786532	-	exon	NM_001359275,NM_133817,NM_001359274,	18	10_11_0	184	0.164	11	6_8_0	172	0.113	24	13_14_1	175	0.215	0	0	0	0	15	11_11_0	134	0.183	23	12_12_1	224	0.17	-0.5836	0.28957
chr1:33801369|33805419|R	chr1|33801368|33805419|R	chr1	33801369	33805419	-	intron	NM_001290699,NM_133817,NM_001359275,NM_001359274,	0	0	0	0	0	0	0	0	0	0	0	0	0	0	0	0	0	0	0	0	3	2_1_0	362	0.016	3.00373	0.260131
chr1:34086242|34117524|F	chr1|34086241|34117524|F	chr1	34086242	34117524	+	exon	NM_133833,NM_134448,NM_001276764,	24	8_14_6	1170	0.039	11	5_9_2	851	0.025	20	6_14_4	1133	0.034	13	3_10_5	613	0.041	8	3_5_1	552	0.028	14	2_6_6	798	0.034	-0.750349	0.156532
chr1:34086242|34135256|F	chr1|34086241|34135256|F	chr1	34086242	34135256	+	exon	NM_133833,NM_134448,NM_001276764,	10	5_8_1	1254	0.016	15	3_8_6	929	0.031	9	1_5_4	1257	0.014	5	0_4_2	625	0.016	14	3_9_5	579	0.046	9	3_4_4	913	0.019	-0.383916	0.506155
chr1:34113933|34117524|F	chr1|34113932|34117524|F	chr1	34113933	34117524	+	exon	NM_134448,NM_001276764,NM_133833,	6	4_4_0	1187	0.01	3	2_2_0	798	0.007	10	8_8_1	1118	0.018	6	3_4_0	665	0.018	2	1_2_0	567	0.007	0	0	0	0	-1.2493	0.226396
chr1:34113933|34135256|F	chr1|34113932|34135256|F	chr1	34113933	34135256	+	exon	NM_134448,NM_001276764,NM_133833,	3	3_3_0	1282	0.005	3	2_1_0	881	0.007	3	1_2_0	1252	0.005	6	4_5_1	677	0.017	4	4_4_0	599	0.013	6	4_5_0	924	0.013	0.69014	0.538088
chr1:34197201|34199558|F	chr1|34197200|34199558|F	chr1	34197201	34199558	+	exon	NM_001276764,NM_134448,NM_133833,	0	0	0	0	0	0	0	0	0	0	0	0	0	0	0	0	6	2_2_0	541	0.022	0	0	0	0	4.1715	0.132323
chr1:34197201|34213068|F	chr1|34197200|34213068|F	chr1	34197201	34213068	+	exon	NM_133833,NM_001276764,NM_134448,	5	4_3_0	1036	0.01	0	0	0	0	6	4_4_0	990	0.012	0	0	0	0	0	0	0	0	4	2_1_0	833	0.01	-1.5149	0.40423
chr1:34197201|34217872|F	chr1|34197200|34217872|F	chr1	34197201	34217872	+	exon	NM_133833,NM_001276764,NM_134448,	4	2_1_0	1117	0.007	0	0	0	0	2	2_0_2	1034	0.004	2	1_1_1	629	0.006	0	0	0	0	0	0	0	0	-1.46454	0.55368
chr1:34197201|34242780|F	chr1|34197200|34242780|F	chr1	34197201	34242780	+	exon	NM_001276764,NM_133833,NM_134448,	0	0	0	0	0	0	0	0	0	0	0	0	0	0	0	0	0	0	0	0	9	2_1_0	1135	0.016	4.45324	0.0949643
chr1:34197201|34249638|F	chr1|34197200|34249638|F	chr1	34197201	34249638	+	exon	NM_133833,NM_001276764,NM_134448,	2	2_1_0	1661	0.002	0	0	0	0	0	0	0	0	0	0	0	0	5	2_1_0	1007	0.01	2	1_2_0	1622	0.002	1.59853	0.500984
chr1:34218335|34249638|F	chr1|34218334|34249638|F	chr1	34218335	34249638	+	exon	NM_001276764,NM_133833,NM_134448,	0	0	0	0	0	0	0	0	0	0	0	0	4	2_2_0	1157	0.007	0	0	0	0	2	1_2_0	1646	0.002	4.00899	0.146623
chr1:34223804|34229246|F	chr1|34223803|34229246|F	chr1	34223804	34229246	+	exon	NM_001276764,NM_134448,NM_133833,	17	10_9_0	897	0.037	12	9_9_1	641	0.036	20	14_17_0	871	0.044	17	13_12_0	508	0.063	16	12_11_0	442	0.068	29	16_15_0	577	0.091	0.222849	0.662207
chr1:34223804|34242780|F	chr1|34223803|34242780|F	chr1	34223804	34242780	+	exon	NM_134448,NM_001276764,NM_133833,	0	0	0	0	2	2_2_0	1036	0.004	0	0	0	0	0	0	0	0	0	0	0	0	0	0	0	0	-2.81684	0.265175
chr1:34223804|34244514|F	chr1|34223803|34244514|F	chr1	34223804	34244514	+	exon	NM_134448,NM_133833,NM_001276764,	0	0	0	0	0	0	0	0	0	0	0	0	0	0	0	0	0	0	0	0	3	1_2_0	1034	0.006	3.00373	0.260131
chr1:34225509|34229246|F	chr1|34225508|34229246|F	chr1	34225509	34229246	+	exon	NM_001276764,NM_133833,NM_134448,	0	0	0	0	0	0	0	0	0	0	0	0	0	0	0	0	2	2_2_0	628	0.006	0	0	0	0	2.72525	0.28161
chr1:34244344|34249638|F	chr1|34244343|34249638|F	chr1	34244344	34249638	+	exon	NM_001276764,NM_134448,NM_133833,	0	0	0	0	0	0	0	0	2	2_1_0	1787	0.002	0	0	0	0	0	0	0	0	0	0	0	0	-2.61876	0.279478
chr1:34252811|34252978|F	chr1|34252810|34252978|F	chr1	34252811	34252978	+	exon	NM_001276764,NM_133833,NM_134448,	0	0	0	0	0	0	0	0	2	2_1_0	2533	0.002	0	0	0	0	0	0	0	0	0	0	0	0	-2.61876	0.279478
chr1:34263264|34268402|F	chr1|34263263|34268402|F	chr1	34263264	34268402	+	exon	NM_134448,NM_133833,NM_001276764,	0	0	0	0	0	0	0	0	4	2_3_0	2394	0.003	2	2_1_0	1891	0.002	0	0	0	0	0	0	0	0	-0.849551	0.752712
chr1:34263264|34271483|F	chr1|34263263|34271483|F	chr1	34263264	34271483	+	exon	NM_001276764,NM_133833,NM_134448,	0	0	0	0	0	0	0	0	0	0	0	0	6	4_3_0	2207	0.005	4	2_2_0	1918	0.004	0	0	0	0	4.80793	0.062947
chr1:34284259|34290547|F	chr1|34284258|34290547|F	chr1	34284259	34290547	+	exon	NM_133833,NM_001276764,NM_134448,	0	0	0	0	2	2_1_0	2232	0.002	0	0	0	0	3	2_1_0	2048	0.003	0	0	0	0	0	0	0	0	0.327121	0.904466
chr1:34462702|34468361|F	chr1|34462701|34468361|F	chr1	34462702	34468361	+	exon	NM_011206,	0	0	0	0	0	0	0	0	2	2_0_2	78	0.049	0	0	0	0	2	2_2_0	60	0.062	0	0	0	0	0.106498	0.97172
chr1:34861873|34866230|F	chr1|34861872|34866230|F	chr1	34861873	34866230	+	exon	NM_145516,NM_175421,NM_001357425,	0	0	0	0	0	0	0	0	0	0	0	0	2	1_2_0	1281	0.003	0	0	0	0	0	0	0	0	2.63726	0.288243
chr1:36146625|36176327|R	chr1|36146624|36176327|R	chr1	36146625	36176327	-	exon	NM_198899,	0	0	0	0	0	0	0	0	0	0	0	0	2	2_1_0	5347	0.001	0	0	0	0	0	0	0	0	2.63726	0.288243
chr1:36151634|36158196|R	chr1|36151633|36158196|R	chr1	36151634	36158196	-	exon	NM_198899,	0	0	0	0	0	0	0	0	0	0	0	0	2	2_2_0	5883	0.001	0	0	0	0	0	0	0	0	2.63726	0.288243
chr1:36159942|36165611|R	chr1|36159941|36165611|R	chr1	36159942	36165611	-	exon	NM_198899,	0	0	0	0	0	0	0	0	0	0	0	0	0	0	0	0	0	0	0	0	3	3_3_0	7358	0.001	3.00373	0.260131
chr1:36159942|36179679|R	chr1|36159941|36179679|R	chr1	36159942	36179679	-	exon	NM_198899,	0	0	0	0	0	0	0	0	0	0	0	0	0	0	0	0	0	0	0	0	3	1_1_1	6991	0.001	3.00373	0.260131
chr1:36165509|36173565|R	chr1|36165508|36173565|R	chr1	36165509	36173565	-	exon	NM_198899,	3	2_3_0	4493	0.001	0	0	0	0	0	0	0	0	0	0	0	0	0	0	0	0	0	0	0	0	-3.21638	0.229498
chr1:36173435|36197635|R	chr1|36173434|36197635|R	chr1	36173435	36197635	-	exon	NM_198899,	0	0	0	0	0	0	0	0	0	0	0	0	2	2_2_0	6286	0.001	0	0	0	0	0	0	0	0	2.63726	0.288243
chr1:36173435|36202878|R	chr1|36173434|36202878|R	chr1	36173435	36202878	-	exon	NM_198899,	0	0	0	0	0	0	0	0	3	2_2_0	5511	0.001	0	0	0	0	0	0	0	0	0	0	0	0	-3.11686	0.239658
chr1:36173435|36208042|R	chr1|36173434|36208042|R	chr1	36173435	36208042	-	exon	NM_198899,	2	2_1_0	4980	0.001	3	2_2_0	5100	0.001	0	0	0	0	0	0	0	0	0	0	0	0	0	0	0	0	-3.97144	0.146998
chr1:36174896|36176327|R	chr1|36174895|36176327|R	chr1	36174896	36176327	-	exon	NM_198899,	8	5_4_0	4474	0.004	4	4_4_0	4213	0.002	0	0	0	0	2	2_2_0	4766	0.001	4	4_4_0	4318	0.002	5	4_5_0	5079	0.002	-0.26523	0.823036
chr1:36179559|36184487|R	chr1|36179558|36184487|R	chr1	36179559	36184487	-	exon	NM_198899,	0	0	0	0	0	0	0	0	6	4_2_0	6404	0.002	0	0	0	0	0	0	0	0	0	0	0	0	-4.02306	0.139408
chr1:36182470|36185968|R	chr1|36182469|36185968|R	chr1	36182470	36185968	-	exon	NM_198899,	4	3_3_0	4438	0.002	0	0	0	0	0	0	0	0	0	0	0	0	0	0	0	0	0	0	0	0	-3.59176	0.187228
chr1:36182470|36192505|R	chr1|36182469|36192505|R	chr1	36182470	36192505	-	exon	NM_198899,	2	1_2_0	5070	0.001	0	0	0	0	2	2_2_0	5728	0.001	0	0	0	0	3	2_3_0	5103	0.001	0	0	0	0	-0.303831	0.903944
chr1:36182470|36197635|R	chr1|36182469|36197635|R	chr1	36182470	36197635	-	exon	NM_198899,	13	9_8_1	5430	0.005	12	9_8_0	5497	0.004	5	3_4_0	5887	0.002	11	6_7_0	6036	0.004	11	8_7_1	5236	0.004	18	11_9_2	7025	0.005	0.257395	0.645807
chr1:36182470|36202878|R	chr1|36182469|36202878|R	chr1	36182470	36202878	-	exon	NM_198899,	0	0	0	0	0	0	0	0	3	2_2_0	5153	0.001	3	2_1_0	4779	0.001	0	0	0	0	0	0	0	0	0.0254655	0.993149
chr1:36184356|36197635|R	chr1|36184355|36197635|R	chr1	36184356	36197635	-	exon	NM_198899,	4	3_3_0	5639	0.001	0	0	0	0	0	0	0	0	2	1_1_1	6163	0.001	0	0	0	0	2	2_1_0	7138	0.001	-0.144827	0.952847
chr1:36185833|36197635|R	chr1|36185832|36197635|R	chr1	36185833	36197635	-	exon	NM_198899,	0	0	0	0	0	0	0	0	4	3_1_0	5691	0.001	0	0	0	0	2	1_2_0	5067	0.001	0	0	0	0	-0.763096	0.776053
chr1:36185833|36211486|R	chr1|36185832|36211486|R	chr1	36185833	36211486	-	exon	NM_198899,	0	0	0	0	0	0	0	0	0	0	0	0	0	0	0	0	3	1_2_0	4478	0.001	0	0	0	0	3.24222	0.234967
chr1:36191529|36196000|R	chr1|36191528|36196000|R	chr1	36191529	36196000	-	exon	NM_198899,	2	2_2_0	4897	0.001	0	0	0	0	0	0	0	0	0	0	0	0	0	0	0	0	0	0	0	0	-2.70747	0.272918
chr1:36191529|36197635|R	chr1|36191528|36197635|R	chr1	36191529	36197635	-	exon	NM_198899,	6	3_4_0	4964	0.002	6	6_5_0	5042	0.002	6	5_5_0	5784	0.002	6	6_4_0	5340	0.002	3	3_3_0	4667	0.001	11	4_6_1	5974	0.004	0.00371132	0.995683
chr1:36191529|36216306|R	chr1|36191528|36216306|R	chr1	36191529	36216306	-	exon	NM_198899,	0	0	0	0	0	0	0	0	0	0	0	0	0	0	0	0	2	1_2_0	4111	0.001	0	0	0	0	2.72525	0.28161
chr1:36195850|36197635|R	chr1|36195849|36197635|R	chr1	36195850	36197635	-	exon	NM_198899,	0	0	0	0	2	2_2_0	5509	0.001	2	2_2_0	5533	0.001	2	2_2_0	5885	0.001	0	0	0	0	0	0	0	0	-0.970241	0.718507
chr1:36195850|36202878|R	chr1|36195849|36202878|R	chr1	36195850	36202878	-	exon	NM_198899,	0	0	0	0	0	0	0	0	0	0	0	0	5	1_1_1	4801	0.002	0	0	0	0	0	0	0	0	3.81442	0.165119
chr1:36195850|36208042|R	chr1|36195849|36208042|R	chr1	36195850	36208042	-	exon	NM_198899,	0	0	0	0	0	0	0	0	0	0	0	0	2	1_2_0	5042	0.001	0	0	0	0	0	0	0	0	2.63726	0.288243
chr1:36197544|36234942|R	chr1|36197543|36234942|R	chr1	36197544	36234942	-	exon	NM_198899,	0	0	0	0	0	0	0	0	0	0	0	0	2	1_2_0	4154	0.001	0	0	0	0	0	0	0	0	2.63726	0.288243
chr1:36201705|36221324|R	chr1|36201704|36221324|R	chr1	36201705	36221324	-	exon	NM_198899,	0	0	0	0	0	0	0	0	0	0	0	0	0	0	0	0	2	1_2_0	4246	0.001	0	0	0	0	2.72525	0.28161
chr1:36207942|36211486|R	chr1|36207941|36211486|R	chr1	36207942	36211486	-	exon	NM_198899,	0	0	0	0	2	2_2_0	4092	0.001	3	3_2_0	4628	0.001	0	0	0	0	0	0	0	0	0	0	0	0	-3.88124	0.153629
chr1:36207942|36221324|R	chr1|36207941|36221324|R	chr1	36207942	36221324	-	exon	NM_198899,	4	4_3_0	3574	0.002	8	5_6_0	3440	0.005	8	5_6_0	4220	0.004	5	3_3_0	3682	0.003	0	0	0	0	4	4_3_0	3782	0.002	-1.25994	0.188344
chr1:36207942|36230740|R	chr1|36207941|36230740|R	chr1	36207942	36230740	-	exon	NM_198899,	0	0	0	0	0	0	0	0	0	0	0	0	3	2_1_1	4280	0.001	0	0	0	0	0	0	0	0	3.14355	0.245181
chr1:36216132|36227614|R	chr1|36216131|36227614|R	chr1	36216132	36227614	-	exon	NM_198899,	0	0	0	0	0	0	0	0	3	2_2_0	5604	0.001	2	2_2_0	5895	0.001	0	0	0	0	2	2_2_0	5917	0.001	0.326031	0.900708
chr1:36216132|36234942|R	chr1|36216131|36234942|R	chr1	36216132	36234942	-	exon	NM_198899,	8	7_5_0	4376	0.004	9	8_6_0	4321	0.004	0	0	0	0	11	6_7_0	4557	0.005	0	0	0	0	18	9_9_0	4084	0.009	0.539135	0.426555
chr1:36221212|36234942|R	chr1|36221211|36234942|R	chr1	36221212	36234942	-	exon	NM_198899,	0	0	0	0	0	0	0	0	0	0	0	0	0	0	0	0	0	0	0	0	25	1_2_0	3644	0.014	5.89724	0.00165405
chr1:36227484|36234942|R	chr1|36227483|36234942|R	chr1	36227484	36234942	-	exon	NM_198899,	7	3_5_0	3128	0.004	14	9_10_0	3100	0.009	11	9_8_0	3657	0.006	11	6_4_1	3300	0.007	10	7_7_1	3170	0.006	11	4_5_0	2707	0.008	-0.120405	0.833634
chr1:36343251|36358460|R	chr1|36343250|36358460|R	chr1	36343251	36358460	-	exon	NM_001310513,NM_172652,	2	2_2_0	570	0.007	0	0	0	0	0	0	0	0	0	0	0	0	0	0	0	0	0	0	0	0	-2.70747	0.272918
chr1:36815455|36819215|R	chr1|36815454|36819215|R	chr1	36815455	36819215	-	exon	NM_018872,	0	0	0	0	0	0	0	0	0	0	0	0	0	0	0	0	0	0	0	0	4	2_3_0	286	0.027	3.36847	0.217816
chr1:36815455|36823153|R	chr1|36815454|36823153|R	chr1	36815455	36823153	-	exon	NM_018872,	14	4_6_4	304	0.084	5	3_3_2	285	0.034	12	8_8_2	264	0.083	6	3_3_1	234	0.049	10	3_4_3	219	0.084	11	0_4_4	326	0.063	-0.280714	0.634824
chr1:36816109|36825346|R	chr1|36816108|36825346|R	chr1	36816109	36825346	-	exon	NM_018872,	0	0	0	0	0	0	0	0	0	0	0	0	0	0	0	0	2	2_1_1	194	0.02	0	0	0	0	2.72525	0.28161
chr1:36825429|36827181|R	chr1|36825428|36827181|R	chr1	36825429	36827181	-	exon	NM_018872,	2	2_2_0	269	0.015	0	0	0	0	0	0	0	0	0	0	0	0	0	0	0	0	5	3_1_0	323	0.03	0.953491	0.718188
chr1:36833496|36834912|R	chr1|36833495|36834912|R	chr1	36833496	36834912	-	exon	NM_018872,	0	0	0	0	2	1_1_1	308	0.013	0	0	0	0	0	0	0	0	0	0	0	0	0	0	0	0	-2.81684	0.265175
chr1:36854844|36881374|R	chr1|36854843|36881374|R	chr1	36854844	36881374	-	exon	NM_018872,	0	0	0	0	2	2_0_2	229	0.017	0	0	0	0	0	0	0	0	0	0	0	0	0	0	0	0	-2.81684	0.265175
chr1:36854844|36889325|R	chr1|36854843|36889325|R	chr1	36854844	36889325	-	exon	NM_018872,	4	2_1_0	187	0.041	4	2_1_1	175	0.044	5	4_1_2	168	0.056	7	3_3_1	123	0.102	7	4_3_2	126	0.1	4	3_1_2	218	0.035	0.380734	0.665545
chr1:37042295|37051879|F	chr1|37042294|37051879|F	chr1	37042295	37051879	+	intergenic_region	n/a	0	0	0	0	0	0	0	0	0	0	0	0	0	0	0	0	0	0	0	0	3	2_3_0	60	0.091	3.00373	0.260131
chr1:37377578|37380060|F	chr1|37377577|37380060|F	chr1	37377578	37380060	+	exon	NM_001290798,NM_030266,NM_172971,NM_001290799,	3	3_2_0	561	0.011	2	2_2_0	565	0.007	3	2_3_0	578	0.01	3	2_2_0	531	0.011	0	0	0	0	4	4_4_0	473	0.017	-0.334344	0.848747
chr1:37383339|37398920|F	chr1|37383338|37398920|F	chr1	37383339	37398920	+	exon	NM_001290797,NM_030266,NM_172971,	2	1_2_1	356	0.011	7	3_5_3	389	0.035	0	0	0	0	13	2_9_6	258	0.092	10	2_5_3	192	0.094	0	0	0	0	1.21387	0.155234
chr1:37490260|37498740|R	chr1|37490259|37498740|R	chr1	37490260	37498740	-	exon	NM_173870,NM_001290801,	10	6_5_1	124	0.139	13	9_9_1	127	0.17	15	12_11_1	150	0.167	15	10_10_0	110	0.214	10	7_7_0	101	0.165	15	11_8_0	109	0.216	-0.0415767	0.93882
chr1:37637861|37644640|R	chr1|37637860|37644640|R	chr1	37637861	37644640	-	exon	NM_028096,	2	2_2_0	144	0.027	0	0	0	0	0	0	0	0	0	0	0	0	0	0	0	0	0	0	0	0	-2.70747	0.272918
chr1:37783817|37811027|R	chr1|37783816|37811027|R	chr1	37783817	37811027	-	exon	NM_001290721,NM_207228,	0	0	0	0	0	0	0	0	0	0	0	0	4	2_2_0	148	0.051	6	5_2_3	128	0.086	0	0	0	0	4.83023	0.0612668
chr1:37783817|37819640|R	chr1|37783816|37819640|R	chr1	37783817	37819640	-	exon	NM_001290721,NM_207228,	4	3_1_0	77	0.094	0	0	0	0	4	1_3_0	78	0.093	3	3_3_0	75	0.074	0	0	0	0	16	4_7_0	115	0.218	1.04744	0.347118
chr1:37783817|37834337|R	chr1|37783816|37834337|R	chr1	37783817	37834337	-	exon	NM_001290721,NM_207228,	0	0	0	0	0	0	0	0	0	0	0	0	0	0	0	0	4	2_4_0	159	0.048	0	0	0	0	3.62263	0.190926
chr1:37801720|37811027|R	chr1|37801719|37811027|R	chr1	37801720	37811027	-	exon	NM_207228,NM_001290720,NM_001290721,	43	18_8_12	142	0.377	28	15_5_12	140	0.286	48	23_13_12	172	0.358	51	24_10_11	173	0.371	43	18_8_11	162	0.347	67	22_8_21	247	0.352	0.331155	0.391961
chr1:37801720|37819640|R	chr1|37801719|37819640|R	chr1	37801720	37819640	-	exon	NM_207228,NM_001290720,NM_001290721,	86	31_36_3	100	0.632	69	30_28_1	106	0.566	82	27_28_1	111	0.596	103	30_31_3	100	0.673	88	27_28_2	96	0.647	125	29_28_2	162	0.607	0.299481	0.314185
chr1:37801720|37834337|R	chr1|37801719|37834337|R	chr1	37801720	37834337	-	exon	NM_207228,NM_001290720,NM_001290721,	5	3_5_0	193	0.049	0	0	0	0	0	0	0	0	0	0	0	0	0	0	0	0	0	0	0	0	-3.88935	0.152964
chr1:37801720|37855373|R	chr1|37801719|37855373|R	chr1	37801720	37855373	-	exon	NM_207228,NM_001290720,NM_001290721,	2	2_1_0	106	0.036	0	0	0	0	0	0	0	0	0	0	0	0	0	0	0	0	0	0	0	0	-2.70747	0.272918
chr1:37804629|37811027|R	chr1|37804628|37811027|R	chr1	37804629	37811027	-	exon	NM_207228,NM_001290720,NR_110976,NM_001290721,	4	3_3_0	280	0.028	0	0	0	0	0	0	0	0	0	0	0	0	0	0	0	0	0	0	0	0	-3.59176	0.187228
chr1:37804629|37819640|R	chr1|37804628|37819640|R	chr1	37804629	37819640	-	exon	NM_207228,NM_001290720,NR_110976,NM_001290721,	4	3_3_0	240	0.032	0	0	0	0	2	2_2_0	300	0.013	5	1_2_0	314	0.031	0	0	0	0	6	4_2_0	338	0.034	0.706201	0.666627
chr1:37810972|37834337|R	chr1|37810971|37834337|R	chr1	37810972	37834337	-	exon	NM_001290721,NR_110976,NM_001290720,NM_207228,	0	0	0	0	0	0	0	0	0	0	0	0	2	2_2_0	340	0.012	0	0	0	0	2	1_1_2	464	0.009	3.44453	0.210286
chr1:37840499|37849446|R	chr1|37840498|37849446|R	chr1	37840499	37849446	-	exon	NM_001290720,NR_110976,NM_207228,NM_001290721,	0	0	0	0	2	2_1_0	220	0.018	0	0	0	0	0	0	0	0	0	0	0	0	0	0	0	0	-2.81684	0.265175
chr1:37840499|37855373|R	chr1|37840498|37855373|R	chr1	37840499	37855373	-	exon	NM_001290721,NR_110976,NM_207228,NM_001290720,	0	0	0	0	0	0	0	0	0	0	0	0	6	3_2_0	235	0.049	0	0	0	0	0	0	0	0	4.06041	0.141736
chr1:38017806|38022314|F	chr1|38017805|38022314|F	chr1	38017806	38022314	+	exon	NM_198303,	0	0	0	0	0	0	0	0	0	0	0	0	0	0	0	0	2	2_2_0	144	0.027	7	2_4_0	263	0.051	4.51905	0.0895723
chr1:38053034|38085652|R	chr1|38053033|38085652|R	chr1	38053034	38085652	-	exon	NM_001359287,NM_019570,NM_001359288,	0	0	0	0	2	2_2_0	221	0.018	0	0	0	0	2	2_2_0	246	0.016	0	0	0	0	0	0	0	0	-0.179576	0.949892
chr1:38053616|38055524|R	chr1|38053615|38055524|R	chr1	38053616	38055524	-	exon	NM_001359288,NM_019570,NM_001359287,	0	0	0	0	3	3_3_0	408	0.014	4	2_2_0	492	0.016	0	0	0	0	0	0	0	0	0	0	0	0	-4.34563	0.104762
chr1:38053616|38085652|R	chr1|38053615|38085652|R	chr1	38053616	38085652	-	exon	NM_001359288,NM_019570,NM_001359287,	0	0	0	0	39	18_20_2	287	0.214	59	26_30_0	362	0.246	46	18_19_0	276	0.25	34	17_17_1	280	0.195	66	24_26_1	408	0.244	0.456471	0.786221
chr1:38063115|38085652|R	chr1|38063114|38085652|R	chr1	38063115	38085652	-	exon	NM_001359287,NM_001359288,NM_019570,	0	0	0	0	0	0	0	0	0	0	0	0	2	1_2_0	311	0.013	0	0	0	0	0	0	0	0	2.63726	0.288243
chr1:38067500|38085652|R	chr1|38067499|38085652|R	chr1	38067500	38085652	-	exon	NM_001359288,NM_019570,NM_001359287,	0	0	0	0	0	0	0	0	2	2_2_0	367	0.011	0	0	0	0	0	0	0	0	0	0	0	0	-2.61876	0.279478
chr1:38071343|38085652|R	chr1|38071342|38085652|R	chr1	38071343	38085652	-	exon	NM_001359287,NM_001359288,NM_019570,	6	3_5_0	268	0.043	2	1_2_0	216	0.018	4	3_2_0	286	0.027	0	0	0	0	0	0	0	0	0	0	0	0	-5.08195	0.0359592
chr1:38083704|38099021|R	chr1|38083703|38099021|R	chr1	38083704	38099021	-	exon	NM_001359287,NM_019570,NM_001359288,	0	0	0	0	2	2_2_0	224	0.018	3	1_2_0	310	0.019	0	0	0	0	0	0	0	0	6	2_3_0	308	0.037	0.0316876	0.98776
chr1:38083704|38108467|R	chr1|38083703|38108467|R	chr1	38083704	38108467	-	exon	NM_001359288,NM_019570,	4	3_2_2	168	0.045	3	3_3_0	176	0.033	7	4_3_3	218	0.06	0	0	0	0	4	3_2_2	115	0.065	6	4_3_1	180	0.062	-0.570198	0.624677
chr1:38098853|38108467|R	chr1|38098852|38108467|R	chr1	38098853	38108467	-	exon	NM_019570,NM_001359288,	0	0	0	0	0	0	0	0	0	0	0	0	0	0	0	0	2	2_0_2	118	0.033	0	0	0	0	2.72525	0.28161
chr1:38107568|38108467|R	chr1|38107567|38108467|R	chr1	38107568	38108467	-	exon	NM_001359288,NM_019570,	58	32_25_11	140	0.453	56	32_25_9	133	0.457	0	0	0	0	73	39_31_14	120	0.549	45	24_20_9	81	0.526	60	29_24_8	156	0.435	0.460454	0.792151
chr1:38534906|38536946|R	chr1|38534905|38536946|R	chr1	38534906	38536946	-	exon	NM_001290814,	3	3_2_0	5	0.545	4	2_4_0	6	0.571	5	4_4_0	3	0.769	5	4_5_1	4	0.714	6	6_5_0	3	0.8	0	0	0	0	-0.15931	0.891362
chr1:38798082|38821265|R	chr1|38798081|38821265|R	chr1	38798082	38821265	-	exon	NM_001029878,	0	0	0	0	0	0	0	0	0	0	0	0	0	0	0	0	0	0	0	0	5	2_2_1	280	0.034	3.65902	0.183001
chr1:38811712|38821265|R	chr1|38811711|38821265|R	chr1	38811712	38821265	-	exon	NM_001029878,	0	0	0	0	0	0	0	0	0	0	0	0	0	0	0	0	2	2_1_1	210	0.019	0	0	0	0	2.72525	0.28161
chr1:39263319|39300733|F	chr1|39263318|39300733|F	chr1	39263319	39300733	+	exon	NM_008719,	2	1_2_1	14	0.222	0	0	0	0	0	0	0	0	0	0	0	0	0	0	0	0	0	0	0	0	-2.70747	0.272918
chr1:39287468|39300733|F	chr1|39287467|39300733|F	chr1	39287468	39300733	+	exon	NM_008719,	0	0	0	0	2	2_2_0	36	0.1	3	2_3_0	42	0.125	5	4_3_0	21	0.323	0	0	0	0	0	0	0	0	-0.068775	0.975051
chr1:39287468|39313068|F	chr1|39287467|39313068|F	chr1	39287468	39313068	+	exon	NM_008719,	0	0	0	0	0	0	0	0	0	0	0	0	0	0	0	0	6	3_3_0	8	0.6	0	0	0	0	4.1715	0.132323
chr1:39373727|39377118|R	chr1|39373726|39377118|R	chr1	39373727	39377118	-	exon	NM_018775,NM_001357521,	0	0	0	0	0	0	0	0	0	0	0	0	2	1_2_0	774	0.005	0	0	0	0	0	0	0	0	2.63726	0.288243
chr1:39389308|39402923|R	chr1|39389307|39402923|R	chr1	39389308	39402923	-	exon	NM_001357521,NM_001357522,NM_018775,	7	5_7_1	496	0.027	0	0	0	0	6	4_4_0	684	0.017	10	5_5_0	583	0.033	3	3_3_0	543	0.011	2	1_2_0	398	0.01	0.155794	0.874657
chr1:39402683|39406870|R	chr1|39402682|39406870|R	chr1	39402683	39406870	-	exon	NM_018775,NM_001357522,NM_001357521,	0	0	0	0	2	2_2_0	512	0.008	2	1_2_0	572	0.007	0	0	0	0	0	0	0	0	0	0	0	0	-3.60747	0.185721
chr1:39420741|39426178|R	chr1|39420740|39426178|R	chr1	39420741	39426178	-	intron	NM_018775,NM_001357521,NM_001357522,	2	2_2_0	40	0.091	0	0	0	0	0	0	0	0	0	0	0	0	0	0	0	0	0	0	0	0	-2.70747	0.272918
chr1:39539873|39542602|F	chr1|39539872|39542602|F	chr1	39539873	39542602	+	exon	NM_028043,	3	3_2_0	936	0.006	3	2_3_0	974	0.006	0	0	0	0	0	0	0	0	0	0	0	0	0	0	0	0	-4.20601	0.124127
chr1:39539873|39544988|F	chr1|39539872|39544988|F	chr1	39539873	39544988	+	exon	NM_028043,	2	2_2_0	924	0.004	2	2_2_0	984	0.004	0	0	0	0	0	0	0	0	0	0	0	0	0	0	0	0	-3.65791	0.18044
chr1:39555478|39565332|R	chr1|39555477|39565332|R	chr1	39555478	39565332	-	exon	NM_001033135,	10	7_8_0	809	0.024	4	4_3_0	784	0.01	10	9_6_1	857	0.023	7	4_6_0	834	0.017	11	5_5_1	716	0.03	7	6_6_0	816	0.017	-0.00372695	0.994903
chr1:39558315|39565332|R	chr1|39558314|39565332|R	chr1	39558315	39565332	-	exon	NM_001033135,	0	0	0	0	0	0	0	0	4	3_3_0	713	0.011	3	2_2_0	712	0.008	2	2_2_0	628	0.006	0	0	0	0	0.360226	0.877948
chr1:39560693|39565332|R	chr1|39560692|39565332|R	chr1	39560693	39565332	-	exon	NM_001033135,	3	1_1_1	607	0.01	3	2_2_0	635	0.009	4	3_3_0	693	0.011	6	4_6_1	703	0.017	3	2_2_0	621	0.01	0	0	0	0	-0.196902	0.889657
chr1:39564048|39565332|R	chr1|39564047|39565332|R	chr1	39564048	39565332	-	exon	NM_001033135,	7	5_5_3	754	0.018	3	2_2_1	732	0.008	4	3_3_1	840	0.009	2	2_2_0	736	0.005	4	1_2_0	679	0.012	0	0	0	0	-1.20723	0.380549
chr1:39973927|39990299|F	chr1|39973926|39990299|F	chr1	39973927	39990299	+	exon	NM_008696,NM_001252200,NM_001252202,NM_001252201,	7	2_3_0	1110	0.012	0	0	0	0	0	0	0	0	0	0	0	0	0	0	0	0	2	2_1_0	966	0.004	-1.82014	0.446143
chr1:39973927|39997182|F	chr1|39973926|39997182|F	chr1	39973927	39997182	+	exon	NM_001252202,NM_001252200,NM_001252201,NM_008696,	0	0	0	0	0	0	0	0	0	0	0	0	0	0	0	0	2	2_2_0	936	0.004	0	0	0	0	2.72525	0.28161
chr1:39983139|39990299|F	chr1|39983138|39990299|F	chr1	39983139	39990299	+	exon	NM_001252202,NM_001252200,NM_008696,NM_001252201,	0	0	0	0	2	2_2_0	951	0.004	0	0	0	0	6	6_4_0	1044	0.011	0	0	0	0	0	0	0	0	1.25284	0.610682
chr1:40276098|40282296|F	chr1|40276097|40282296|F	chr1	40276098	40282296	+	intron	NM_008362,NM_001123382,	18	8_6_5	2917	0.012	7	6_4_3	3594	0.004	0	0	0	0	12	7_6_1	4576	0.005	17	12_7_6	2154	0.016	22	12_10_4	2780	0.016	0.873346	0.118131
chr1:40276102|40282296|F	chr1|40276101|40282296|F	chr1	40276102	40282296	+	intron	NM_008362,NM_001123382,	0	0	0	0	0	0	0	0	2	2_1_1	3038	0.001	0	0	0	0	0	0	0	0	0	0	0	0	-2.61876	0.279478
chr1:40282233|40294926|F	chr1|40282232|40294926|F	chr1	40282233	40294926	+	exon	NM_001123382,NM_008362,	0	0	0	0	0	0	0	0	0	0	0	0	2	0_2_2	9410	0	0	0	0	0	0	0	0	0	2.63726	0.288243
chr1:40282233|40297974|F	chr1|40282232|40297974|F	chr1	40282233	40297974	+	exon	NM_008362,NM_001123382,	6	1_2_3	5614	0.002	0	0	0	0	0	0	0	0	2	1_0_2	9159	0	0	0	0	0	0	0	0	0	-1.50023	0.542588
chr1:40282233|40300877|F	chr1|40282232|40300877|F	chr1	40282233	40300877	+	exon	NM_001123382,NM_008362,	0	0	0	0	0	0	0	0	0	0	0	0	4	2_2_0	10612	0.001	0	0	0	0	0	0	0	0	3.51764	0.202193
chr1:40282233|40302429|F	chr1|40282232|40302429|F	chr1	40282233	40302429	+	exon	NM_008362,NM_001123382,	4	2_2_1	4623	0.002	3	0_1_2	5370	0.001	8	4_5_2	5536	0.003	0	0	0	0	8	4_6_2	3731	0.004	10	3_4_0	5162	0.004	0.16641	0.843735
chr1:40293120|40302429|F	chr1|40293119|40302429|F	chr1	40293120	40302429	+	exon	NM_001123382,NM_008362,	3	2_3_1	4023	0.001	0	0	0	0	0	0	0	0	5	3_2_0	6303	0.002	2	2_2_0	3247	0.001	8	3_4_0	4557	0.003	2.04528	0.218747
chr1:42896093|42899549|F	chr1|42896092|42899549|F	chr1	42896093	42899549	+	exon	NM_023514,	0	0	0	0	0	0	0	0	0	0	0	0	0	0	0	0	2	1_2_0	640	0.006	0	0	0	0	2.72525	0.28161
chr1:43062517|43071655|R	chr1|43062516|43071655|R	chr1	43062517	43071655	-	exon	NM_001357299,NM_001013025,	2	2_2_0	364	0.011	0	0	0	0	0	0	0	0	0	0	0	0	0	0	0	0	0	0	0	0	-2.70747	0.272918
chr1:43067474|43075952|R	chr1|43067473|43075952|R	chr1	43067474	43075952	-	exon	NM_001013025,NM_001357299,	2	1_2_0	311	0.013	15	7_9_0	320	0.086	12	8_6_0	329	0.068	14	7_9_0	255	0.099	11	7_6_0	237	0.085	16	5_8_0	346	0.085	0.359048	0.522116
chr1:43100715|43111373|F	chr1|43100714|43111373|F	chr1	43100715	43111373	+	exon	NM_133818,	6	5_5_0	664	0.018	4	2_3_0	628	0.013	5	3_2_0	852	0.012	8	4_4_0	768	0.02	8	3_6_0	616	0.025	8	2_5_0	864	0.018	0.568489	0.433124
chr1:43141698|43153254|R	chr1|43141697|43153254|R	chr1	43141698	43153254	-	exon	NM_010212,NM_001289533,	0	0	0	0	0	0	0	0	2	2_2_0	75	0.051	5	2_1_0	65	0.133	0	0	0	0	0	0	0	0	1.19131	0.648168
chr1:43509621|43533793|F	chr1|43509620|43533793|F	chr1	43509621	43533793	+	exon	NM_010879,	3	2_2_0	141	0.041	0	0	0	0	0	0	0	0	0	0	0	0	0	0	0	0	0	0	0	0	-3.21638	0.229498
chr1:43512963|43533793|F	chr1|43512962|43533793|F	chr1	43512963	43533793	+	intron	NM_010879,	2	2_1_0	68	0.056	0	0	0	0	0	0	0	0	0	0	0	0	0	0	0	0	0	0	0	0	-2.70747	0.272918
chr1:43797245|43816964|R	chr1|43797244|43816964|R	chr1	43797245	43816964	-	intron	NM_001368289,NM_001368287,NR_160749,NR_160751,NR_160750,NM_001368288,NM_026430,	5	1_5_0	13	0.435	7	1_5_1	7	0.667	5	3_4_0	8	0.556	13	3_5_0	9	0.743	6	1_5_0	5	0.706	5	1_3_0	5	0.667	0.382695	0.58093
chr1:43953257|43956625|F	chr1|43953256|43956625|F	chr1	43953257	43956625	+	exon	NM_009418,NM_001310540,	17	10_9_1	824	0.04	13	10_7_1	800	0.031	21	8_10_0	891	0.045	14	7_8_0	807	0.034	12	5_5_0	713	0.033	20	10_8_0	991	0.039	-0.256694	0.622073
chr1:43957436|43970516|F	chr1|43957435|43970516|F	chr1	43957436	43970516	+	exon	NM_001310540,NM_009418,	0	0	0	0	4	1_2_1	785	0.01	0	0	0	0	5	4_4_0	816	0.012	2	1_1_1	727	0.005	0	0	0	0	0.595788	0.773743
chr1:43960084|43973520|F	chr1|43960083|43973520|F	chr1	43960084	43973520	+	exon	NM_001310540,NM_009418,	3	3_3_0	1079	0.006	4	4_4_0	907	0.009	3	3_2_1	1049	0.006	4	3_2_0	1056	0.008	6	4_4_0	822	0.014	8	3_2_1	1238	0.013	0.700402	0.48042
chr1:43960084|43978835|F	chr1|43960083|43978835|F	chr1	43960084	43978835	+	exon	NM_001310540,NM_009418,	4	2_2_0	840	0.009	0	0	0	0	7	5_5_0	918	0.015	0	0	0	0	2	2_2_0	661	0.006	0	0	0	0	-2.2087	0.276283
chr1:43972595|44002165|F	chr1|43972594|44002165|F	chr1	43972595	44002165	+	exon	NM_009418,NM_001310540,	2	2_1_1	1291	0.003	0	0	0	0	0	0	0	0	0	0	0	0	0	0	0	0	3	2_0_1	1583	0.004	0.2964	0.913334
chr1:43980294|44002165|F	chr1|43980293|44002165|F	chr1	43980294	44002165	+	intron	NM_009418,NM_001310540,	4	3_2_1	657	0.012	2	2_0_2	655	0.006	4	3_2_1	551	0.014	2	1_1_1	556	0.007	0	0	0	0	0	0	0	0	-2.19154	0.296258
chr1:43990511|43992394|F	chr1|43990510|43992394|F	chr1	43990511	43992394	+	exon	NM_001310540,NM_009418,	19	8_10_0	1068	0.034	10	7_9_1	954	0.021	22	13_9_0	966	0.044	18	10_9_1	923	0.038	17	8_9_1	829	0.039	19	11_11_0	1274	0.029	0.0037233	0.994251
chr1:43990511|43992405|F	chr1|43990510|43992405|F	chr1	43990511	43992405	+	intron	NM_009418,NM_001310540,	6	4_5_0	581	0.02	10	8_9_0	540	0.036	9	7_6_0	532	0.033	14	8_8_1	537	0.05	12	9_10_0	460	0.05	9	5_3_0	746	0.024	0.382135	0.514262
chr1:44088049|44088475|R	chr1|44088048|44088475|R	chr1	44088049	44088475	-	intron	NM_001356296,NM_001356297,NM_029368,	0	0	0	0	0	0	0	0	0	0	0	0	0	0	0	0	0	0	0	0	3	1_2_0	0	1	3.00373	0.260131
chr1:44110505|44114899|R	chr1|44110504|44114899|R	chr1	44110505	44114899	-	intron	NM_023645,	0	0	0	0	0	0	0	0	3	2_2_0	103	0.055	0	0	0	0	0	0	0	0	0	0	0	0	-3.11686	0.239658
chr1:44112645|44117243|R	chr1|44112644|44117243|R	chr1	44112645	44117243	-	exon	NM_023645,	0	0	0	0	0	0	0	0	2	2_2_0	188	0.021	0	0	0	0	0	0	0	0	0	0	0	0	-2.61876	0.279478
chr1:44126266|44128823|F	chr1|44126265|44128823|F	chr1	44126266	44128823	+	exon	NM_001357047,NM_001357046,NM_144558,NM_001357048,	4	3_2_0	298	0.026	0	0	0	0	2	2_2_0	399	0.01	9	6_6_0	374	0.046	6	3_2_1	283	0.041	8	3_4_0	412	0.037	1.78972	0.0799444
chr1:44126266|44129677|F	chr1|44126265|44129677|F	chr1	44126266	44129677	+	exon	NM_001357047,NM_144558,NM_001357046,NM_001357048,	0	0	0	0	0	0	0	0	0	0	0	0	3	2_2_0	316	0.019	0	0	0	0	0	0	0	0	3.14355	0.245181
chr1:44156883|44167882|F	chr1|44156882|44167882|F	chr1	44156883	44167882	+	intron	NM_011729,	0	0	0	0	0	0	0	0	0	0	0	0	0	0	0	0	3	2_2_0	178	0.033	0	0	0	0	3.24222	0.234967
chr1:44156937|44161953|F	chr1|44156936|44161953|F	chr1	44156937	44161953	+	exon	NM_011729,	0	0	0	0	0	0	0	0	2	1_2_1	334	0.012	0	0	0	0	0	0	0	0	0	0	0	0	-2.61876	0.279478
chr1:44156937|44167882|F	chr1|44156936|44167882|F	chr1	44156937	44167882	+	exon	NM_011729,	0	0	0	0	3	2_2_0	284	0.021	5	4_3_0	328	0.03	8	6_6_0	305	0.05	4	3_4_0	236	0.033	3	2_1_0	284	0.021	0.805538	0.509773
chr1:44156937|44178374|F	chr1|44156936|44178374|F	chr1	44156937	44178374	+	exon	NM_011729,	9	9_8_0	253	0.066	6	5_5_0	274	0.042	5	4_4_0	267	0.036	8	4_4_0	291	0.052	2	2_1_0	171	0.023	2	2_1_0	213	0.018	-0.82247	0.333895
chr1:44156937|44180777|F	chr1|44156936|44180777|F	chr1	44156937	44180777	+	exon	NM_011729,	0	0	0	0	0	0	0	0	0	0	0	0	0	0	0	0	2	2_1_0	170	0.023	0	0	0	0	2.72525	0.28161
chr1:44161810|44164084|F	chr1|44161809|44164084|F	chr1	44161810	44164084	+	exon	NM_011729,	6	5_5_0	340	0.034	4	3_3_2	312	0.025	2	2_2_0	364	0.011	5	5_4_0	334	0.029	3	2_3_0	316	0.019	6	1_2_1	378	0.031	0.0776394	0.941073
chr1:44161810|44174375|F	chr1|44161809|44174375|F	chr1	44161810	44174375	+	exon	NM_011729,	3	2_3_1	387	0.015	3	3_2_0	293	0.02	0	0	0	0	0	0	0	0	4	3_3_1	312	0.025	2	2_2_0	388	0.01	-0.118179	0.952076
chr1:44163877|44167882|F	chr1|44163876|44167882|F	chr1	44163877	44167882	+	exon	NM_011729,	0	0	0	0	0	0	0	0	0	0	0	0	0	0	0	0	0	0	0	0	2	2_2_0	469	0.008	2.51291	0.298058
chr1:45807671|45816634|F	chr1|45807670|45816634|F	chr1	45807671	45816634	+	exon	NM_028599,	2	2_1_0	796	0.005	0	0	0	0	0	0	0	0	0	0	0	0	3	3_3_0	641	0.009	0	0	0	0	0.534348	0.846562
chr1:46109265|46142164|F	chr1|46109264|46142164|F	chr1	46109265	46142164	+	exon	NM_001160386,NM_001368717,	2	1_2_0	15	0.211	0	0	0	0	0	0	0	0	0	0	0	0	0	0	0	0	0	0	0	0	-2.70747	0.272918
chr1:46811986|46836151|R	chr1|46811985|46836151|R	chr1	46811986	46836151	-	exon	NM_001356417,NM_172653,NM_001356416,	0	0	0	0	0	0	0	0	0	0	0	0	3	1_3_0	216	0.027	0	0	0	0	0	0	0	0	3.14355	0.245181
chr1:46832556|46836151|R	chr1|46832555|46836151|R	chr1	46832556	46836151	-	exon	NM_001356417,NM_172653,NM_001356416,	0	0	0	0	0	0	0	0	0	0	0	0	4	3_3_0	318	0.025	0	0	0	0	0	0	0	0	3.51764	0.202193
chr1:4830268|4841132|F	chr1|4830267|4841132|F	chr1	4830268	4841132	+	exon	NM_001355712,NM_008866,	2	1_2_1	896	0.004	0	0	0	0	0	0	0	0	0	0	0	0	0	0	0	0	0	0	0	0	-2.70747	0.272918
chr1:4839387|4841132|F	chr1|4839386|4841132|F	chr1	4839387	4841132	+	exon	NM_008866,	0	0	0	0	4	1_2_0	1187	0.007	0	0	0	0	0	0	0	0	0	0	0	0	3	3_3_0	1726	0.003	-0.708956	0.781727
chr1:5088560|5098133|F	chr1|5088559|5098133|F	chr1	5088560	5098133	+	intron	NM_133826,NM_001310442,	0	0	0	0	0	0	0	0	0	0	0	0	0	0	0	0	3	1_2_1	1855	0.003	0	0	0	0	3.24222	0.234967
chr1:5088560|5101123|F	chr1|5088559|5101123|F	chr1	5088560	5101123	+	intron	NM_001310442,NM_133826,	3	3_3_0	1909	0.003	6	3_4_1	2045	0.006	0	0	0	0	2	1_2_1	2323	0.002	0	0	0	0	0	0	0	0	-2.14942	0.314814
chr1:5089009|5098133|F	chr1|5089008|5098133|F	chr1	5089009	5098133	+	exon	NM_133826,NM_001310442,	0	0	0	0	0	0	0	0	29	18_17_0	4278	0.013	39	13_15_0	4050	0.019	22	13_13_1	3417	0.013	0	0	0	0	1.13146	0.649827
chr1:5089009|5101123|F	chr1|5089008|5101123|F	chr1	5089009	5101123	+	exon	NM_133826,	70	30_17_14	3304	0.041	55	25_18_6	3528	0.03	81	30_18_15	4170	0.037	101	28_19_9	4212	0.046	87	33_18_18	3586	0.046	80	25_14_9	4698	0.033	0.297148	0.345719
chr1:5089009|5117487|F	chr1|5089008|5117487|F	chr1	5089009	5117487	+	exon	NM_001310442,NM_133826,	6	5_4_0	3595	0.003	6	5_3_0	3805	0.003	4	3_4_0	4507	0.002	0	0	0	0	0	0	0	0	5	4_2_0	5286	0.002	-1.80933	0.185075
chr1:5089009|5124469|F	chr1|5089008|5124469|F	chr1	5089009	5124469	+	exon	NM_001310442,NM_133826,	8	5_5_0	3403	0.005	5	4_3_0	3406	0.003	5	4_4_0	4458	0.002	4	4_4_0	4392	0.002	10	7_7_0	3680	0.005	7	2_3_0	4920	0.003	0.128236	0.857782
chr1:5089009|5135937|F	chr1|5089008|5135937|F	chr1	5089009	5135937	+	exon	NM_133826,NM_001310442,	0	0	0	0	0	0	0	0	3	2_2_0	4900	0.001	3	2_2_0	4666	0.001	0	0	0	0	3	2_2_0	5747	0.001	0.859596	0.719107
chr1:5089009|5150061|F	chr1|5089008|5150061|F	chr1	5089009	5150061	+	exon	NM_001310442,NM_133826,	0	0	0	0	0	0	0	0	0	0	0	0	0	0	0	0	3	2_1_0	3110	0.002	0	0	0	0	3.24222	0.234967
chr1:5093363|5133262|F	chr1|5093362|5133262|F	chr1	5093363	5133262	+	exon	NM_001310442,NM_133826,	15	13_13_0	4341	0.007	10	9_7_1	4512	0.004	13	9_7_0	5487	0.005	22	12_10_2	5147	0.008	10	8_7_0	4677	0.004	20	8_12_1	6325	0.006	0.330209	0.531543
chr1:5095615|5101123|F	chr1|5095614|5101123|F	chr1	5095615	5101123	+	exon	NM_133826,	0	0	0	0	0	0	0	0	2	2_1_0	5043	0.001	0	0	0	0	0	0	0	0	2	2_1_0	5716	0.001	-0.105847	0.970019
chr1:5095615|5117487|F	chr1|5095614|5117487|F	chr1	5095615	5117487	+	exon	NM_133826,NM_001310442,	0	0	0	0	0	0	0	0	0	0	0	0	2	2_1_0	5298	0.001	0	0	0	0	3	2_1_0	6364	0.001	3.72285	0.175619
chr1:5095615|5124469|F	chr1|5095614|5124469|F	chr1	5095615	5124469	+	exon	NM_133826,NM_001310442,	2	1_1_1	4208	0.001	2	2_2_0	4240	0.001	10	7_8_0	5395	0.004	4	3_3_0	5243	0.002	2	2_2_0	4413	0.001	2	2_1_0	6009	0.001	-0.82049	0.523423
chr1:5095615|5135937|F	chr1|5095614|5135937|F	chr1	5095615	5135937	+	exon	NM_001310442,NM_133826,	0	0	0	0	7	5_5_0	4626	0.003	3	3_3_0	5837	0.001	6	3_3_0	5517	0.002	4	3_2_0	4719	0.002	8	3_4_1	6838	0.002	0.662808	0.502224
chr1:5095615|5150061|F	chr1|5095614|5150061|F	chr1	5095615	5150061	+	exon	NM_001310442,NM_133826,	0	0	0	0	0	0	0	0	2	2_1_0	4800	0.001	0	0	0	0	0	0	0	0	0	0	0	0	-2.61876	0.279478
chr1:5117390|5124469|F	chr1|5117389|5124469|F	chr1	5117390	5124469	+	exon	NM_001310442,NM_133826,	0	0	0	0	6	3_5_0	4371	0.003	2	2_2_0	5396	0.001	6	5_4_0	5173	0.002	0	0	0	0	9	4_4_0	5983	0.003	0.660135	0.59415
chr1:5117390|5135937|F	chr1|5117389|5135937|F	chr1	5117390	5135937	+	exon	NM_001310442,NM_133826,	0	0	0	0	0	0	0	0	0	0	0	0	2	2_2_0	5460	0.001	0	0	0	0	0	0	0	0	2.63726	0.288243
chr1:5124277|5135937|F	chr1|5124276|5135937|F	chr1	5124277	5135937	+	exon	NM_133826,NM_001310442,	0	0	0	0	2	1_2_0	4297	0.001	0	0	0	0	0	0	0	0	0	0	0	0	0	0	0	0	-2.81684	0.265175
chr1:5133084|5143851|F	chr1|5133083|5143851|F	chr1	5133084	5143851	+	exon	NM_133826,NM_001310442,	0	0	0	0	0	0	0	0	4	3_2_0	4889	0.002	3	2_2_0	4263	0.001	0	0	0	0	2	1_2_0	4857	0.001	0.262659	0.911815
chr1:51473006|51477616|R	chr1|51473005|51477616|R	chr1	51473006	51477616	-	exon	NM_028696,NM_001310548,NM_001310549,	0	0	0	0	3	2_2_0	619	0.01	0	0	0	0	0	0	0	0	0	0	0	0	0	0	0	0	-3.33877	0.217395
chr1:51481725|51483993|R	chr1|51481724|51483993|R	chr1	51481725	51483993	-	intergenic_region	n/a	0	0	0	0	2	2_2_0	21	0.16	0	0	0	0	0	0	0	0	0	0	0	0	3	2_3_0	64	0.086	0.187414	0.943789
chr1:51481725|51487797|R	chr1|51481724|51487797|R	chr1	51481725	51487797	-	intergenic_region	n/a	2	2_2_0	29	0.121	0	0	0	0	0	0	0	0	5	3_3_0	38	0.208	0	0	0	0	7	3_3_0	56	0.2	2.21705	0.269763
chr1:51813003|51834543|R	chr1|51813002|51834543|R	chr1	51813003	51834543	-	exon	NM_010863,NM_001290982,NM_001161817,	4	1_1_2	364	0.022	2	1_2_1	290	0.014	0	0	0	0	0	0	0	0	0	0	0	0	0	0	0	0	-4.183	0.125861
chr1:51820141|51834543|R	chr1|51820140|51834543|R	chr1	51820141	51834543	-	exon	NM_010863,NM_001161817,NM_001290982,	0	0	0	0	0	0	0	0	0	0	0	0	0	0	0	0	0	0	0	0	3	0_2_1	462	0.013	3.00373	0.260131
chr1:52188679|52199887|R	chr1|52188678|52199887|R	chr1	52188679	52199887	-	exon	NM_001081081,NM_001113383,	0	0	0	0	0	0	0	0	0	0	0	0	0	0	0	0	0	0	0	0	3	2_0_1	4661	0.001	3.00373	0.260131
chr1:52188679|52207359|R	chr1|52188678|52207359|R	chr1	52188679	52207359	-	exon	NM_001081081,NM_001113383,	0	0	0	0	0	0	0	0	0	0	0	0	0	0	0	0	2	2_1_1	2812	0.001	0	0	0	0	2.72525	0.28161
chr1:52188679|52215694|R	chr1|52188678|52215694|R	chr1	52188679	52215694	-	exon	NM_001113383,NM_001081081,	16	9_10_0	3070	0.01	5	3_3_0	2971	0.003	6	4_4_0	4049	0.003	11	6_7_0	2569	0.008	7	4_5_0	2317	0.006	14	9_9_0	3630	0.008	0.118904	0.839935
chr1:52188679|52220039|R	chr1|52188678|52220039|R	chr1	52188679	52220039	-	exon	NM_001081081,NM_001113383,	0	0	0	0	0	0	0	0	0	0	0	0	0	0	0	0	6	4_2_0	1683	0.007	0	0	0	0	4.1715	0.132323
chr1:52189423|52207359|R	chr1|52189422|52207359|R	chr1	52189423	52207359	-	exon	NM_001081081,NM_001113383,	4	3_3_0	4361	0.002	2	1_1_1	4316	0.001	6	3_2_1	5165	0.002	0	0	0	0	0	0	0	0	0	0	0	0	-5.06342	0.0372872
chr1:52191111|52215694|R	chr1|52191110|52215694|R	chr1	52191111	52215694	-	exon	NM_001081081,NM_001113383,	2	2_2_0	3066	0.001	0	0	0	0	0	0	0	0	0	0	0	0	0	0	0	0	0	0	0	0	-2.70747	0.272918
chr1:52196165|52207359|R	chr1|52196164|52207359|R	chr1	52196165	52207359	-	exon	NM_001113383,NM_001081081,	2	2_1_1	3339	0.001	0	0	0	0	0	0	0	0	0	0	0	0	0	0	0	0	0	0	0	0	-2.70747	0.272918
chr1:52196165|52212366|R	chr1|52196164|52212366|R	chr1	52196165	52212366	-	exon	NM_001113383,NM_001081081,	15	7_10_3	3202	0.009	29	8_15_8	3076	0.019	29	9_15_8	4004	0.014	21	10_12_4	2754	0.015	13	5_8_2	2510	0.01	29	6_12_10	3916	0.015	-0.356017	0.466982
chr1:52196165|52215694|R	chr1|52196164|52215694|R	chr1	52196165	52215694	-	exon	NM_001081081,NM_001113383,	0	0	0	0	2	2_2_0	2529	0.002	0	0	0	0	0	0	0	0	2	0_2_1	2088	0.002	0	0	0	0	-0.0915853	0.974016
chr1:52199711|52207359|R	chr1|52199710|52207359|R	chr1	52199711	52207359	-	exon	NM_001113383,NM_001081081,	2	0_1_2	3490	0.001	0	0	0	0	3	1_2_3	4277	0.001	0	0	0	0	0	0	0	0	5	1_1_3	4088	0.002	-0.159533	0.944046
chr1:52199711|52215694|R	chr1|52199710|52215694|R	chr1	52199711	52215694	-	exon	NM_001113383,NM_001081081,	0	0	0	0	3	2_3_0	2869	0.002	5	1_2_3	3841	0.003	0	0	0	0	3	0_3_2	2276	0.003	0	0	0	0	-1.29404	0.541983
chr1:52199711|52220039|R	chr1|52199710|52220039|R	chr1	52199711	52220039	-	exon	NM_001113383,NM_001081081,	0	0	0	0	8	2_4_1	2188	0.007	12	3_6_5	2714	0.009	0	0	0	0	2	1_1_1	1642	0.002	6	2_2_3	2310	0.005	-1.41561	0.160268
chr1:52207301|52215694|R	chr1|52207300|52215694|R	chr1	52207301	52215694	-	exon	NM_001081081,NM_001113383,	0	0	0	0	0	0	0	0	0	0	0	0	0	0	0	0	4	0_2_1	2938	0.003	3	1_1_1	4674	0.001	4.27106	0.117748
chr1:52207301|52220039|R	chr1|52207300|52220039|R	chr1	52207301	52220039	-	exon	NM_001113383,NM_001081081,	0	0	0	0	0	0	0	0	3	1_1_1	3516	0.002	0	0	0	0	0	0	0	0	0	0	0	0	-3.11686	0.239658
chr1:52212203|52215694|R	chr1|52212202|52215694|R	chr1	52212203	52215694	-	exon	NM_001113383,NM_001081081,	16	11_14_0	3302	0.01	19	8_11_0	3168	0.012	20	15_14_0	4246	0.009	14	9_10_0	2903	0.01	14	7_8_0	2496	0.011	22	10_12_0	3999	0.011	-0.263285	0.608281
chr1:52212203|52220039|R	chr1|52212202|52220039|R	chr1	52212203	52220039	-	exon	NM_001113383,NM_001081081,	2	2_2_0	2498	0.002	0	0	0	0	0	0	0	0	0	0	0	0	0	0	0	0	2	2_2_0	2876	0.001	-0.19456	0.945787
chr1:52479238|52490755|R	chr1|52479237|52490755|R	chr1	52479238	52490755	-	exon	NM_008667,	28	7_16_4	113	0.331	22	5_12_3	129	0.254	0	0	0	0	24	8_17_4	145	0.249	29	7_14_4	115	0.335	38	9_20_2	93	0.45	0.685026	0.594858
chr1:52489921|52490755|R	chr1|52489920|52490755|R	chr1	52489921	52490755	-	exon	NM_008667,	0	0	0	0	2	2_1_1	94	0.041	0	0	0	0	0	0	0	0	0	0	0	0	0	0	0	0	-2.81684	0.265175
chr1:52504862|52552601|F	chr1|52504861|52552601|F	chr1	52504862	52552601	+	intergenic_region	n/a	0	0	0	0	0	0	0	0	0	0	0	0	0	0	0	0	0	0	0	0	2	2_2_0	0	1	2.51291	0.298058
chr1:52708164|52709755|R	chr1|52708163|52709755|R	chr1	52708164	52709755	-	exon	NM_178081,NM_133829,NM_001357464,	49	23_30_0	252	0.28	0	0	0	0	80	30_34_1	308	0.342	59	26_25_0	274	0.301	72	25_31_0	261	0.356	88	21_31_1	269	0.396	0.735708	0.669623
chr1:52790024|52799536|R	chr1|52790023|52799536|R	chr1	52790024	52799536	-	exon	NM_008384,	0	0	0	0	0	0	0	0	2	2_2_0	251	0.016	3	3_2_0	210	0.028	2	2_1_0	192	0.02	3	2_2_0	155	0.037	1.79165	0.440321
chr1:53206562|53208085|R	chr1|53206561|53208085|R	chr1	53206562	53208085	-	exon	NM_153556,	3	2_2_0	151	0.038	0	0	0	0	2	2_1_0	158	0.025	4	2_2_0	160	0.048	0	0	0	0	4	3_2_0	178	0.043	0.526062	0.787701
chr1:53216187|53282092|R	chr1|53216186|53282092|R	chr1	53216187	53282092	-	intron	NM_153556,	2	2_1_0	67	0.056	0	0	0	0	0	0	0	0	0	0	0	0	0	0	0	0	0	0	0	0	-2.70747	0.272918
chr1:53216231|53282092|R	chr1|53216230|53282092|R	chr1	53216231	53282092	-	exon	NM_153556,	0	0	0	0	3	2_2_0	113	0.05	0	0	0	0	11	4_4_0	123	0.152	9	4_6_0	84	0.176	3	2_2_0	118	0.048	2.68693	0.0228121
chr1:53216231|53290423|R	chr1|53216230|53290423|R	chr1	53216231	53290423	-	intron	NM_153556,	0	0	0	0	0	0	0	0	0	0	0	0	0	0	0	0	2	2_1_1	49	0.075	0	0	0	0	2.72525	0.28161
chr1:53255750|53282092|R	chr1|53255749|53282092|R	chr1	53255750	53282092	-	intron	NM_153556,	0	0	0	0	2	1_2_0	68	0.056	4	2_3_0	49	0.14	0	0	0	0	0	0	0	0	5	3_1_0	33	0.233	-0.439145	0.839192
chr1:53256629|53282092|R	chr1|53256628|53282092|R	chr1	53256629	53282092	-	exon	NM_153556,	164	47_52_2	120	0.732	172	49_49_5	150	0.696	178	47_46_1	125	0.74	179	42_45_1	105	0.773	193	48_48_5	103	0.789	223	45_38_0	146	0.753	0.0986419	0.656932
chr1:53256629|53290423|R	chr1|53256628|53290423|R	chr1	53256629	53290423	-	intron	NM_153556,	5	4_3_1	67	0.13	3	3_2_0	93	0.061	0	0	0	0	20	11_4_6	59	0.404	13	7_3_5	68	0.277	15	7_4_5	116	0.205	2.40475	0.000259639
chr1:53267828|53282092|R	chr1|53267827|53282092|R	chr1	53267828	53282092	-	exon	NM_153556,	9	7_7_0	220	0.076	7	3_5_0	215	0.061	8	4_6_1	256	0.059	0	0	0	0	7	6_5_0	148	0.086	3	3_2_0	213	0.027	-1.30615	0.107725
chr1:53275070|53282092|R	chr1|53275069|53282092|R	chr1	53275070	53282092	-	exon	NM_153556,	0	0	0	0	2	2_2_0	280	0.014	3	3_2_0	331	0.018	2	2_2_0	332	0.012	0	0	0	0	0	0	0	0	-1.2448	0.628991
chr1:53319943|53323270|F	chr1|53319942|53323270|F	chr1	53319943	53323270	+	exon	NR_104361,NM_001285839,NR_104360,NR_151661,	3	1_2_0	212	0.028	0	0	0	0	0	0	0	0	0	0	0	0	0	0	0	0	0	0	0	0	-3.21638	0.229498
chr1:53865041|53914632|R	chr1|53865040|53914632|R	chr1	53865041	53914632	-	exon	NM_001001883,	2	2_1_0	65	0.058	0	0	0	0	4	3_4_0	73	0.099	6	3_6_0	50	0.194	0	0	0	0	3	2_1_0	57	0.095	0.490933	0.782197
chr1:53885329|53891260|R	chr1|53885328|53891260|R	chr1	53885329	53891260	-	exon	NM_001001883,	0	0	0	0	0	0	0	0	0	0	0	0	2	2_2_0	65	0.058	0	0	0	0	0	0	0	0	2.63726	0.288243
chr1:53885329|53914632|R	chr1|53885328|53914632|R	chr1	53885329	53914632	-	exon	NM_001001883,	4	4_3_0	50	0.138	5	3_4_1	37	0.213	3	2_3_0	54	0.1	0	0	0	0	3	3_2_0	45	0.118	0	0	0	0	-1.92093	0.275593
chr1:53904249|53914632|R	chr1|53904248|53914632|R	chr1	53904249	53914632	-	exon	NM_001001883,	0	0	0	0	6	4_4_1	39	0.235	4	4_3_0	51	0.136	2	2_2_0	40	0.091	0	0	0	0	0	0	0	0	-2.24669	0.277607
chr1:54486470|54497623|R	chr1|54486469|54497623|R	chr1	54486470	54497623	-	exon	NM_001163314,	0	0	0	0	0	0	0	0	0	0	0	0	0	0	0	0	4	2_2_0	942	0.008	0	0	0	0	3.62263	0.190926
chr1:54490221|54514912|R	chr1|54490220|54514912|R	chr1	54490221	54514912	-	exon	NM_001163314,	0	0	0	0	2	0_1_2	1134	0.004	3	2_1_1	1419	0.004	4	1_2_3	1174	0.007	0	0	0	0	0	0	0	0	-0.365225	0.87459
chr1:54497534|54530172|R	chr1|54497533|54530172|R	chr1	54497534	54530172	-	exon	NM_001163314,	2	1_2_0	1149	0.003	0	0	0	0	0	0	0	0	0	0	0	0	0	0	0	0	0	0	0	0	-2.70747	0.272918
chr1:54510028|54551130|R	chr1|54510027|54551130|R	chr1	54510028	54551130	-	exon	NM_001163314,	0	0	0	0	0	0	0	0	4	1_2_1	1607	0.005	0	0	0	0	0	0	0	0	0	0	0	0	-3.48574	0.198452
chr1:54511394|54530172|R	chr1|54511393|54530172|R	chr1	54511394	54530172	-	exon	NM_001163314,	0	0	0	0	0	0	0	0	0	0	0	0	0	0	0	0	4	1_1_1	935	0.008	0	0	0	0	3.62263	0.190926
chr1:54511394|54530959|R	chr1|54511393|54530959|R	chr1	54511394	54530959	-	exon	NM_001163314,	0	0	0	0	0	0	0	0	3	2_2_0	1671	0.004	0	0	0	0	0	0	0	0	0	0	0	0	-3.11686	0.239658
chr1:54511901|54530959|R	chr1|54511900|54530959|R	chr1	54511901	54530959	-	exon	NM_001163314,	0	0	0	0	0	0	0	0	6	3_3_0	1766	0.007	0	0	0	0	0	0	0	0	0	0	0	0	-4.02306	0.139408
chr1:54524316|54532088|R	chr1|54524315|54532088|R	chr1	54524316	54532088	-	exon	NM_001163314,	0	0	0	0	0	0	0	0	2	1_2_1	1558	0.003	0	0	0	0	0	0	0	0	0	0	0	0	-2.61876	0.279478
chr1:54530117|54533471|R	chr1|54530116|54533471|R	chr1	54530117	54533471	-	exon	NM_001163314,	0	0	0	0	0	0	0	0	3	1_1_2	1403	0.004	0	0	0	0	0	0	0	0	0	0	0	0	-3.11686	0.239658
chr1:54657616|54735059|R	chr1|54657615|54735059|R	chr1	54657616	54735059	-	exon	NM_001081433,	0	0	0	0	0	0	0	0	0	0	0	0	0	0	0	0	0	0	0	0	2	1_1_1	357	0.011	2.51291	0.298058
chr1:54681120|54743428|R	chr1|54681119|54743428|R	chr1	54681120	54743428	-	exon	NM_001081433,	0	0	0	0	0	0	0	0	2	2_2_0	570	0.007	0	0	0	0	0	0	0	0	0	0	0	0	-2.61876	0.279478
chr1:54723014|54729874|R	chr1|54723013|54729874|R	chr1	54723014	54729874	-	exon	NM_001081433,	11	4_5_0	441	0.048	7	4_5_0	338	0.04	3	1_2_0	534	0.011	8	5_6_0	401	0.038	6	4_5_0	278	0.041	15	4_7_0	501	0.056	0.302527	0.622909
chr1:54723014|54736312|R	chr1|54723013|54736312|R	chr1	54723014	54736312	-	exon	NM_001081433,	11	7_5_1	441	0.048	0	0	0	0	8	7_6_2	581	0.027	7	5_5_1	410	0.033	9	8_7_0	294	0.058	16	10_6_2	465	0.064	0.651327	0.291776
chr1:54723014|54743428|R	chr1|54723013|54743428|R	chr1	54723014	54743428	-	exon	NM_001081433,	18	15_12_0	420	0.079	8	7_6_0	338	0.045	24	17_17_1	559	0.079	17	9_11_0	429	0.073	11	8_10_0	283	0.072	20	9_10_1	471	0.078	-0.146511	0.778202
chr1:54723014|54752968|R	chr1|54723013|54752968|R	chr1	54723014	54752968	-	exon	NM_001081433,	0	0	0	0	3	2_1_1	327	0.018	0	0	0	0	0	0	0	0	0	0	0	0	0	0	0	0	-3.33877	0.217395
chr1:54723014|54766984|R	chr1|54723013|54766984|R	chr1	54723014	54766984	-	exon	NM_001081433,	3	2_2_0	458	0.013	4	4_3_0	335	0.023	5	1_4_0	547	0.018	0	0	0	0	0	0	0	0	0	0	0	0	-5.09669	0.0349272
chr1:54723014|54778357|R	chr1|54723013|54778357|R	chr1	54723014	54778357	-	exon	NM_001081433,	0	0	0	0	0	0	0	0	2	2_1_1	493	0.008	0	0	0	0	0	0	0	0	0	0	0	0	-2.61876	0.279478
chr1:54723014|54828695|R	chr1|54723013|54828695|R	chr1	54723014	54828695	-	exon	NM_001081433,	0	0	0	0	0	0	0	0	0	0	0	0	0	0	0	0	2	2_2_0	259	0.015	0	0	0	0	2.72525	0.28161
chr1:54723014|54834994|R	chr1|54723013|54834994|R	chr1	54723014	54834994	-	intron	NM_001081433,	0	0	0	0	2	2_2_0	117	0.033	0	0	0	0	0	0	0	0	0	0	0	0	0	0	0	0	-2.81684	0.265175
chr1:54752890|54766984|R	chr1|54752889|54766984|R	chr1	54752890	54766984	-	exon	NM_001081433,	0	0	0	0	0	0	0	0	2	2_1_0	620	0.006	0	0	0	0	0	0	0	0	0	0	0	0	-2.61876	0.279478
chr1:54762261|54766984|R	chr1|54762260|54766984|R	chr1	54762261	54766984	-	exon	NM_001081433,	0	0	0	0	9	6_8_0	387	0.044	7	4_6_0	531	0.026	6	6_6_0	361	0.032	3	2_3_0	316	0.019	2	2_2_0	459	0.009	-0.633738	0.524248
chr1:54763645|54766984|R	chr1|54763644|54766984|R	chr1	54763645	54766984	-	exon	NM_001081433,	4	4_3_1	465	0.017	2	2_1_0	363	0.011	3	3_3_0	546	0.011	2	2_2_0	331	0.012	0	0	0	0	3	2_2_1	424	0.014	-0.952419	0.605408
chr1:54792453|54877821|R	chr1|54792452|54877821|R	chr1	54792453	54877821	-	intron	NM_001081433,	0	0	0	0	0	0	0	0	3	1_2_1	278	0.021	0	0	0	0	0	0	0	0	0	0	0	0	-3.11686	0.239658
chr1:54828612|54834994|R	chr1|54828611|54834994|R	chr1	54828612	54834994	-	intron	NM_001081433,	0	0	0	0	0	0	0	0	0	0	0	0	0	0	0	0	2	1_2_0	181	0.022	0	0	0	0	2.72525	0.28161
chr1:54828612|54877821|R	chr1|54828611|54877821|R	chr1	54828612	54877821	-	intron	NM_001081433,	19	15_16_2	309	0.11	20	8_8_2	241	0.142	26	13_14_4	293	0.151	28	17_19_0	212	0.209	22	13_15_2	193	0.186	27	11_12_2	237	0.186	0.141241	0.769856
chr1:54877474|54877821|R	chr1|54877473|54877821|R	chr1	54877474	54877821	-	intron	NM_001081433,	0	0	0	0	2	1_2_0	44	0.083	0	0	0	0	0	0	0	0	0	0	0	0	0	0	0	0	-2.81684	0.265175
chr1:55005802|55007717|R	chr1|55005801|55007717|R	chr1	55005802	55007717	-	exon	NM_031179,	3	2_2_0	3328	0.002	0	0	0	0	0	0	0	0	0	0	0	0	0	0	0	0	0	0	0	0	-3.21638	0.229498
chr1:55006171|55014562|R	chr1|55006170|55014562|R	chr1	55006171	55014562	-	exon	NM_031179,	4	3_3_0	4847	0.002	0	0	0	0	2	1_1_1	5481	0.001	4	3_2_1	4207	0.002	0	0	0	0	10	3_3_2	5064	0.004	1.0162	0.490149
chr1:55007480|55014562|R	chr1|55007479|55014562|R	chr1	55007480	55014562	-	exon	NM_031179,	0	0	0	0	0	0	0	0	0	0	0	0	0	0	0	0	4	2_2_1	2871	0.003	3	2_2_1	4021	0.001	4.27106	0.117748
chr1:55014483|55014627|R	chr1|55014482|55014627|R	chr1	55014483	55014627	-	intron	NM_031179,	2	2_1_0	2938	0.001	0	0	0	0	0	0	0	0	0	0	0	0	0	0	0	0	0	0	0	0	-2.70747	0.272918
chr1:55061275|55067598|F	chr1|55061274|55067598|F	chr1	55061275	55067598	+	exon	NM_001039710,	0	0	0	0	3	2_1_0	189	0.031	5	2_4_1	228	0.042	0	0	0	0	5	4_4_0	221	0.043	0	0	0	0	-0.615934	0.743026
chr1:55061275|55072128|F	chr1|55061274|55072128|F	chr1	55061275	55072128	+	exon	NM_001039710,	0	0	0	0	0	0	0	0	0	0	0	0	4	2_2_0	817	0.01	0	0	0	0	0	0	0	0	3.51764	0.202193
chr1:55081073|55084785|R	chr1|55081072|55084785|R	chr1	55081073	55084785	-	exon	NM_001356512,NM_010477,	8	4_5_0	296	0.051	4	2_4_0	318	0.025	0	0	0	0	5	1_3_0	384	0.025	3	1_2_0	223	0.026	19	2_8_0	361	0.095	0.950577	0.204702
chr1:55084533|55084785|R	chr1|55084532|55084785|R	chr1	55084533	55084785	-	exon	NM_010477,NM_001356512,	0	0	0	0	0	0	0	0	0	0	0	0	4	2_2_0	645	0.012	0	0	0	0	0	0	0	0	3.51764	0.202193
chr1:55136677|55152825|F	chr1|55136676|55152825|F	chr1	55136677	55152825	+	exon	NM_025283,	0	0	0	0	4	2_3_1	2107	0.004	2	0_2_2	2690	0.001	4	1_2_1	2679	0.003	9	2_5_2	2209	0.008	0	0	0	0	1.01851	0.474186
chr1:55148319|55152825|F	chr1|55148318|55152825|F	chr1	55148319	55152825	+	exon	NM_001310585,NM_025283,	3	1_2_2	2898	0.002	5	0_4_4	2674	0.004	0	0	0	0	4	1_3_2	3393	0.002	2	0_2_2	2755	0.001	0	0	0	0	-0.519939	0.768097
chr1:55300087|55360759|R	chr1|55300086|55360759|R	chr1	55300087	55360759	-	exon	NM_001368767,NM_001367887,	0	0	0	0	3	3_2_0	1	0.857	0	0	0	0	0	0	0	0	0	0	0	0	0	0	0	0	-3.33877	0.217395
chr1:55323650|55355739|R	chr1|55323649|55355739|R	chr1	55323650	55355739	-	exon	NM_001367887,NM_001368767,NM_029267,NM_001113367,NM_001368768,	6	2_2_1	3	0.8	6	4_4_0	9	0.571	5	5_5_0	5	0.667	11	3_6_4	6	0.786	0	0	0	0	15	9_8_0	11	0.732	0.431357	0.529687
chr1:55323650|55360759|R	chr1|55323649|55360759|R	chr1	55323650	55360759	-	exon	NM_001368767,NM_001368768,NM_001113367,NM_029267,NM_001367887,	0	0	0	0	0	0	0	0	0	0	0	0	2	2_1_1	5	0.444	0	0	0	0	3	1_1_1	7	0.462	3.72285	0.175619
chr1:55340473|55348935|R	chr1|55340472|55348935|R	chr1	55340473	55348935	-	exon	NM_029267,NM_001368767,NM_001113367,NM_001368768,NM_001367887,	0	0	0	0	0	0	0	0	0	0	0	0	0	0	0	0	0	0	0	0	2	2_1_0	41	0.089	2.51291	0.298058
chr1:55340473|55355739|R	chr1|55340472|55355739|R	chr1	55340473	55355739	-	exon	NM_001368767,NM_001367887,NM_001113367,NM_029267,NM_001368768,	6	6_6_0	13	0.48	0	0	0	0	7	4_6_0	15	0.483	17	7_8_0	9	0.791	11	6_4_0	11	0.667	7	2_3_0	13	0.519	1.36124	0.0359554
chr1:55340473|55360759|R	chr1|55340472|55360759|R	chr1	55340473	55360759	-	exon	NM_001367887,NM_001113367,NM_001368768,NM_029267,NM_001368767,	0	0	0	0	2	2_2_0	14	0.222	0	0	0	0	0	0	0	0	0	0	0	0	0	0	0	0	-2.81684	0.265175
chr1:55695745|55702133|F	chr1|55695744|55702133|F	chr1	55695745	55702133	+	exon	NM_001114663,	0	0	0	0	0	0	0	0	0	0	0	0	0	0	0	0	0	0	0	0	3	1_2_0	6	0.5	3.00373	0.260131
chr1:55695745|55715603|F	chr1|55695744|55715603|F	chr1	55695745	55715603	+	exon	NM_001114663,	0	0	0	0	0	0	0	0	3	2_2_0	19	0.24	0	0	0	0	0	0	0	0	0	0	0	0	-3.11686	0.239658
chr1:58013507|58019742|F	chr1|58013506|58019742|F	chr1	58013507	58019742	+	exon	NM_001177867,NM_199007,	0	0	0	0	0	0	0	0	0	0	0	0	0	0	0	0	0	0	0	0	4	2_1_0	32	0.2	3.36847	0.217816
chr1:58059035|58065366|F	chr1|58059034|58065366|F	chr1	58059035	58065366	+	exon	NM_009676,	3	3_3_0	198	0.029	2	2_2_0	163	0.024	0	0	0	0	0	0	0	0	0	0	0	0	0	0	0	0	-3.9445	0.148944
chr1:58413390|58419733|R	chr1|58413389|58419733|R	chr1	58413390	58419733	-	exon	NR_027853,NM_001042634,	7	3_2_1	4972	0.003	0	0	0	0	0	0	0	0	0	0	0	0	0	0	0	0	0	0	0	0	-4.34661	0.104512
chr1:58414372|58419733|R	chr1|58414371|58419733|R	chr1	58414372	58419733	-	exon	NM_001042634,NR_027853,	0	0	0	0	0	0	0	0	3	2_2_0	4810	0.001	0	0	0	0	0	0	0	0	0	0	0	0	-3.11686	0.239658
chr1:58417013|58417383|R	chr1|58417012|58417383|R	chr1	58417013	58417383	-	exon	NM_001042634,NR_027854,NR_027853,	79	37_33_2	4345	0.035	81	36_28_3	3138	0.049	87	40_33_2	4468	0.037	0	0	0	0	76	34_29_0	2801	0.051	102	36_30_0	3676	0.053	-0.603113	0.737798
chr1:58417334|58419712|R	chr1|58417333|58419712|R	chr1	58417334	58419712	-	exon	NM_001042634,NR_027853,NR_027854,	3	1_0_3	4943	0.001	0	0	0	0	0	0	0	0	0	0	0	0	0	0	0	0	9	1_1_5	4269	0.004	1.24277	0.560682
chr1:58419667|58421934|R	chr1|58419666|58421934|R	chr1	58419667	58421934	-	exon	NR_027853,NM_001042634,NR_027854,	9	4_5_2	4818	0.004	3	3_3_0	3631	0.002	3	2_3_1	4720	0.001	9	4_4_2	2821	0.006	4	2_2_1	2899	0.003	4	2_3_0	3788	0.002	0.0792534	0.926017
chr1:58465995|58483703|R	chr1|58465994|58483703|R	chr1	58465995	58483703	-	exon	NM_008765,NM_001025378,NM_001271526,	0	0	0	0	0	0	0	0	0	0	0	0	2	2_2_0	1064	0.004	0	0	0	0	0	0	0	0	2.63726	0.288243
chr1:58470940|58474941|R	chr1|58470939|58474941|R	chr1	58470940	58474941	-	exon	NM_001025378,NM_001271526,NM_008765,	3	2_3_0	719	0.008	0	0	0	0	0	0	0	0	0	0	0	0	0	0	0	0	0	0	0	0	-3.21638	0.229498
chr1:58470940|58476543|R	chr1|58470939|58476543|R	chr1	58470940	58476543	-	exon	NM_001025378,NM_001271526,NM_008765,	3	3_3_0	827	0.007	3	2_1_1	769	0.008	0	0	0	0	5	3_3_0	827	0.012	0	0	0	0	0	0	0	0	-0.386999	0.852469
chr1:58470940|58480349|R	chr1|58470939|58480349|R	chr1	58470940	58480349	-	exon	NM_008765,NM_001025378,NM_001271526,	0	0	0	0	0	0	0	0	0	0	0	0	0	0	0	0	2	1_2_0	881	0.005	0	0	0	0	2.72525	0.28161
chr1:58470940|58481153|R	chr1|58470939|58481153|R	chr1	58470940	58481153	-	exon	NM_008765,NM_001271526,NM_001025378,	0	0	0	0	2	1_2_0	797	0.005	0	0	0	0	0	0	0	0	0	0	0	0	0	0	0	0	-2.81684	0.265175
chr1:58476434|58483703|R	chr1|58476433|58483703|R	chr1	58476434	58483703	-	exon	NM_008765,NM_001271526,NM_001025378,	4	2_2_2	959	0.008	6	6_4_1	868	0.014	2	2_2_0	1184	0.003	8	2_2_1	959	0.016	3	1_1_2	1014	0.006	3	3_3_0	1269	0.005	0.0872345	0.932682
chr1:58476434|58497465|R	chr1|58476433|58497465|R	chr1	58476434	58497465	-	exon	NM_008765,NM_001025378,NM_001271526,	0	0	0	0	0	0	0	0	0	0	0	0	0	0	0	0	0	0	0	0	2	1_2_0	1392	0.003	2.51291	0.298058
chr1:58480251|58493750|R	chr1|58480250|58493750|R	chr1	58480251	58493750	-	exon	NM_001271526,NM_008765,NM_001025378,	0	0	0	0	0	0	0	0	0	0	0	0	0	0	0	0	0	0	0	0	2	2_2_0	1180	0.003	2.51291	0.298058
chr1:58480960|58501884|R	chr1|58480959|58501884|R	chr1	58480960	58501884	-	exon	NM_001271526,	5	3_1_4	722	0.014	3	3_1_1	725	0.008	8	6_3_4	805	0.019	12	5_2_4	798	0.029	10	4_2_4	705	0.028	4	3_0_2	740	0.011	0.639571	0.352405
chr1:58480960|58501890|R	chr1|58480959|58501890|R	chr1	58480960	58501890	-	exon	NM_008765,	28	18_8_8	708	0.073	13	12_7_3	706	0.036	21	12_4_9	780	0.051	32	18_6_11	784	0.075	25	13_5_9	688	0.068	26	13_4_6	719	0.067	0.33307	0.488143
chr1:58483643|58501890|R	chr1|58483642|58501890|R	chr1	58483643	58501890	-	exon	NM_008765,	0	0	0	0	2	1_0_2	661	0.006	0	0	0	0	0	0	0	0	0	0	0	0	0	0	0	0	-2.81684	0.265175
chr1:58492857|58501890|R	chr1|58492856|58501890|R	chr1	58492857	58501890	-	exon	NM_008765,	4	0_2_4	716	0.011	5	1_1_4	735	0.013	5	1_0_4	928	0.011	8	2_1_7	807	0.019	2	1_0_2	812	0.005	6	1_1_5	860	0.014	0.0613982	0.946431
chr1:58493661|58501890|R	chr1|58493660|58501890|R	chr1	58493661	58501890	-	exon	NM_008765,	7	5_3_5	714	0.019	2	2_1_1	719	0.006	9	6_1_5	935	0.019	3	2_0_3	761	0.008	11	5_1_5	787	0.027	12	5_3_2	844	0.028	0.446036	0.506265
chr1:58500241|58501890|R	chr1|58500240|58501890|R	chr1	58500241	58501890	-	exon	NM_008765,	2	1_0_2	812	0.005	0	0	0	0	0	0	0	0	0	0	0	0	0	0	0	0	0	0	0	0	-2.70747	0.272918
chr1:58546107|58558057|R	chr1|58546106|58558057|R	chr1	58546107	58558057	-	exon	NM_001310599,NM_001310598,NM_172513,	0	0	0	0	0	0	0	0	0	0	0	0	0	0	0	0	0	0	0	0	4	2_2_0	671	0.012	3.36847	0.217816
chr1:58548639|58558057|R	chr1|58548638|58558057|R	chr1	58548639	58558057	-	exon	NM_172513,NM_001310599,NM_001310598,	9	5_6_1	670	0.026	6	4_3_1	669	0.018	13	8_8_2	698	0.036	5	3_4_0	649	0.015	5	3_3_1	536	0.018	18	8_8_2	803	0.043	-0.134564	0.822159
chr1:58726225|58741046|F	chr1|58726224|58741046|F	chr1	58726225	58741046	+	intron	NM_001289704,NM_001293804,NM_207653,NM_001355056,	3	2_1_0	710	0.008	0	0	0	0	2	1_2_0	670	0.006	6	3_3_0	590	0.02	6	2_2_0	524	0.022	2	1_2_0	679	0.006	1.39188	0.349251
chr1:58726306|58735712|F	chr1|58726305|58735712|F	chr1	58726306	58735712	+	exon	NM_207653,NM_001289704,NM_001355056,NM_001293804,	0	0	0	0	0	0	0	0	0	0	0	0	0	0	0	0	3	1_0_2	675	0.009	0	0	0	0	3.24222	0.234967
chr1:58726306|58741046|F	chr1|58726305|58741046|F	chr1	58726306	58741046	+	exon	NM_207653,NM_001355056,NM_001289704,NM_001293804,	12	4_7_2	725	0.032	6	1_4_2	534	0.022	15	4_10_0	681	0.042	14	6_10_0	599	0.045	11	6_8_0	530	0.04	0	0	0	0	-0.414673	0.482787
chr1:58726382|58741046|F	chr1|58726381|58741046|F	chr1	58726382	58741046	+	exon	NM_001293804,NM_001289704,NM_207653,NM_001355056,	0	0	0	0	0	0	0	0	2	2_2_0	892	0.004	0	0	0	0	0	0	0	0	0	0	0	0	-2.61876	0.279478
chr1:58823915|58833774|F	chr1|58823914|58833774|F	chr1	58823915	58833774	+	exon	NM_001277926,NM_001080126,NM_009812,	15	8_9_0	335	0.082	9	6_7_1	319	0.053	14	12_10_0	434	0.061	10	4_4_0	287	0.065	10	8_7_0	328	0.057	13	9_6_0	443	0.055	-0.301312	0.588914
chr1:58827207|58833774|F	chr1|58827206|58833774|F	chr1	58827207	58833774	+	exon	NM_001080126,NM_001277926,NM_009812,	2	2_2_0	421	0.009	0	0	0	0	0	0	0	0	0	0	0	0	0	0	0	0	0	0	0	0	-2.70747	0.272918
chr1:58915686|58921152|R	chr1|58915685|58921152|R	chr1	58915686	58921152	-	exon	NM_172406,	0	0	0	0	0	0	0	0	4	2_2_0	450	0.017	0	0	0	0	0	0	0	0	0	0	0	0	-3.48574	0.198452
chr1:59170437|59175041|R	chr1|59170436|59175041|R	chr1	59170437	59175041	-	exon	NM_028717,NM_001159948,	0	0	0	0	2	1_2_1	325	0.012	0	0	0	0	0	0	0	0	0	0	0	0	0	0	0	0	-2.81684	0.265175
chr1:59174924|59183879|R	chr1|59174923|59183879|R	chr1	59174924	59183879	-	exon	NM_028717,NM_001159948,	0	0	0	0	0	0	0	0	0	0	0	0	0	0	0	0	0	0	0	0	3	2_3_0	436	0.014	3.00373	0.260131
chr1:59191889|59199191|R	chr1|59191888|59199191|R	chr1	59191889	59199191	-	exon	NM_028717,NM_001159948,	17	13_11_1	365	0.085	33	22_17_0	445	0.129	33	21_18_0	544	0.108	31	17_19_1	430	0.126	0	0	0	0	46	19_19_1	498	0.156	-0.304467	0.845997
chr1:59551134|59552562|F	chr1|59551133|59552562|F	chr1	59551134	59552562	+	exon	NM_001013771,	0	0	0	0	0	0	0	0	0	0	0	0	0	0	0	0	2	2_1_0	4	0.5	0	0	0	0	2.72525	0.28161
chr1:59690486|59698459|F	chr1|59690485|59698459|F	chr1	59690486	59698459	+	exon	NM_018868,	3	2_2_1	1625	0.004	0	0	0	0	0	0	0	0	0	0	0	0	0	0	0	0	0	0	0	0	-3.21638	0.229498
chr1:59695978|59702947|F	chr1|59695977|59702947|F	chr1	59695978	59702947	+	exon	NM_018868,	0	0	0	0	0	0	0	0	0	0	0	0	2	2_2_0	1699	0.002	0	0	0	0	0	0	0	0	2.63726	0.288243
chr1:59709003|59710652|F	chr1|59709002|59710652|F	chr1	59709003	59710652	+	exon	NM_018868,	0	0	0	0	0	0	0	0	0	0	0	0	0	0	0	0	5	3_4_1	2380	0.004	6	3_2_0	2722	0.004	4.86337	0.0577167
chr1:59813588|59815411|F	chr1|59813587|59815411|F	chr1	59813588	59815411	+	exon	NM_007561,	9	4_7_0	137	0.116	5	4_4_0	158	0.06	5	3_2_0	199	0.048	4	2_3_0	149	0.051	2	1_2_0	101	0.038	0	0	0	0	-1.67735	0.133359
chr1:59949053|59958435|F	chr1|59949052|59958435|F	chr1	59949053	59958435	+	exon	NM_001037725,	0	0	0	0	0	0	0	0	0	0	0	0	0	0	0	0	3	3_3_0	277	0.021	3	2_3_1	296	0.02	4.04188	0.143602
chr1:59949053|59970711|F	chr1|59949052|59970711|F	chr1	59949053	59970711	+	exon	NM_001037725,	0	0	0	0	0	0	0	0	3	2_2_0	453	0.013	0	0	0	0	0	0	0	0	0	0	0	0	-3.11686	0.239658
chr1:59949053|59975003|F	chr1|59949052|59975003|F	chr1	59949053	59975003	+	exon	NM_001037725,	0	0	0	0	0	0	0	0	0	0	0	0	0	0	0	0	0	0	0	0	2	2_1_0	438	0.009	2.51291	0.298058
chr1:59990323|60028236|R	chr1|59990322|60028236|R	chr1	59990323	60028236	-	exon	NM_001316694,NM_001357296,NM_027407,	0	0	0	0	0	0	0	0	2	2_1_0	566	0.007	0	0	0	0	0	0	0	0	0	0	0	0	-2.61876	0.279478
chr1:60003656|60007906|R	chr1|60003655|60007906|R	chr1	60003656	60007906	-	exon	NM_001357296,NM_001316694,NM_027407,	0	0	0	0	4	3_3_1	581	0.014	8	4_6_3	640	0.024	0	0	0	0	0	0	0	0	0	0	0	0	-5.06912	0.0369166
chr1:60003656|60010234|R	chr1|60003655|60010234|R	chr1	60003656	60010234	-	exon	NM_001357296,NM_001316694,NM_027407,	0	0	0	0	0	0	0	0	2	0_2_1	613	0.006	3	2_2_0	823	0.007	0	0	0	0	5	2_3_1	632	0.016	1.72454	0.46248
chr1:60003656|60014018|R	chr1|60003655|60014018|R	chr1	60003656	60014018	-	exon	NM_027407,NM_001357296,NM_001316694,	0	0	0	0	0	0	0	0	0	0	0	0	0	0	0	0	3	1_2_0	710	0.008	0	0	0	0	3.24222	0.234967
chr1:60003656|60015835|R	chr1|60003655|60015835|R	chr1	60003656	60015835	-	exon	NM_001357296,NM_001316694,NM_027407,	0	0	0	0	3	3_3_0	789	0.008	0	0	0	0	0	0	0	0	0	0	0	0	3	2_2_1	946	0.006	-0.332057	0.902773
chr1:60003656|60022650|R	chr1|60003655|60022650|R	chr1	60003656	60022650	-	exon	NM_001357296,NM_001316694,NM_027407,	0	0	0	0	5	1_3_3	903	0.011	2	0_1_2	1069	0.004	0	0	0	0	2	2_1_1	1104	0.004	6	3_4_0	1272	0.009	-0.0314896	0.986091
chr1:60003656|60028236|R	chr1|60003655|60028236|R	chr1	60003656	60028236	-	exon	NM_027407,NM_001357296,	5	2_2_2	488	0.02	5	2_3_3	559	0.018	7	2_4_0	588	0.023	10	5_6_0	875	0.022	10	4_8_2	675	0.029	0	0	0	0	0.190342	0.796188
chr1:60003656|60028246|R	chr1|60003655|60028246|R	chr1	60003656	60028246	-	exon	NM_001316694,	2	1_1_1	344	0.011	2	1_2_1	366	0.011	6	3_4_2	418	0.028	6	3_5_2	558	0.021	4	1_3_3	425	0.018	9	1_4_3	427	0.04	0.801706	0.413881
chr1:60006234|60014018|R	chr1|60006233|60014018|R	chr1	60006234	60014018	-	exon	NM_001316694,NM_027407,NM_001357296,	2	2_2_0	486	0.008	0	0	0	0	0	0	0	0	2	1_2_0	939	0.004	3	1_2_0	740	0.008	0	0	0	0	1.17057	0.648659
chr1:60010109|60014018|R	chr1|60010108|60014018|R	chr1	60010109	60014018	-	exon	NM_001357296,NM_001316694,NM_027407,	0	0	0	0	0	0	0	0	4	3_2_0	624	0.013	0	0	0	0	0	0	0	0	0	0	0	0	-3.48574	0.198452
chr1:60010109|60028236|R	chr1|60010108|60028236|R	chr1	60010109	60028236	-	exon	NM_001357296,NM_027407,	0	0	0	0	0	0	0	0	5	4_3_0	528	0.019	0	0	0	0	0	0	0	0	4	1_2_0	658	0.012	-0.408362	0.863851
chr1:60080519|60088156|R	chr1|60080518|60088156|R	chr1	60080519	60088156	-	exon	NM_001199061,NM_001199060,NM_021312,	0	0	0	0	0	0	0	0	0	0	0	0	2	2_2_0	166	0.024	0	0	0	0	0	0	0	0	2.63726	0.288243
chr1:60082037|60082649|R	chr1|60082036|60082649|R	chr1	60082037	60082649	-	exon	NM_001199061,NM_001199060,NM_021312,	0	0	0	0	9	3_5_0	84	0.176	4	1_3_0	112	0.067	9	4_3_0	76	0.191	6	3_4_0	62	0.162	11	4_4_0	111	0.165	0.823241	0.260474
chr1:60082037|60087200|R	chr1|60082036|60087200|R	chr1	60082037	60087200	-	exon	NM_021312,NM_001199061,NM_001199060,	0	0	0	0	0	0	0	0	0	0	0	0	2	1_2_0	69	0.055	0	0	0	0	0	0	0	0	2.63726	0.288243
chr1:60102627|60109449|F	chr1|60102626|60109449|F	chr1	60102627	60109449	+	exon	NM_001285463,	6	3_3_0	176	0.064	0	0	0	0	5	4_3_0	203	0.047	3	3_2_0	188	0.031	2	2_2_0	149	0.026	0	0	0	0	-1.08439	0.5176
chr1:60102627|60128073|F	chr1|60102626|60128073|F	chr1	60102627	60128073	+	exon	NM_001285463,	0	0	0	0	0	0	0	0	4	3_2_0	183	0.042	0	0	0	0	0	0	0	0	0	0	0	0	-3.48574	0.198452
chr1:60102627|60132033|F	chr1|60102626|60132033|F	chr1	60102627	60132033	+	exon	NM_001285463,	2	1_2_0	156	0.025	0	0	0	0	9	5_5_0	226	0.074	10	3_4_0	190	0.095	2	2_2_0	151	0.026	5	2_2_1	238	0.04	0.565002	0.577166
chr1:60102627|60136384|F	chr1|60102626|60136384|F	chr1	60102627	60136384	+	exon	NM_001285463,	2	2_2_0	165	0.024	5	3_3_1	181	0.052	14	12_10_0	171	0.141	11	4_3_0	204	0.097	3	2_1_0	161	0.036	14	6_8_0	214	0.116	0.300252	0.632325
chr1:60102627|60148202|F	chr1|60102626|60148202|F	chr1	60102627	60148202	+	exon	NM_001285463,	0	0	0	0	0	0	0	0	3	1_3_0	194	0.03	0	0	0	0	3	2_2_0	135	0.043	0	0	0	0	0.122585	0.964751
chr1:60105311|60109449|F	chr1|60105310|60109449|F	chr1	60105311	60109449	+	exon	NM_139150,NM_001285463,	8	3_6_0	294	0.052	7	5_6_0	259	0.051	7	5_5_0	283	0.047	2	1_2_0	293	0.013	8	5_6_0	234	0.064	10	5_5_0	329	0.057	-0.253057	0.710694
chr1:60105311|60126034|F	chr1|60105310|60126034|F	chr1	60105311	60126034	+	exon	NM_139150,NM_001285463,	0	0	0	0	0	0	0	0	5	2_3_0	292	0.033	4	4_4_0	314	0.025	0	0	0	0	4	2_2_0	330	0.024	0.582545	0.767961
chr1:60105311|60128073|F	chr1|60105310|60128073|F	chr1	60105311	60128073	+	exon	NM_139150,NM_001285463,	6	3_4_0	297	0.039	5	4_2_1	264	0.036	5	3_3_1	266	0.036	2	2_2_0	300	0.013	0	0	0	0	3	1_2_0	336	0.018	-1.75741	0.197209
chr1:60105311|60132033|F	chr1|60105310|60132033|F	chr1	60105311	60132033	+	exon	NM_139150,NM_001285463,	4	2_4_1	276	0.028	0	0	0	0	0	0	0	0	4	3_2_0	297	0.026	0	0	0	0	0	0	0	0	-0.0753799	0.975068
chr1:60105311|60136384|F	chr1|60105310|60136384|F	chr1	60105311	60136384	+	exon	NM_001285463,NM_139150,	0	0	0	0	0	0	0	0	0	0	0	0	0	0	0	0	4	1_2_0	247	0.031	2	2_2_0	315	0.013	4.08627	0.139447
chr1:60109222|60139343|F	chr1|60109221|60139343|F	chr1	60109222	60139343	+	exon	NM_139150,	3	3_1_0	151	0.038	0	0	0	0	0	0	0	0	0	0	0	0	2	2_2_0	140	0.028	2	1_2_0	180	0.022	0.282926	0.912113
chr1:60109222|60146172|F	chr1|60109221|60146172|F	chr1	60109222	60146172	+	exon	NM_139150,	0	0	0	0	0	0	0	0	2	1_1_1	200	0.02	0	0	0	0	0	0	0	0	0	0	0	0	-2.61876	0.279478
chr1:60109327|60139343|F	chr1|60109326|60139343|F	chr1	60109327	60139343	+	exon	NM_001285473,NM_001285463,	0	0	0	0	2	2_2_0	289	0.014	0	0	0	0	2	2_2_0	316	0.013	0	0	0	0	0	0	0	0	-0.179576	0.949892
chr1:60109327|60148202|F	chr1|60109326|60148202|F	chr1	60109327	60148202	+	exon	NM_001285473,NM_001285463,NR_104344,	2	2_2_0	331	0.012	2	1_2_0	296	0.013	0	0	0	0	3	2_2_0	324	0.018	0	0	0	0	2	1_2_0	379	0.01	0.103806	0.963801
chr1:60136264|60139343|F	chr1|60136263|60139343|F	chr1	60136264	60139343	+	exon	NM_001285463,NM_001285473,NM_139150,	5	3_3_0	213	0.045	0	0	0	0	0	0	0	0	0	0	0	0	0	0	0	0	0	0	0	0	-3.88935	0.152964
chr1:60136264|60146172|F	chr1|60136263|60146172|F	chr1	60136264	60146172	+	exon	NM_001285463,NM_001285473,NM_139150,	13	7_5_2	264	0.09	6	6_5_1	318	0.036	6	3_2_2	309	0.037	9	4_2_2	278	0.061	3	2_0_3	239	0.024	6	1_1_2	354	0.033	-0.581796	0.386956
chr1:60136264|60148202|F	chr1|60136263|60148202|F	chr1	60136264	60148202	+	exon	NM_001285473,NM_001285463,NM_139150,	0	0	0	0	0	0	0	0	0	0	0	0	0	0	0	0	0	0	0	0	2	2_1_0	307	0.013	2.51291	0.298058
chr1:60139200|60148202|F	chr1|60139199|60148202|F	chr1	60139200	60148202	+	exon	NM_001285463,NM_001285473,NM_139150,	2	2_2_0	263	0.015	0	0	0	0	0	0	0	0	0	0	0	0	0	0	0	0	0	0	0	0	-2.70747	0.272918
chr1:60181463|60195176|F	chr1|60181462|60195176|F	chr1	60181463	60195176	+	exon	NM_173444,	0	0	0	0	0	0	0	0	0	0	0	0	0	0	0	0	0	0	0	0	4	1_2_0	346	0.023	3.36847	0.217816
chr1:60181463|60200991|F	chr1|60181462|60200991|F	chr1	60181463	60200991	+	exon	NM_173444,	0	0	0	0	0	0	0	0	0	0	0	0	3	1_2_0	294	0.02	4	3_4_0	260	0.03	0	0	0	0	4.33518	0.11062
chr1:60194504|60195176|F	chr1|60194503|60195176|F	chr1	60194504	60195176	+	exon	NM_173444,	4	2_3_0	575	0.014	4	4_4_0	456	0.017	2	2_2_0	550	0.007	0	0	0	0	2	1_2_0	335	0.012	0	0	0	0	-2.17725	0.290329
chr1:60194504|60200991|F	chr1|60194503|60200991|F	chr1	60194504	60200991	+	exon	NM_173444,	0	0	0	0	0	0	0	0	4	2_4_0	514	0.015	0	0	0	0	0	0	0	0	3	1_2_0	449	0.013	-0.481291	0.854428
chr1:60194504|60206416|F	chr1|60194503|60206416|F	chr1	60194504	60206416	+	exon	NM_173444,	10	3_4_1	565	0.034	9	6_5_2	412	0.042	18	14_12_1	540	0.062	10	6_6_1	380	0.05	0	0	0	0	27	10_6_2	517	0.095	-0.17344	0.757428
chr1:60194504|60217281|F	chr1|60194503|60217281|F	chr1	60194504	60217281	+	exon	NM_173444,	3	3_3_0	487	0.012	0	0	0	0	0	0	0	0	0	0	0	0	0	0	0	0	2	1_2_0	418	0.009	-0.703215	0.798427
chr1:60222067|60224731|F	chr1|60222066|60224731|F	chr1	60222067	60224731	+	exon	NM_173444,	3	3_3_0	545	0.011	0	0	0	0	0	0	0	0	0	0	0	0	0	0	0	0	0	0	0	0	-3.21638	0.229498
chr1:60222067|60230685|F	chr1|60222066|60230685|F	chr1	60222067	60230685	+	exon	NM_173444,	0	0	0	0	0	0	0	0	3	2_1_1	561	0.011	0	0	0	0	0	0	0	0	2	1_2_0	591	0.007	-0.603916	0.826397
chr1:60224625|60230685|F	chr1|60224624|60230685|F	chr1	60224625	60230685	+	exon	NM_173444,	2	1_1_1	591	0.007	0	0	0	0	2	2_1_0	553	0.007	6	3_1_1	344	0.034	5	3_3_0	385	0.025	3	3_2_0	546	0.011	1.67849	0.290705
chr1:60224625|60237216|F	chr1|60224624|60237216|F	chr1	60224625	60237216	+	exon	NM_173444,	0	0	0	0	0	0	0	0	0	0	0	0	0	0	0	0	0	0	0	0	2	2_1_0	405	0.01	2.51291	0.298058
chr1:60244794|60251406|F	chr1|60244793|60251406|F	chr1	60244794	60251406	+	exon	NM_173444,	0	0	0	0	0	0	0	0	3	2_3_0	527	0.011	0	0	0	0	4	2_2_0	338	0.023	0	0	0	0	0.497693	0.846258
chr1:60248363|60258738|F	chr1|60248362|60258738|F	chr1	60248363	60258738	+	exon	NM_173444,	0	0	0	0	0	0	0	0	2	2_2_0	513	0.008	0	0	0	0	0	0	0	0	0	0	0	0	-2.61876	0.279478
chr1:60251035|60255052|F	chr1|60251034|60255052|F	chr1	60251035	60255052	+	exon	NM_173444,	0	0	0	0	0	0	0	0	0	0	0	0	5	2_2_0	386	0.025	0	0	0	0	0	0	0	0	3.81442	0.165119
chr1:60251035|60258738|F	chr1|60251034|60258738|F	chr1	60251035	60258738	+	exon	NM_173444,	0	0	0	0	2	2_2_0	432	0.009	5	3_4_1	537	0.018	0	0	0	0	4	3_3_0	355	0.022	0	0	0	0	-0.706197	0.736218
chr1:60270272|60272257|F	chr1|60270271|60272257|F	chr1	60270272	60272257	+	exon	NM_173444,	3	3_3_0	410	0.014	0	0	0	0	0	0	0	0	0	0	0	0	0	0	0	0	0	0	0	0	-3.21638	0.229498
chr1:60272133|60287441|F	chr1|60272132|60287441|F	chr1	60272133	60287441	+	exon	NM_173444,	0	0	0	0	0	0	0	0	2	2_2_0	376	0.011	0	0	0	0	0	0	0	0	0	0	0	0	-2.61876	0.279478
chr1:60277913|60279800|F	chr1|60277912|60279800|F	chr1	60277913	60279800	+	exon	NM_173444,	4	2_1_0	400	0.02	2	1_2_0	363	0.011	7	3_3_0	454	0.03	0	0	0	0	4	2_2_0	267	0.029	0	0	0	0	-1.59062	0.325938
chr1:60281825|60295995|F	chr1|60281824|60295995|F	chr1	60281825	60295995	+	exon	NM_173444,	6	4_5_0	351	0.033	8	5_5_0	312	0.049	10	7_8_0	319	0.059	9	3_6_1	193	0.085	10	7_8_0	220	0.083	8	5_4_0	345	0.044	0.0793337	0.896625
chr1:60283983|60290024|F	chr1|60283982|60290024|F	chr1	60283983	60290024	+	exon	NM_173444,	0	0	0	0	2	2_2_0	263	0.015	0	0	0	0	0	0	0	0	0	0	0	0	0	0	0	0	-2.81684	0.265175
chr1:60287311|60291951|F	chr1|60287310|60291951|F	chr1	60287311	60291951	+	exon	NM_173444,	0	0	0	0	0	0	0	0	0	0	0	0	0	0	0	0	0	0	0	0	2	2_2_0	317	0.012	2.51291	0.298058
chr1:60287311|60292964|F	chr1|60287310|60292964|F	chr1	60287311	60292964	+	exon	NM_173444,	0	0	0	0	0	0	0	0	4	2_3_0	362	0.022	0	0	0	0	0	0	0	0	0	0	0	0	-3.48574	0.198452
chr1:60287311|60295995|F	chr1|60287310|60295995|F	chr1	60287311	60295995	+	exon	NM_173444,	2	2_2_0	294	0.013	0	0	0	0	0	0	0	0	0	0	0	0	0	0	0	0	0	0	0	0	-2.70747	0.272918
chr1:60352121|60354656|F	chr1|60352120|60354656|F	chr1	60352121	60354656	+	exon	NM_030013,NM_001313721,	0	0	0	0	0	0	0	0	0	0	0	0	0	0	0	0	2	1_2_1	1189	0.003	0	0	0	0	2.72525	0.28161
chr1:60352121|60363357|F	chr1|60352120|60363357|F	chr1	60352121	60363357	+	exon	NM_030013,NM_001313721,	0	0	0	0	0	0	0	0	0	0	0	0	0	0	0	0	0	0	0	0	2	1_2_0	1507	0.003	2.51291	0.298058
chr1:60354514|60372644|F	chr1|60354513|60372644|F	chr1	60354514	60372644	+	exon	NM_030013,NM_001313721,	0	0	0	0	0	0	0	0	2	1_0_2	1930	0.002	0	0	0	0	0	0	0	0	0	0	0	0	-2.61876	0.279478
chr1:60363190|60376187|F	chr1|60363189|60376187|F	chr1	60363190	60376187	+	exon	NM_001313721,NM_030013,	0	0	0	0	0	0	0	0	0	0	0	0	0	0	0	0	2	1_2_0	1621	0.002	0	0	0	0	2.72525	0.28161
chr1:60366649|60379485|F	chr1|60366648|60379485|F	chr1	60366649	60379485	+	exon	NM_030013,NM_001313721,	2	2_2_0	1583	0.003	0	0	0	0	0	0	0	0	0	0	0	0	0	0	0	0	0	0	0	0	-2.70747	0.272918
chr1:60379374|60387315|F	chr1|60379373|60387315|F	chr1	60379374	60387315	+	exon	NM_001313721,NM_030013,	3	1_2_0	1919	0.003	0	0	0	0	0	0	0	0	0	0	0	0	3	3_3_0	2154	0.003	3	3_2_0	2860	0.002	0.824337	0.725467
chr1:60434243|60437232|F	chr1|60434242|60437232|F	chr1	60434243	60437232	+	exon	NM_001198571,NM_198127,NM_001198570,	3	3_2_0	826	0.007	4	3_2_1	880	0.009	6	4_5_0	953	0.012	3	1_2_0	927	0.006	4	3_3_0	779	0.01	10	6_5_0	1059	0.019	0.247247	0.79044
chr1:60434243|60444082|F	chr1|60434242|60444082|F	chr1	60434243	60444082	+	exon	NM_001198570,NM_198127,NM_001198571,	0	0	0	0	0	0	0	0	0	0	0	0	0	0	0	0	0	0	0	0	3	3_1_0	1125	0.005	3.00373	0.260131
chr1:60434243|60448202|F	chr1|60434242|60448202|F	chr1	60434243	60448202	+	exon	NM_001198571,NM_001198570,NM_198127,	0	0	0	0	0	0	0	0	0	0	0	0	2	2_2_0	862	0.005	0	0	0	0	3	3_2_0	1002	0.006	3.72285	0.175619
chr1:60434243|60453762|F	chr1|60434242|60453762|F	chr1	60434243	60453762	+	exon	NM_001198571,NM_198127,NM_001198570,	12	9_9_0	865	0.027	12	8_7_0	896	0.026	11	9_5_2	1008	0.021	0	0	0	0	0	0	0	0	18	8_10_0	1164	0.03	-1.15979	0.0801502
chr1:60434243|60470839|F	chr1|60434242|60470839|F	chr1	60434243	60470839	+	exon	NM_198127,NM_001198571,NM_001198570,	0	0	0	0	0	0	0	0	4	2_3_0	1017	0.008	0	0	0	0	2	2_1_0	780	0.005	3	2_1_0	1126	0.005	0.276838	0.907
chr1:60434243|60476832|F	chr1|60434242|60476832|F	chr1	60434243	60476832	+	exon	NM_001198570,	2	1_2_0	844	0.005	3	3_3_0	899	0.007	0	0	0	0	4	3_3_0	1027	0.008	4	3_2_0	807	0.01	2	2_1_0	1226	0.003	0.820868	0.634011
chr1:60437056|60448202|F	chr1|60437055|60448202|F	chr1	60437056	60448202	+	exon	NM_001198571,NM_198127,NM_001198570,	0	0	0	0	0	0	0	0	2	2_1_1	778	0.005	0	0	0	0	0	0	0	0	0	0	0	0	-2.61876	0.279478
chr1:60437056|60453762|F	chr1|60437055|60453762|F	chr1	60437056	60453762	+	exon	NM_001198571,NM_198127,NM_001198570,	3	2_2_0	734	0.008	6	4_5_0	889	0.013	8	7_7_0	952	0.017	7	4_5_0	918	0.015	5	4_4_0	681	0.014	18	7_5_0	1143	0.031	0.660148	0.310047
chr1:60443985|60453762|F	chr1|60443984|60453762|F	chr1	60443985	60453762	+	exon	NM_001198570,NM_198127,NM_001198571,	4	4_3_0	765	0.01	0	0	0	0	0	0	0	0	2	1_2_0	826	0.005	2	2_2_0	729	0.005	0	0	0	0	-0.025461	0.991209
chr1:60493538|60503595|R	chr1|60493537|60503595|R	chr1	60493538	60503595	-	exon	NM_001045513,	3	2_2_1	48	0.111	0	0	0	0	0	0	0	0	5	3_2_0	49	0.169	0	0	0	0	0	0	0	0	0.596897	0.806597
chr1:60493538|60533406|R	chr1|60493537|60533406|R	chr1	60493538	60533406	-	exon	NM_001045513,	0	0	0	0	0	0	0	0	0	0	0	0	0	0	0	0	0	0	0	0	4	2_2_0	31	0.205	3.36847	0.217816
chr1:60518980|60527489|R	chr1|60518979|60527489|R	chr1	60518980	60527489	-	intron	NM_001045513,	0	0	0	0	0	0	0	0	0	0	0	0	2	1_2_0	27	0.129	0	0	0	0	0	0	0	0	2.63726	0.288243
chr1:60525592|60527489|R	chr1|60525591|60527489|R	chr1	60525592	60527489	-	exon	NM_001045513,	4	3_4_0	52	0.133	2	1_2_0	49	0.075	0	0	0	0	0	0	0	0	0	0	0	0	2	1_2_0	100	0.038	-1.65864	0.502218
chr1:60525592|60533406|R	chr1|60525591|60533406|R	chr1	60525592	60533406	-	exon	NM_001045513,	0	0	0	0	0	0	0	0	8	5_5_1	56	0.222	0	0	0	0	3	2_3_0	42	0.125	0	0	0	0	-1.19784	0.580434
chr1:61767948|61785905|F	chr1|61767947|61785905|F	chr1	61767948	61785905	+	intron	NM_001081050,	0	0	0	0	0	0	0	0	2	1_0_2	34	0.105	0	0	0	0	0	0	0	0	0	0	0	0	-2.61876	0.279478
chr1:61767948|61810246|F	chr1|61767947|61810246|F	chr1	61767948	61810246	+	intron	NM_001081050,	0	0	0	0	0	0	0	0	0	0	0	0	0	0	0	0	3	2_2_0	21	0.222	0	0	0	0	3.24222	0.234967
chr1:62010307|62076494|F	chr1|62010306|62076494|F	chr1	62010307	62076494	+	exon	NM_001081050,	0	0	0	0	0	0	0	0	0	0	0	0	2	2_1_0	87	0.044	0	0	0	0	0	0	0	0	2.63726	0.288243
chr1:62198577|62238952|F	chr1|62198576|62238952|F	chr1	62198577	62238952	+	exon	NM_001081050,	2	1_2_0	101	0.038	2	2_2_0	107	0.036	0	0	0	0	0	0	0	0	0	0	0	0	0	0	0	0	-3.65791	0.18044
chr1:62211534|62238952|F	chr1|62211533|62238952|F	chr1	62211534	62238952	+	exon	NM_001081050,	0	0	0	0	0	0	0	0	0	0	0	0	0	0	0	0	0	0	0	0	6	2_3_0	103	0.104	3.90094	0.156882
chr1:62216423|62238952|F	chr1|62216422|62238952|F	chr1	62216423	62238952	+	exon	NM_001081050,	0	0	0	0	0	0	0	0	2	2_2_0	122	0.032	0	0	0	0	0	0	0	0	5	3_3_0	92	0.098	1.03973	0.696718
chr1:6227940|6234399|F	chr1|6227939|6234399|F	chr1	6227940	6234399	+	exon	NM_009826,	0	0	0	0	5	2_3_1	328	0.03	3	2_2_0	328	0.018	0	0	0	0	0	0	0	0	0	0	0	0	-4.57855	0.0819248
chr1:62343934|62345107|F	chr1|62343933|62345107|F	chr1	62343934	62345107	+	exon	NM_001081050,	13	9_10_0	185	0.123	10	3_6_0	126	0.137	5	3_4_0	161	0.058	10	4_5_0	123	0.14	8	4_6_0	112	0.125	15	4_9_0	162	0.156	0.0854219	0.883252
chr1:62440011|62532780|F	chr1|62440010|62532780|F	chr1	62440011	62532780	+	exon	NM_001081050,	0	0	0	0	0	0	0	0	0	0	0	0	0	0	0	0	0	0	0	0	4	2_1_0	127	0.059	3.36847	0.217816
chr1:6245425|6247809|F	chr1|6245424|6247809|F	chr1	6245425	6247809	+	exon	NM_009826,	5	3_3_0	48	0.172	0	0	0	0	0	0	0	0	0	0	0	0	0	0	0	0	0	0	0	0	-3.88935	0.152964
chr1:6245425|6248192|F	chr1|6245424|6248192|F	chr1	6245425	6248192	+	exon	NM_009826,	2	2_2_0	249	0.016	2	2_2_0	207	0.019	0	0	0	0	0	0	0	0	4	2_2_0	210	0.037	5	3_3_0	266	0.036	0.936663	0.628277
chr1:6245425|6250167|F	chr1|6245424|6250167|F	chr1	6245425	6250167	+	exon	NM_009826,	0	0	0	0	0	0	0	0	0	0	0	0	0	0	0	0	2	2_2_0	225	0.017	3	2_2_0	370	0.016	3.76958	0.170368
chr1:6245425|6262942|F	chr1|6245424|6262942|F	chr1	6245425	6262942	+	exon	NM_009826,	0	0	0	0	3	2_3_0	113	0.05	6	4_3_0	168	0.067	2	2_2_0	102	0.038	0	0	0	0	10	3_5_0	165	0.108	0.227406	0.868795
chr1:62479499|62479795|F	chr1|62479498|62479795|F	chr1	62479499	62479795	+	exon	NM_001081050,	0	0	0	0	0	0	0	0	0	0	0	0	2	2_2_0	94	0.041	3	1_2_0	75	0.074	0	0	0	0	3.88058	0.160025
chr1:6248066|6250167|F	chr1|6248065|6250167|F	chr1	6248066	6250167	+	exon	NM_009826,	0	0	0	0	0	0	0	0	3	2_2_0	239	0.024	0	0	0	0	0	0	0	0	0	0	0	0	-3.11686	0.239658
chr1:6248276|6250167|F	chr1|6248275|6250167|F	chr1	6248276	6250167	+	exon	NM_009826,	2	2_1_0	565	0.007	2	1_2_0	536	0.007	0	0	0	0	0	0	0	0	0	0	0	0	0	0	0	0	-3.65791	0.18044
chr1:6260930|6272771|F	chr1|6260929|6272771|F	chr1	6260930	6272771	+	exon	NM_009826,	4	3_2_0	119	0.063	3	1_1_2	92	0.061	0	0	0	0	0	0	0	0	0	0	0	0	0	0	0	0	-4.40705	0.0985158
chr1:62637566|62638184|F	chr1|62637565|62638184|F	chr1	62637566	62638184	+	exon	NM_001081050,	13	10_7_0	72	0.265	15	10_12_0	54	0.357	7	4_5_0	76	0.156	15	8_5_0	54	0.357	6	6_5_0	81	0.129	19	12_10_0	68	0.358	0.0176396	0.97416
chr1:62975275|62981380|R	chr1|62975274|62981380|R	chr1	62975275	62981380	-	intergenic_region	n/a	0	0	0	0	2	2_2_0	1	0.8	2	2_1_0	0	1	0	0	0	0	0	0	0	0	0	0	0	0	-3.60747	0.185721
chr1:63061040|63068293|R	chr1|63061039|63068293|R	chr1	63061040	63068293	-	exon	NM_001114609,NM_001081436,	3	2_2_0	65	0.085	0	0	0	0	0	0	0	0	0	0	0	0	0	0	0	0	0	0	0	0	-3.21638	0.229498
chr1:63065704|63105759|R	chr1|63065703|63105759|R	chr1	63065704	63105759	-	exon	NM_001114609,NM_001081436,	0	0	0	0	0	0	0	0	0	0	0	0	2	1_1_1	52	0.071	0	0	0	0	0	0	0	0	2.63726	0.288243
chr1:63078953|63093730|R	chr1|63078952|63093730|R	chr1	63078953	63093730	-	exon	NM_001081436,NM_001114609,	0	0	0	0	2	2_2_0	73	0.052	0	0	0	0	0	0	0	0	0	0	0	0	0	0	0	0	-2.81684	0.265175
chr1:63078953|63105759|R	chr1|63078952|63105759|R	chr1	63078953	63105759	-	exon	NM_001081436,NM_001114609,	0	0	0	0	2	2_2_0	75	0.051	3	2_2_0	97	0.058	4	4_2_0	53	0.131	0	0	0	0	3	2_2_0	75	0.074	0.325542	0.872531
chr1:63085668|63086398|R	chr1|63085667|63086398|R	chr1	63085668	63086398	-	exon	NM_001114609,NM_001081436,	3	2_3_0	81	0.069	8	5_3_1	92	0.148	12	6_5_0	107	0.183	3	3_2_0	63	0.087	0	0	0	0	4	2_3_0	102	0.073	-1.79323	0.0606588
chr1:63085668|63093730|R	chr1|63085667|63093730|R	chr1	63085668	63093730	-	exon	NM_001114609,NM_001081436,	0	0	0	0	0	0	0	0	2	2_2_0	86	0.044	0	0	0	0	0	0	0	0	0	0	0	0	-2.61876	0.279478
chr1:63085668|63105759|R	chr1|63085667|63105759|R	chr1	63085668	63105759	-	exon	NM_001081436,NM_001114609,	0	0	0	0	2	2_2_0	69	0.055	0	0	0	0	0	0	0	0	3	2_2_0	44	0.12	2	1_2_0	80	0.048	1.01045	0.693397
chr1:63093285|63105759|R	chr1|63093284|63105759|R	chr1	63093285	63105759	-	exon	NM_001081436,NM_001114609,	11	6_7_0	86	0.204	6	5_4_0	94	0.113	7	3_6_0	114	0.109	5	5_5_0	59	0.145	6	4_5_0	55	0.179	12	9_5_1	80	0.231	-0.188826	0.766195
chr1:63105656|63110826|R	chr1|63105655|63110826|R	chr1	63105656	63110826	-	intron	NM_001114609,NM_001081436,	0	0	0	0	0	0	0	0	2	2_1_0	42	0.087	3	1_2_0	34	0.15	0	0	0	0	0	0	0	0	0.524537	0.849214
chr1:63148396|63148571|R	chr1|63148395|63148571|R	chr1	63148396	63148571	-	exon	NM_145518,NM_001160039,NM_001160038,NM_001160040,	0	0	0	0	4	2_2_1	2143	0.004	11	8_7_1	2956	0.007	0	0	0	0	3	3_2_0	2415	0.002	6	4_5_0	3126	0.004	-0.809374	0.493573
chr1:63151551|63152904|R	chr1|63151550|63152904|R	chr1	63151551	63152904	-	exon	NM_001160038,NM_145518,NM_001160040,NM_001160039,	0	0	0	0	0	0	0	0	0	0	0	0	0	0	0	0	0	0	0	0	2	1_2_0	2590	0.002	2.51291	0.298058
chr1:63151551|63170914|R	chr1|63151550|63170914|R	chr1	63151551	63170914	-	exon	NM_145518,NM_001160040,NM_001160039,NM_001160038,	0	0	0	0	0	0	0	0	4	1_1_2	2486	0.003	0	0	0	0	0	0	0	0	0	0	0	0	-3.48574	0.198452
chr1:63159750|63166367|R	chr1|63159749|63166367|R	chr1	63159750	63166367	-	exon	NM_145518,NM_001160039,NM_001160040,NM_001160038,	3	3_2_0	3119	0.002	0	0	0	0	2	2_2_0	3678	0.001	0	0	0	0	3	2_2_0	3122	0.002	0	0	0	0	-0.614329	0.799188
chr1:63159750|63170914|R	chr1|63159749|63170914|R	chr1	63159750	63170914	-	exon	NM_001160039,NM_001160038,NM_001160040,NM_145518,	0	0	0	0	0	0	0	0	5	2_0_2	2972	0.003	0	0	0	0	0	0	0	0	0	0	0	0	-3.77909	0.162824
chr1:63160880|63166367|R	chr1|63160879|63166367|R	chr1	63160880	63166367	-	exon	NM_001160039,NM_001160040,NM_001160038,NM_145518,	2	2_2_0	3323	0.001	5	4_3_1	3284	0.003	0	0	0	0	0	0	0	0	0	0	0	0	0	0	0	0	-4.44597	0.0948005
chr1:63163667|63165030|R	chr1|63163666|63165030|R	chr1	63163667	63165030	-	exon	NM_145518,NM_001160038,NM_001160039,NM_001160040,	3	2_2_1	3267	0.002	0	0	0	0	2	1_1_1	3640	0.001	2	2_1_0	3637	0.001	0	0	0	0	5	2_2_2	4212	0.002	0.312814	0.879117
chr1:63163667|63166367|R	chr1|63163666|63166367|R	chr1	63163667	63166367	-	exon	NM_145518,NM_001160038,NM_001160039,NM_001160040,	3	3_1_1	3489	0.002	0	0	0	0	0	0	0	0	0	0	0	0	2	1_1_1	3533	0.001	0	0	0	0	-0.491587	0.857057
chr1:63275096|63295046|F	chr1|63275095|63295046|F	chr1	63275096	63295046	+	exon	NM_028673,	0	0	0	0	0	0	0	0	2	2_2_0	179	0.022	0	0	0	0	0	0	0	0	0	0	0	0	-2.61876	0.279478
chr1:63277931|63280877|F	chr1|63277930|63280877|F	chr1	63277931	63280877	+	exon	NM_001285936,NM_001285937,NM_001267872,NM_028673,	0	0	0	0	0	0	0	0	2	2_2_0	192	0.02	0	0	0	0	4	0_1_2	154	0.049	0	0	0	0	1.00083	0.711342
chr1:63277931|63290782|F	chr1|63277930|63290782|F	chr1	63277931	63290782	+	exon	NM_028673,NM_001267872,	7	2_5_3	145	0.088	0	0	0	0	0	0	0	0	3	1_2_0	67	0.082	0	0	0	0	0	0	0	0	-1.20546	0.588882
chr1:63277931|63295046|F	chr1|63277930|63295046|F	chr1	63277931	63295046	+	exon	NM_001285937,NM_028673,NM_001285936,NM_001267872,	5	1_2_2	287	0.034	3	3_3_0	211	0.028	4	0_1_3	219	0.035	0	0	0	0	4	2_2_0	185	0.041	8	1_3_3	241	0.062	-0.134667	0.908093
chr1:64034532|64042437|R	chr1|64034531|64042437|R	chr1	64034532	64042437	-	intergenic_region	n/a	0	0	0	0	0	0	0	0	3	1_2_0	171	0.034	0	0	0	0	0	0	0	0	0	0	0	0	-3.11686	0.239658
chr1:64042314|64079334|R	chr1|64042313|64079334|R	chr1	64042314	64079334	-	exon	NM_033563,	0	0	0	0	0	0	0	0	2	2_2_0	239	0.016	0	0	0	0	0	0	0	0	0	0	0	0	-2.61876	0.279478
chr1:64078704|64079334|R	chr1|64078703|64079334|R	chr1	64078704	64079334	-	intron	NM_033563,	0	0	0	0	0	0	0	0	3	3_3_0	166	0.035	3	1_1_1	131	0.044	2	2_2_0	83	0.046	3	1_2_0	114	0.05	1.29213	0.555856
chr1:64078707|64079334|R	chr1|64078706|64079334|R	chr1	64078707	64079334	-	exon	NM_033563,	22	14_13_0	147	0.23	26	15_18_0	143	0.267	32	18_17_0	166	0.278	35	20_23_2	134	0.343	33	19_19_1	83	0.443	28	17_10_0	115	0.327	0.174794	0.69912
chr1:64550849|64559768|F	chr1|64550848|64559768|F	chr1	64550849	64559768	+	exon	NM_009952,	4	4_1_2	516	0.015	0	0	0	0	0	0	0	0	2	1_1_1	476	0.008	0	0	0	0	0	0	0	0	-0.954809	0.722748
chr1:64550849|64570276|F	chr1|64550848|64570276|F	chr1	64550849	64570276	+	exon	NM_009952,NM_133828,	22	11_11_0	1044	0.04	27	14_13_1	966	0.053	31	17_18_1	1164	0.051	30	11_16_0	1004	0.056	0	0	0	0	25	10_11_0	1152	0.042	-0.699052	0.454877
chr1:64550849|64576309|F	chr1|64550848|64576309|F	chr1	64550849	64576309	+	exon	NM_133828,NM_009952,	2	2_2_0	993	0.004	0	0	0	0	0	0	0	0	0	0	0	0	0	0	0	0	0	0	0	0	-2.70747	0.272918
chr1:64550849|64576329|F	chr1|64550848|64576329|F	chr1	64550849	64576329	+	exon	NM_009952,NM_133828,	47	27_27_1	951	0.09	45	26_27_0	849	0.096	70	28_28_0	996	0.123	51	24_25_2	823	0.11	65	23_23_1	694	0.158	60	24_24_0	899	0.118	0.0390121	0.913091
chr1:64550849|64597445|F	chr1|64550848|64597445|F	chr1	64550849	64597445	+	exon	NM_133828,NM_009952,	3	3_3_0	908	0.007	0	0	0	0	0	0	0	0	0	0	0	0	2	2_1_0	743	0.005	4	2_2_1	1053	0.008	0.781063	0.74077
chr1:64550849|64597643|F	chr1|64550848|64597643|F	chr1	64550849	64597643	+	exon	NM_133828,NM_009952,	3	3_2_0	905	0.007	6	6_4_0	820	0.014	6	4_4_0	1128	0.011	0	0	0	0	0	0	0	0	11	4_4_0	1056	0.02	-0.645073	0.553003
chr1:64558503|64576329|F	chr1|64558502|64576329|F	chr1	64558503	64576329	+	exon	NM_001037726,NM_009952,NM_133828,	3	3_3_0	1041	0.006	2	1_2_0	1024	0.004	7	7_5_0	1157	0.012	0	0	0	0	2	2_2_0	818	0.005	5	3_3_0	1031	0.01	-0.8533	0.56417
chr1:64566217|64576329|F	chr1|64566216|64576329|F	chr1	64566217	64576329	+	exon	NM_133828,NM_001037726,NM_009952,	4	2_3_0	762	0.01	4	3_3_0	771	0.01	9	7_3_1	927	0.019	7	6_6_0	735	0.019	4	3_4_0	597	0.013	0	0	0	0	-0.648583	0.504098
chr1:64566217|64597643|F	chr1|64566216|64597643|F	chr1	64566217	64597643	+	exon	NM_133828,NM_001037726,NM_009952,	0	0	0	0	0	0	0	0	0	0	0	0	0	0	0	0	0	0	0	0	2	1_1_1	1023	0.004	2.51291	0.298058
chr1:64892752|64922482|R	chr1|64892751|64922482|R	chr1	64892752	64922482	-	exon	NM_001039493,	0	0	0	0	0	0	0	0	0	0	0	0	0	0	0	0	0	0	0	0	2	2_2_0	200	0.02	2.51291	0.298058
chr1:64921550|64922482|R	chr1|64921549|64922482|R	chr1	64921550	64922482	-	exon	NM_001039493,	3	2_2_0	171	0.034	4	4_3_0	178	0.043	6	6_5_0	238	0.048	8	4_2_0	163	0.089	7	3_3_0	122	0.103	6	6_5_0	167	0.067	0.592065	0.467809
chr1:64921550|64938539|R	chr1|64921549|64938539|R	chr1	64921550	64938539	-	exon	NM_001039493,	0	0	0	0	0	0	0	0	0	0	0	0	4	4_4_0	117	0.064	3	3_2_0	67	0.082	0	0	0	0	4.31926	0.112314
chr1:65165100|65175368|R	chr1|65165099|65175368|R	chr1	65165100	65175368	-	exon	NM_001111320,NM_010497,	0	0	0	0	0	0	0	0	0	0	0	0	0	0	0	0	3	2_3_0	1171	0.005	0	0	0	0	3.24222	0.234967
chr1:65168499|65175368|R	chr1|65168498|65175368|R	chr1	65168499	65175368	-	exon	NM_010497,NM_001111320,	0	0	0	0	0	0	0	0	0	0	0	0	0	0	0	0	0	0	0	0	2	2_2_0	1934	0.002	2.51291	0.298058
chr1:65190319|65196783|F	chr1|65190318|65196783|F	chr1	65190319	65196783	+	exon	NM_001310624,NM_011086,	0	0	0	0	2	1_2_0	322	0.012	0	0	0	0	0	0	0	0	0	0	0	0	0	0	0	0	-2.81684	0.265175
chr1:65190319|65205678|F	chr1|65190318|65205678|F	chr1	65190319	65205678	+	exon	NM_001310624,NM_011086,	4	4_3_0	433	0.018	4	3_4_0	350	0.022	5	2_3_0	415	0.024	8	4_3_0	295	0.051	9	4_3_0	239	0.07	8	4_5_1	325	0.047	0.832023	0.263392
chr1:65195656|65196783|F	chr1|65195655|65196783|F	chr1	65195656	65196783	+	exon	NM_011086,NM_001310624,	0	0	0	0	0	0	0	0	2	2_1_0	595	0.007	0	0	0	0	0	0	0	0	0	0	0	0	-2.61876	0.279478
chr1:65202716|65224329|F	chr1|65202715|65224329|F	chr1	65202716	65224329	+	exon	NM_001310624,	3	2_2_0	354	0.017	0	0	0	0	0	0	0	0	0	0	0	0	0	0	0	0	0	0	0	0	-3.21638	0.229498
chr1:65219754|65222381|F	chr1|65219753|65222381|F	chr1	65219754	65222381	+	exon	NM_001310624,NM_011086,	0	0	0	0	0	0	0	0	0	0	0	0	2	2_1_0	478	0.008	0	0	0	0	0	0	0	0	2.63726	0.288243
chr1:65230794|65238542|F	chr1|65230793|65238542|F	chr1	65230794	65238542	+	exon	NM_011086,NM_001310624,	2	0_1_2	475	0.008	0	0	0	0	0	0	0	0	0	0	0	0	0	0	0	0	0	0	0	0	-2.70747	0.272918
chr1:65230794|65258920|F	chr1|65230793|65258920|F	chr1	65230794	65258920	+	exon	NM_011086,NM_001310624,	0	0	0	0	0	0	0	0	0	0	0	0	2	1_2_1	368	0.011	0	0	0	0	0	0	0	0	2.63726	0.288243
chr1:65244396|65260119|F	chr1|65244395|65260119|F	chr1	65244396	65260119	+	exon	NM_001310624,NM_011086,	2	1_2_0	607	0.007	0	0	0	0	0	0	0	0	0	0	0	0	0	0	0	0	0	0	0	0	-2.70747	0.272918
chr1:65257909|65258920|F	chr1|65257908|65258920|F	chr1	65257909	65258920	+	exon	NM_011086,NM_001310624,	4	4_3_0	440	0.018	6	4_5_1	402	0.029	4	4_4_0	487	0.016	3	1_2_0	376	0.016	3	2_3_0	329	0.018	3	2_3_1	320	0.018	-0.735349	0.535539
chr1:65262880|65265926|F	chr1|65262879|65265926|F	chr1	65262880	65265926	+	exon	NM_001310624,NM_011086,	3	2_3_1	704	0.008	7	5_6_0	488	0.028	5	4_4_0	617	0.016	5	2_4_0	460	0.021	4	2_1_1	399	0.02	4	3_2_0	576	0.014	-0.317813	0.741566
chr1:65262880|65269976|F	chr1|65262879|65269976|F	chr1	65262880	65269976	+	exon	NM_001310624,NM_011086,	0	0	0	0	0	0	0	0	2	2_2_0	640	0.006	0	0	0	0	0	0	0	0	0	0	0	0	-2.61876	0.279478
chr1:66251662|66380773|F	chr1|66251661|66380773|F	chr1	66251662	66380773	+	exon	NM_008632,NM_001039934,	2	2_2_0	1696	0.002	2	1_2_0	1662	0.002	4	3_3_1	2059	0.004	6	3_4_1	1908	0.006	0	0	0	0	8	3_4_2	1596	0.01	0.634721	0.629561
chr1:66251662|66401521|F	chr1|66251661|66401521|F	chr1	66251662	66401521	+	exon	NM_001039934,NM_008632,	0	0	0	0	0	0	0	0	7	1_4_3	2827	0.005	0	0	0	0	0	0	0	0	0	0	0	0	-4.23241	0.116891
chr1:66321985|66380773|F	chr1|66321984|66380773|F	chr1	66321985	66380773	+	exon	NM_001310634,	0	0	0	0	2	2_2_0	820	0.005	0	0	0	0	0	0	0	0	0	0	0	0	0	0	0	0	-2.81684	0.265175
chr1:66322404|66380773|F	chr1|66322403|66380773|F	chr1	66322404	66380773	+	exon	NM_001310634,NM_001039934,NM_008632,	28	11_19_9	1671	0.032	12	5_8_5	1679	0.014	27	14_19_9	2098	0.025	9	4_5_3	1860	0.01	16	5_8_3	1489	0.021	22	7_14_4	1804	0.024	-0.601856	0.236674
chr1:66322404|66401521|F	chr1|66322403|66401521|F	chr1	66322404	66401521	+	exon	NM_001310634,NM_001039934,NM_008632,	0	0	0	0	3	0_1_2	2376	0.003	0	0	0	0	2	0_1_2	2399	0.002	0	0	0	0	0	0	0	0	-0.701135	0.799286
chr1:66362203|66380773|F	chr1|66362202|66380773|F	chr1	66362203	66380773	+	exon	NM_001039934,NM_008632,NM_001310634,	10	6_7_1	2055	0.01	10	8_9_1	1998	0.01	8	3_4_4	2436	0.007	23	17_17_0	2251	0.02	9	5_5_1	1857	0.01	21	9_10_1	2205	0.019	0.770784	0.155262
chr1:66362203|66401521|F	chr1|66362202|66401521|F	chr1	66362203	66401521	+	exon	NM_001039934,NM_008632,NM_001310634,	2	2_2_0	2795	0.001	0	0	0	0	2	2_2_0	3205	0.001	0	0	0	0	3	2_2_1	2235	0.003	0	0	0	0	-0.303831	0.903944
chr1:66380489|66380773|F	chr1|66380488|66380773|F	chr1	66380489	66380773	+	exon	NM_001310634,NM_001039934,NM_008632,	0	0	0	0	0	0	0	0	2	2_1_0	2404	0.002	0	0	0	0	0	0	0	0	0	0	0	0	-2.61876	0.279478
chr1:66380489|66401521|F	chr1|66380488|66401521|F	chr1	66380489	66401521	+	exon	NM_008632,NM_001039934,NM_001310634,	2	2_2_0	2708	0.001	3	2_3_1	2464	0.002	0	0	0	0	0	0	0	0	3	2_1_1	2087	0.003	2	1_2_0	2510	0.002	-0.144988	0.947298
chr1:66380489|66425528|F	chr1|66380488|66425528|F	chr1	66380489	66425528	+	exon	NM_001310634,NM_001039934,NM_008632,	0	0	0	0	0	0	0	0	2	2_1_0	3559	0.001	0	0	0	0	0	0	0	0	0	0	0	0	-2.61876	0.279478
chr1:66399389|66401521|F	chr1|66399388|66401521|F	chr1	66399389	66401521	+	exon	NM_001310634,NM_008632,NM_001039934,	5	2_3_2	2818	0.004	0	0	0	0	2	2_2_0	3530	0.001	0	0	0	0	0	0	0	0	0	0	0	0	-4.31491	0.107838
chr1:66399389|66425528|F	chr1|66399388|66425528|F	chr1	66399389	66425528	+	exon	NM_001310634,NM_008632,NM_001039934,	5	3_4_0	3244	0.003	4	3_3_0	3282	0.002	8	4_4_0	4167	0.004	10	7_7_0	3264	0.006	6	5_5_0	2580	0.005	5	2_3_0	3374	0.003	0.223763	0.760392
chr1:66412407|66416550|F	chr1|66412406|66416550|F	chr1	66412407	66416550	+	exon	NM_001310634,	2	1_2_0	266	0.015	0	0	0	0	0	0	0	0	5	4_3_0	148	0.063	3	3_3_0	120	0.048	8	4_3_0	217	0.069	2.65601	0.124195
chr1:66420135|66425528|F	chr1|66420134|66425528|F	chr1	66420135	66425528	+	exon	NM_001310634,NM_001039934,NM_008632,	4	1_3_0	3325	0.002	0	0	0	0	0	0	0	0	0	0	0	0	3	0_2_2	2517	0.002	2	1_2_0	3321	0.001	0.227634	0.921854
chr1:66471976|66473532|F	chr1|66471975|66473532|F	chr1	66471976	66473532	+	exon	NM_001368824,NM_175510,NM_001368825,	5	3_2_0	1001	0.01	0	0	0	0	2	1_2_0	1161	0.003	0	0	0	0	0	0	0	0	0	0	0	0	-4.31491	0.107838
chr1:66471976|66491131|F	chr1|66471975|66491131|F	chr1	66471976	66491131	+	exon	NM_001368824,NM_175510,NM_001368825,	28	19_21_0	1325	0.041	15	14_12_0	1258	0.023	18	10_11_0	1489	0.024	0	0	0	0	19	13_13_0	825	0.044	0	0	0	0	-1.65522	0.395365
chr1:66471976|66491180|F	chr1|66471975|66491180|F	chr1	66471976	66491180	+	intron	NM_175510,NM_001368825,NM_001368824,	4	2_4_0	386	0.02	4	2_3_0	391	0.02	4	2_1_0	459	0.017	0	0	0	0	4	4_3_0	272	0.029	3	2_2_0	382	0.015	-0.840719	0.558692
chr1:66483241|66491131|F	chr1|66483240|66491131|F	chr1	66483241	66491131	+	exon	NM_001368825,NM_175510,NM_001368824,	6	4_4_1	1570	0.008	6	5_5_0	1398	0.009	7	5_4_0	1741	0.008	6	4_5_0	1240	0.01	0	0	0	0	0	0	0	0	-1.69383	0.132478
chr1:66483241|66530853|F	chr1|66483240|66530853|F	chr1	66483241	66530853	+	exon	NM_175510,NM_001368824,NM_001368825,	0	0	0	0	4	2_3_0	1006	0.008	0	0	0	0	0	0	0	0	0	0	0	0	0	0	0	0	-3.72185	0.173936
chr1:66503530|66510924|F	chr1|66503529|66510924|F	chr1	66503530	66510924	+	exon	NM_001368824,NM_001368825,NM_175510,	0	0	0	0	0	0	0	0	0	0	0	0	3	1_2_1	913	0.007	0	0	0	0	0	0	0	0	3.14355	0.245181
chr1:66503530|66530853|F	chr1|66503529|66530853|F	chr1	66503530	66530853	+	exon	NM_175510,NM_001368824,NM_001368825,	0	0	0	0	0	0	0	0	5	3_5_0	1802	0.006	0	0	0	0	0	0	0	0	2	1_2_0	1047	0.004	-1.26452	0.631934
chr1:66521455|66530853|F	chr1|66521454|66530853|F	chr1	66521455	66530853	+	exon	NM_001368824,NM_001368825,NM_175510,	31	24_17_0	895	0.065	21	13_15_1	713	0.056	26	13_17_1	1005	0.049	0	0	0	0	24	17_16_0	567	0.078	32	16_14_0	822	0.072	-0.597656	0.578334
chr1:66521455|66570002|F	chr1|66521454|66570002|F	chr1	66521455	66570002	+	exon	NM_175510,NM_001368824,NM_001368825,	0	0	0	0	0	0	0	0	3	2_2_0	831	0.007	0	0	0	0	0	0	0	0	0	0	0	0	-3.11686	0.239658
chr1:66527872|66590330|F	chr1|66527871|66590330|F	chr1	66527872	66590330	+	exon	NM_175510,NM_001368825,	0	0	0	0	0	0	0	0	0	0	0	0	0	0	0	0	9	2_1_0	684	0.026	0	0	0	0	4.72786	0.0708581
chr1:66529972|66530853|F	chr1|66529971|66530853|F	chr1	66529972	66530853	+	exon	NM_001368824,NM_175510,NM_001368825,	0	0	0	0	0	0	0	0	0	0	0	0	0	0	0	0	0	0	0	0	4	2_1_0	1115	0.007	3.36847	0.217816
chr1:66549728|66555099|F	chr1|66549727|66555099|F	chr1	66549728	66555099	+	exon	NM_175510,NM_001368825,NM_001368824,	0	0	0	0	0	0	0	0	0	0	0	0	0	0	0	0	3	2_1_0	666	0.009	0	0	0	0	3.24222	0.234967
chr1:66549728|66570002|F	chr1|66549727|66570002|F	chr1	66549728	66570002	+	exon	NM_001368824,NM_001368825,NM_175510,	0	0	0	0	0	0	0	0	0	0	0	0	2	1_2_0	684	0.006	0	0	0	0	2	1_2_0	797	0.005	3.44453	0.210286
chr1:66554927|66570002|F	chr1|66554926|66570002|F	chr1	66554927	66570002	+	exon	NM_001368824,NM_001368825,NM_175510,	0	0	0	0	0	0	0	0	0	0	0	0	4	2_2_0	662	0.012	0	0	0	0	0	0	0	0	3.51764	0.202193
chr1:66590195|66593798|F	chr1|66590194|66593798|F	chr1	66590195	66593798	+	exon	NM_001368825,NM_175510,NM_001368824,	3	2_1_0	1167	0.005	5	2_4_0	937	0.011	2	2_1_0	1175	0.003	2	2_2_0	758	0.005	0	0	0	0	0	0	0	0	-2.25393	0.275098
chr1:66590195|66601220|F	chr1|66590194|66601220|F	chr1	66590195	66601220	+	exon	NM_001368825,NM_175510,NM_001368824,	3	2_3_0	1062	0.006	3	2_3_0	905	0.007	2	2_2_0	1220	0.003	7	5_4_0	625	0.022	0	0	0	0	6	2_3_0	756	0.016	0.513067	0.703771
chr1:66590195|66608492|F	chr1|66590194|66608492|F	chr1	66590195	66608492	+	exon	NM_001368825,NM_175510,NM_001368824,	8	6_4_0	1007	0.016	0	0	0	0	7	4_4_0	1170	0.012	0	0	0	0	0	0	0	0	0	0	0	0	-5.35705	0.0176714
chr1:66590195|66612288|F	chr1|66590194|66612288|F	chr1	66590195	66612288	+	exon	NM_001368825,NM_175510,NM_001368824,	2	2_2_0	814	0.005	3	2_2_0	708	0.008	3	3_2_0	990	0.006	0	0	0	0	4	2_4_0	444	0.018	8	5_3_0	587	0.027	0.416428	0.767239
chr1:66590195|66627322|F	chr1|66590194|66627322|F	chr1	66590195	66627322	+	exon	NM_001368824,NM_001368825,NM_175510,	0	0	0	0	9	1_7_0	669	0.026	10	1_8_0	934	0.021	0	0	0	0	0	0	0	0	0	0	0	0	-5.75152	0.00387436
chr1:66593665|66601220|F	chr1|66593664|66601220|F	chr1	66593665	66601220	+	exon	NM_001368824,NM_175510,NM_001368825,	2	2_1_0	970	0.004	0	0	0	0	5	3_3_0	1053	0.009	0	0	0	0	0	0	0	0	0	0	0	0	-4.26599	0.113137
chr1:66593665|66612288|F	chr1|66593664|66612288|F	chr1	66593665	66612288	+	exon	NM_001368824,NM_175510,NM_001368825,	2	2_1_0	740	0.005	0	0	0	0	0	0	0	0	0	0	0	0	4	3_2_0	460	0.017	0	0	0	0	0.913577	0.734694
chr1:66627191|66637014|F	chr1|66627190|66637014|F	chr1	66627191	66637014	+	exon	NM_001368824,NM_001368825,	0	0	0	0	0	0	0	0	0	0	0	0	0	0	0	0	4	1_2_0	411	0.019	0	0	0	0	3.62263	0.190926
chr1:66699638|66718011|F	chr1|66699637|66718011|F	chr1	66699638	66718011	+	intergenic_region	n/a	0	0	0	0	0	0	0	0	0	0	0	0	3	2_1_0	944	0.006	0	0	0	0	0	0	0	0	3.14355	0.245181
chr1:66706446|66718011|F	chr1|66706445|66718011|F	chr1	66706446	66718011	+	exon	NM_001310644,NM_001310642,NM_001310643,NM_025683,	5	2_2_1	1395	0.007	2	2_2_0	1473	0.003	0	0	0	0	0	0	0	0	2	1_1_1	1229	0.003	0	0	0	0	-1.67572	0.47348
chr1:66714577|66718011|F	chr1|66714576|66718011|F	chr1	66714577	66718011	+	exon	NM_001310644,NM_001310642,NM_001310643,NM_025683,	12	9_6_0	1475	0.016	7	6_5_0	1568	0.009	6	5_4_0	1688	0.007	11	8_7_0	1507	0.014	4	4_3_0	1242	0.006	0	0	0	0	-0.799703	0.254781
chr1:66714577|66744339|F	chr1|66714576|66744339|F	chr1	66714577	66744339	+	intergenic_region	n/a	0	0	0	0	5	3_1_0	610	0.016	2	2_2_0	721	0.006	0	0	0	0	4	1_2_2	513	0.015	3	1_1_1	695	0.009	-0.139565	0.937827
chr1:66714577|66753518|F	chr1|66714576|66753518|F	chr1	66714577	66753518	+	intergenic_region	n/a	0	0	0	0	0	0	0	0	0	0	0	0	0	0	0	0	0	0	0	0	4	3_1_1	689	0.011	3.36847	0.217816
chr1:66724558|66726808|R	chr1|66724557|66726808|R	chr1	66724558	66726808	-	exon	NM_001368830,NM_001122738,NM_177645,NM_001357156,	2	1_2_0	325	0.012	2	1_1_1	301	0.013	0	0	0	0	4	2_3_0	256	0.03	0	0	0	0	4	1_2_0	330	0.024	0.731038	0.719642
chr1:66735637|66738213|R	chr1|66735636|66738213|R	chr1	66735637	66738213	-	exon	NM_177645,NM_001357156,NM_001368830,NM_001357157,NM_001122738,	2	1_0_2	335	0.012	0	0	0	0	0	0	0	0	0	0	0	0	0	0	0	0	0	0	0	0	-2.70747	0.272918
chr1:66735637|66762252|R	chr1|66735636|66762252|R	chr1	66735637	66762252	-	exon	NM_001368830,NM_001357156,NM_001357157,NM_001122738,NM_177645,	0	0	0	0	0	0	0	0	0	0	0	0	0	0	0	0	0	0	0	0	4	2_3_0	492	0.016	3.36847	0.217816
chr1:66735637|66802168|R	chr1|66735636|66802168|R	chr1	66735637	66802168	-	exon	NM_001368830,NM_001357156,NM_001357157,NM_001122738,NM_177645,	0	0	0	0	0	0	0	0	0	0	0	0	0	0	0	0	0	0	0	0	2	2_1_0	522	0.008	2.51291	0.298058
chr1:66762048|66778108|R	chr1|66762047|66778108|R	chr1	66762048	66778108	-	exon	NM_177645,NM_001357156,NM_001357157,NM_001122738,NM_001368830,	4	3_2_0	496	0.016	0	0	0	0	3	3_3_0	637	0.009	0	0	0	0	2	2_2_0	387	0.01	2	1_2_0	538	0.007	-0.803731	0.707237
chr1:66762048|66802168|R	chr1|66762047|66802168|R	chr1	66762048	66802168	-	exon	NM_177645,NM_001357156,NM_001357157,NM_001122738,NM_001368830,	18	11_10_0	517	0.065	0	0	0	0	33	24_20_1	678	0.089	29	16_17_0	499	0.104	25	15_16_0	465	0.097	54	19_17_0	566	0.16	1.0193	0.419073
chr1:66762048|66807604|R	chr1|66762047|66807604|R	chr1	66762048	66807604	-	exon	NM_001357156,NM_001357157,	28	19_17_3	242	0.188	23	12_10_2	259	0.151	53	21_18_1	352	0.231	55	20_18_4	218	0.335	36	19_19_2	206	0.259	0	0	0	0	-0.193857	0.91007
chr1:66772906|66778108|R	chr1|66772905|66778108|R	chr1	66772906	66778108	-	exon	NM_001122738,NM_001357157,NM_001368830,NM_001357156,NM_177645,	8	6_7_0	557	0.028	0	0	0	0	8	3_4_0	700	0.022	4	3_2_0	484	0.016	2	2_2_0	419	0.009	4	3_2_0	560	0.014	-0.726051	0.502328
chr1:66772906|66779633|R	chr1|66772905|66779633|R	chr1	66772906	66779633	-	intron	NM_001122738,NM_177645,NM_001357157,NM_001368830,NM_001357156,	3	2_2_0	262	0.022	0	0	0	0	0	0	0	0	0	0	0	0	0	0	0	0	0	0	0	0	-3.21638	0.229498
chr1:66772906|66802168|R	chr1|66772905|66802168|R	chr1	66772906	66802168	-	exon	NM_001122738,NM_001357157,NM_001368830,NM_001357156,NM_177645,	71	37_37_3	579	0.197	0	0	0	0	105	39_42_4	738	0.222	116	36_39_2	562	0.292	85	32_33_1	492	0.257	119	31_36_4	591	0.287	0.829361	0.643597
chr1:66772906|66807604|R	chr1|66772905|66807604|R	chr1	66772906	66807604	-	exon	NM_001357157,NM_001357156,	35	21_23_4	304	0.187	0	0	0	0	38	23_22_3	414	0.155	48	17_15_5	284	0.253	24	17_15_3	236	0.169	58	18_17_1	325	0.263	0.76146	0.636012
chr1:66777967|66802168|R	chr1|66777966|66802168|R	chr1	66777967	66802168	-	exon	NM_177645,NM_001357156,NM_001368830,NM_001357157,NM_001122738,	2	2_2_0	698	0.006	2	2_2_0	626	0.006	4	3_4_0	810	0.01	3	2_2_0	695	0.009	0	0	0	0	4	4_4_0	682	0.012	-0.322269	0.854527
chr1:66777967|66807604|R	chr1|66777966|66807604|R	chr1	66777967	66807604	-	exon	NM_001357156,NM_001357157,	0	0	0	0	0	0	0	0	0	0	0	0	0	0	0	0	2	2_2_0	343	0.012	0	0	0	0	2.72525	0.28161
chr1:66797964|66802168|R	chr1|66797963|66802168|R	chr1	66797964	66802168	-	intron	NM_001122738,NM_177645,NM_001357157,NM_001368830,NM_001357156,	2	0_1_2	363	0.011	3	0_2_3	352	0.017	0	0	0	0	0	0	0	0	0	0	0	0	0	0	0	0	-3.97144	0.146998
chr1:66797964|66807604|R	chr1|66797963|66807604|R	chr1	66797964	66807604	-	intron	NM_001122738,NM_177645,NM_001357157,NM_001368830,NM_001357156,	2	0_1_2	87	0.044	0	0	0	0	0	0	0	0	0	0	0	0	0	0	0	0	4	2_2_1	83	0.088	0.661752	0.806712
chr1:66801049|66802168|R	chr1|66801048|66802168|R	chr1	66801049	66802168	-	exon	NM_177645,NM_001357156,NM_001368830,NM_001122738,NM_001357157,	126	49_51_1	697	0.266	125	40_40_2	648	0.278	165	52_51_4	806	0.29	133	45_47_2	605	0.305	97	37_41_2	558	0.258	151	35_32_3	680	0.308	-0.240367	0.346576
chr1:66801049|66807604|R	chr1|66801048|66807604|R	chr1	66801049	66807604	-	exon	NM_001357156,NM_001357157,	100	40_35_5	423	0.321	74	37_34_6	376	0.282	126	47_41_9	484	0.342	98	37_33_4	325	0.376	130	45_36_7	299	0.465	131	31_30_12	412	0.389	0.177155	0.521474
chr1:6737580|6753036|F	chr1|6737579|6753036|F	chr1	6737580	6753036	+	exon	NM_001244692,NR_045188,	0	0	0	0	2	2_1_1	1105	0.004	4	2_1_2	1207	0.007	0	0	0	0	0	0	0	0	0	0	0	0	-4.11079	0.131536
chr1:6737580|6770974|F	chr1|6737579|6770974|F	chr1	6737580	6770974	+	exon	NR_045188,NM_001244692,	17	11_4_10	1194	0.028	8	4_0_6	1134	0.014	15	9_1_9	1254	0.023	7	3_0_5	1052	0.013	6	4_0_5	959	0.012	16	8_1_6	1321	0.024	-0.585316	0.300419
chr1:6737580|6803105|F	chr1|6737579|6803105|F	chr1	6737580	6803105	+	exon	NM_001244692,NR_045188,	0	0	0	0	0	0	0	0	0	0	0	0	0	0	0	0	0	0	0	0	2	1_1_1	1012	0.004	2.51291	0.298058
chr1:6752296|6770974|F	chr1|6752295|6770974|F	chr1	6752296	6770974	+	exon	NR_045188,NR_045189,	18	9_2_13	1132	0.031	11	9_0_8	1044	0.021	10	5_1_8	1115	0.018	4	2_0_4	944	0.008	8	5_1_6	884	0.018	9	5_0_6	1196	0.015	-0.995658	0.0919361
chr1:6752296|6777012|F	chr1|6752295|6777012|F	chr1	6752296	6777012	+	intron	NM_001244692,NM_001244693,NM_173868,NR_045188,NR_045189,	0	0	0	0	0	0	0	0	2	0_1_2	154	0.025	0	0	0	0	0	0	0	0	0	0	0	0	-2.61876	0.279478
chr1:6752296|6803105|F	chr1|6752295|6803105|F	chr1	6752296	6803105	+	exon	NR_045189,NR_045188,	0	0	0	0	2	2_2_0	939	0.004	2	2_2_0	763	0.005	0	0	0	0	5	5_5_0	742	0.013	0	0	0	0	0.30822	0.893012
chr1:6752994|6803105|F	chr1|6752993|6803105|F	chr1	6752994	6803105	+	exon	NR_045189,NR_045188,NM_173868,NM_001244693,NM_001244692,	0	0	0	0	3	1_3_2	1741	0.003	0	0	0	0	0	0	0	0	0	0	0	0	0	0	0	0	-3.33877	0.217395
chr1:6768898|6803105|F	chr1|6768897|6803105|F	chr1	6768898	6803105	+	exon	NM_001244693,NR_045189,NM_001244692,NM_173868,NR_045188,	0	0	0	0	0	0	0	0	3	1_2_1	1488	0.004	0	0	0	0	0	0	0	0	0	0	0	0	-3.11686	0.239658
chr1:6795386|6803105|F	chr1|6795385|6803105|F	chr1	6795386	6803105	+	exon	NR_045188,NR_045189,NM_173868,NM_001244692,NM_001244693,	9	7_7_0	1803	0.01	7	6_6_1	1836	0.008	6	5_5_0	1767	0.007	12	6_7_0	1708	0.014	7	5_6_1	1461	0.009	3	2_2_1	1969	0.003	-0.0850313	0.896534
chr1:6795386|6810678|F	chr1|6795385|6810678|F	chr1	6795386	6810678	+	exon	NR_045188,NM_173868,NM_001244693,NM_001244692,NR_045189,	0	0	0	0	0	0	0	0	3	3_2_0	1820	0.003	3	3_2_0	1570	0.004	5	3_3_0	1320	0.008	5	3_3_0	1935	0.005	1.96185	0.269136
chr1:6795386|6833678|F	chr1|6795385|6833678|F	chr1	6795386	6833678	+	exon	NR_045188,NR_045189,NM_173868,NM_001244692,NM_001244693,	12	8_8_0	1620	0.015	8	7_5_0	1677	0.009	10	6_6_0	1795	0.011	9	7_4_0	1548	0.011	5	3_3_0	1366	0.007	0	0	0	0	-1.14105	0.0864781
chr1:6802320|6810678|F	chr1|6802319|6810678|F	chr1	6802320	6810678	+	exon	NR_045188,NM_001244692,NM_173868,NR_045189,NM_001244693,	0	0	0	0	0	0	0	0	0	0	0	0	7	3_3_0	1580	0.009	0	0	0	0	0	0	0	0	4.2704	0.117641
chr1:6802320|6820145|F	chr1|6802319|6820145|F	chr1	6802320	6820145	+	exon	NM_001244693,NR_045189,NM_001244692,NM_173868,NR_045188,	0	0	0	0	0	0	0	0	3	2_3_0	1849	0.003	0	0	0	0	5	3_3_0	1465	0.007	0	0	0	0	0.793138	0.74501
chr1:6802320|6833678|F	chr1|6802319|6833678|F	chr1	6802320	6833678	+	exon	NR_045189,NR_045188,NM_173868,NM_001244693,NM_001244692,	7	3_3_0	1520	0.009	7	6_4_0	1581	0.009	6	6_6_0	1705	0.007	4	3_3_0	1558	0.005	5	5_4_0	1405	0.007	10	7_4_0	2169	0.009	-0.209708	0.770848
chr1:6807543|6833678|F	chr1|6807542|6833678|F	chr1	6807543	6833678	+	exon	NM_001244692,NM_001244693,NM_173868,NR_045188,NR_045189,	4	3_2_0	954	0.008	3	1_3_0	1097	0.005	3	2_3_0	1087	0.005	3	3_2_0	992	0.006	0	0	0	0	0	0	0	0	-1.70974	0.379923
chr1:6807543|6844371|F	chr1|6807542|6844371|F	chr1	6807543	6844371	+	exon	NM_001244693,NM_001244692,NR_045188,NR_045189,NM_173868,	0	0	0	0	2	2_1_0	1277	0.003	0	0	0	0	0	0	0	0	3	2_2_0	1053	0.006	0	0	0	0	0.425497	0.877013
chr1:6817603|6833678|F	chr1|6817602|6833678|F	chr1	6817603	6833678	+	exon	NM_001244692,NM_001244693,NM_173868,NR_045188,NR_045189,	5	3_4_1	1150	0.009	6	3_5_0	1265	0.009	7	5_4_0	1339	0.01	4	2_4_0	1155	0.007	0	0	0	0	3	2_2_0	1539	0.004	-1.44776	0.198302
chr1:6827776|6833678|F	chr1|6827775|6833678|F	chr1	6827776	6833678	+	exon	NM_001244692,NM_001244693,NM_173868,NR_045189,NR_045188,	0	0	0	0	0	0	0	0	0	0	0	0	0	0	0	0	3	2_2_0	1112	0.005	0	0	0	0	3.24222	0.234967
chr1:6827776|6844371|F	chr1|6827775|6844371|F	chr1	6827776	6844371	+	exon	NM_001244692,NM_001244693,NM_173868,NR_045189,NR_045188,	0	0	0	0	0	0	0	0	0	0	0	0	0	0	0	0	5	4_5_1	1272	0.008	3	3_2_0	1705	0.004	4.46862	0.0953768
chr1:6842139|6848995|F	chr1|6842138|6848995|F	chr1	6842139	6848995	+	exon	NM_001244692,NM_001244693,NM_173868,NR_045189,NR_045188,	0	0	0	0	3	3_3_0	1586	0.004	4	3_3_0	1812	0.004	0	0	0	0	2	1_2_1	1414	0.003	2	1_2_0	2061	0.002	-0.846778	0.689765
chr1:6842139|6855472|F	chr1|6842138|6855472|F	chr1	6842139	6855472	+	exon	NR_045188,NR_045189,NM_173868,NM_001244692,NM_001244693,	5	3_3_1	1394	0.007	6	2_4_3	1584	0.008	11	5_10_3	1742	0.012	8	3_7_1	1506	0.011	11	8_9_1	1387	0.016	10	3_5_2	2117	0.009	0.313204	0.60897
chr1:6842139|6857443|F	chr1|6842138|6857443|F	chr1	6842139	6857443	+	exon	NR_045188,NM_173868,NR_045189,NM_001244692,NM_001244693,	0	0	0	0	0	0	0	0	0	0	0	0	0	0	0	0	0	0	0	0	4	2_2_1	2016	0.004	3.36847	0.217816
chr1:69570493|69578047|R	chr1|69570492|69578047|R	chr1	69570493	69578047	-	exon	NM_011770,	11	2_5_0	160	0.121	6	4_5_0	181	0.062	8	6_7_0	203	0.073	6	3_4_0	153	0.073	10	8_7_0	104	0.161	9	4_7_0	131	0.121	-0.0920542	0.880511
chr1:69570493|69685797|R	chr1|69570492|69685797|R	chr1	69570493	69685797	-	exon	NM_011770,	0	0	0	0	0	0	0	0	0	0	0	0	0	0	0	0	2	1_1_1	61	0.062	0	0	0	0	2.72525	0.28161
chr1:71046678|71075480|R	chr1|71046677|71075480|R	chr1	71046678	71075480	-	exon	NM_007525,	0	0	0	0	0	0	0	0	0	0	0	0	3	2_2_0	61	0.09	3	1_2_0	31	0.162	0	0	0	0	4.11691	0.136545
chr1:71046678|71089527|R	chr1|71046677|71089527|R	chr1	71046678	71089527	-	exon	NM_007525,	0	0	0	0	0	0	0	0	4	2_0_3	3	0.727	2	2_2_0	17	0.19	0	0	0	0	0	0	0	0	-0.849551	0.752712
chr1:71053613|71089527|R	chr1|71053612|71089527|R	chr1	71053613	71089527	-	exon	NM_007525,	0	0	0	0	0	0	0	0	3	2_1_1	9	0.4	0	0	0	0	0	0	0	0	0	0	0	0	-3.11686	0.239658
chr1:71065479|71075480|R	chr1|71065478|71075480|R	chr1	71065479	71075480	-	exon	NM_007525,	2	2_2_0	19	0.174	0	0	0	0	0	0	0	0	0	0	0	0	0	0	0	0	0	0	0	0	-2.70747	0.272918
chr1:71074543|71089527|R	chr1|71074542|71089527|R	chr1	71074543	71089527	-	exon	NM_007525,	8	3_4_1	11	0.593	6	5_3_2	13	0.48	4	3_3_0	11	0.421	3	2_1_2	32	0.158	4	3_2_2	20	0.286	5	2_1_4	16	0.385	-0.693238	0.444337
chr1:7120194|7120599|F	chr1|7120193|7120599|F	chr1	7120194	7120599	+	exon	NM_183028,	0	0	0	0	0	0	0	0	3	3_3_0	1951	0.003	0	0	0	0	0	0	0	0	0	0	0	0	-3.11686	0.239658
chr1:7120194|7120615|F	chr1|7120193|7120615|F	chr1	7120194	7120615	+	exon	NM_183028,	101	32_33_4	1771	0.102	0	0	0	0	95	27_25_5	1819	0.095	79	32_30_1	1951	0.075	102	37_34_2	1732	0.105	110	29_31_4	2608	0.078	0.533658	0.766392
chr1:7120194|7138766|F	chr1|7120193|7138766|F	chr1	7120194	7138766	+	intron	NM_183028,	0	0	0	0	0	0	0	0	0	0	0	0	0	0	0	0	0	0	0	0	3	1_2_0	392	0.015	3.00373	0.260131
chr1:7120194|7147739|F	chr1|7120193|7147739|F	chr1	7120194	7147739	+	exon	NM_183028,	13	8_8_1	1157	0.022	3	3_2_0	997	0.006	13	10_9_0	1229	0.021	0	0	0	0	11	7_8_0	1137	0.019	12	4_5_0	1638	0.014	-0.40633	0.505178
chr1:71564406|71573036|F	chr1|71564405|71573036|F	chr1	71564406	71573036	+	exon	NM_026195,	0	0	0	0	0	0	0	0	0	0	0	0	0	0	0	0	3	2_2_0	823	0.007	0	0	0	0	3.24222	0.234967
chr1:71963177|71963792|R	chr1|71963176|71963792|R	chr1	71963177	71963792	-	intron	NR_040454,	2	2_1_1	72	0.053	4	3_4_0	79	0.092	2	2_1_0	82	0.047	0	0	0	0	0	0	0	0	0	0	0	0	-4.57439	0.0822164
chr1:72267083|72270373|R	chr1|72267082|72270373|R	chr1	72267083	72270373	-	intron	NR_155355,NM_001356516,NM_023523,	0	0	0	0	0	0	0	0	0	0	0	0	0	0	0	0	2	2_2_0	359	0.011	0	0	0	0	2.72525	0.28161
chr1:72310435|72334698|F	chr1|72310434|72334698|F	chr1	72310435	72334698	+	exon	NM_001357519,NM_009533,	0	0	0	0	2	2_0_1	916	0.004	0	0	0	0	0	0	0	0	0	0	0	0	0	0	0	0	-2.81684	0.265175
chr1:72312408|72315581|F	chr1|72312407|72315581|F	chr1	72312408	72315581	+	exon	NM_001357520,NM_001357519,NM_009533,	5	3_4_0	1242	0.008	7	6_6_1	1148	0.012	4	4_4_0	1572	0.005	0	0	0	0	2	2_1_0	1103	0.004	6	2_2_0	1449	0.008	-1.14119	0.323456
chr1:72318999|72334698|F	chr1|72318998|72334698|F	chr1	72318999	72334698	+	exon	NM_001357520,NM_009533,NM_001357519,	0	0	0	0	0	0	0	0	2	2_0_1	1547	0.003	0	0	0	0	0	0	0	0	0	0	0	0	-2.61876	0.279478
chr1:72318999|72346424|F	chr1|72318998|72346424|F	chr1	72318999	72346424	+	exon	NM_001357520,NM_009533,NM_001357519,	5	4_4_0	1481	0.007	0	0	0	0	3	2_2_0	1724	0.003	5	4_1_0	1453	0.007	0	0	0	0	0	0	0	0	-0.681135	0.722298
chr1:72318999|72356886|F	chr1|72318998|72356886|F	chr1	72318999	72356886	+	exon	NM_001357520,NM_009533,NM_001357519,	7	5_2_3	1599	0.009	0	0	0	0	3	3_3_0	1931	0.003	3	2_1_1	1483	0.004	5	3_3_0	1312	0.008	3	1_1_1	1922	0.003	0.0837483	0.949744
chr1:72325074|72356886|F	chr1|72325073|72356886|F	chr1	72325074	72356886	+	exon	NM_001357520,NM_001357519,NM_009533,	2	2_1_1	1552	0.003	0	0	0	0	0	0	0	0	0	0	0	0	0	0	0	0	0	0	0	0	-2.70747	0.272918
chr1:72343009|72346424|F	chr1|72343008|72346424|F	chr1	72343009	72346424	+	exon	NM_009533,NM_001357519,NM_001357520,	0	0	0	0	0	0	0	0	0	0	0	0	0	0	0	0	5	1_1_1	1193	0.008	0	0	0	0	3.92333	0.156772
chr1:72343009|72354336|F	chr1|72343008|72354336|F	chr1	72343009	72354336	+	exon	NM_001357519,NM_009533,NM_001357520,	0	0	0	0	0	0	0	0	0	0	0	0	2	1_2_0	1144	0.003	0	0	0	0	0	0	0	0	2.63726	0.288243
chr1:72343009|72356886|F	chr1|72343008|72356886|F	chr1	72343009	72356886	+	exon	NM_009533,NM_001357519,NM_001357520,	5	4_2_1	1391	0.007	3	2_3_1	1391	0.004	3	3_3_0	1743	0.003	4	3_3_0	1374	0.006	4	2_2_2	1209	0.007	0	0	0	0	-0.488658	0.729875
chr1:72354243|72383769|F	chr1|72354242|72383769|F	chr1	72354243	72383769	+	exon	NM_001357519,NM_009533,NM_001357520,	2	2_1_0	1843	0.002	0	0	0	0	0	0	0	0	0	0	0	0	0	0	0	0	4	3_3_0	2308	0.003	0.661752	0.806712
chr1:72381619|72383769|F	chr1|72381618|72383769|F	chr1	72381619	72383769	+	exon	NM_001357519,NM_009533,NM_001357520,	0	0	0	0	6	3_2_4	1649	0.007	5	2_1_1	2027	0.005	6	5_4_0	1715	0.007	7	6_2_3	1547	0.009	13	6_4_5	2231	0.012	1.07505	0.165521
chr1:72447156|72452597|R	chr1|72447155|72452597|R	chr1	72447156	72452597	-	exon	NM_001045533,	18	12_15_0	158	0.186	17	14_11_0	174	0.163	0	0	0	0	9	8_7_0	128	0.123	15	9_10_2	118	0.203	28	12_11_0	196	0.222	0.3685	0.531424
chr1:74444413|74456220|R	chr1|74444412|74456220|R	chr1	74444413	74456220	-	exon	NM_176972,NM_001310662,	0	0	0	0	0	0	0	0	2	2_1_1	676	0.006	0	0	0	0	0	0	0	0	0	0	0	0	-2.61876	0.279478
chr1:74450495|74454083|R	chr1|74450494|74454083|R	chr1	74450495	74454083	-	exon	NM_176972,NM_001310662,	3	2_3_1	712	0.008	0	0	0	0	0	0	0	0	3	1_3_1	612	0.01	2	1_2_1	567	0.007	6	1_2_0	766	0.015	1.6146	0.402537
chr1:74450495|74456220|R	chr1|74450494|74456220|R	chr1	74450495	74456220	-	exon	NM_176972,NM_001310662,	4	4_4_0	646	0.012	4	1_3_1	602	0.013	4	1_3_1	667	0.012	0	0	0	0	7	4_4_1	449	0.03	0	0	0	0	-0.758456	0.590246
chr1:74450495|74461730|R	chr1|74450494|74461730|R	chr1	74450495	74461730	-	exon	NM_001310662,NM_176972,	0	0	0	0	3	1_2_1	560	0.011	0	0	0	0	2	1_1_1	542	0.007	4	4_4_0	482	0.016	0	0	0	0	0.804411	0.725168
chr1:74450495|74468384|R	chr1|74450494|74468384|R	chr1	74450495	74468384	-	exon	NM_001310662,NM_176972,	0	0	0	0	0	0	0	0	0	0	0	0	3	1_2_1	540	0.011	0	0	0	0	0	0	0	0	3.14355	0.245181
chr1:74450495|74479749|R	chr1|74450494|74479749|R	chr1	74450495	74479749	-	exon	NM_176972,NM_001310662,	0	0	0	0	0	0	0	0	3	1_3_0	775	0.008	0	0	0	0	2	1_2_0	587	0.007	0	0	0	0	-0.392175	0.88466
chr1:74452687|74456220|R	chr1|74452686|74456220|R	chr1	74452687	74456220	-	exon	NM_176972,NM_001310662,	7	3_2_0	662	0.021	8	5_7_0	660	0.024	9	5_4_0	808	0.022	9	5_4_0	599	0.029	6	6_5_0	508	0.023	6	2_4_0	696	0.017	-0.288555	0.656433
chr1:74456079|74468384|R	chr1|74456078|74468384|R	chr1	74456079	74468384	-	exon	NM_176972,NM_001310662,	0	0	0	0	0	0	0	0	5	4_5_0	684	0.014	0	0	0	0	0	0	0	0	5	3_1_0	672	0.015	-0.118352	0.958572
chr1:74466915|74471686|R	chr1|74466914|74471686|R	chr1	74466915	74471686	-	exon	NM_176972,NM_001310662,	0	0	0	0	0	0	0	0	0	0	0	0	0	0	0	0	0	0	0	0	5	1_2_0	601	0.016	3.65902	0.183001
chr1:74470537|74471686|R	chr1|74470536|74471686|R	chr1	74470537	74471686	-	exon	NM_001310662,NM_176972,	0	0	0	0	0	0	0	0	2	1_2_0	614	0.006	0	0	0	0	0	0	0	0	0	0	0	0	-2.61876	0.279478
chr1:74470537|74475144|R	chr1|74470536|74475144|R	chr1	74470537	74475144	-	exon	NM_176972,NM_001310662,	0	0	0	0	0	0	0	0	0	0	0	0	0	0	0	0	0	0	0	0	3	1_3_0	614	0.01	3.00373	0.260131
chr1:74470537|74500100|R	chr1|74470536|74500100|R	chr1	74470537	74500100	-	exon	NM_176972,NM_001310662,	0	0	0	0	0	0	0	0	0	0	0	0	3	1_2_0	383	0.015	0	0	0	0	0	0	0	0	3.14355	0.245181
chr1:74474986|74500100|R	chr1|74474985|74500100|R	chr1	74474986	74500100	-	exon	NM_001310662,NM_176972,	0	0	0	0	0	0	0	0	2	1_2_0	410	0.01	0	0	0	0	0	0	0	0	0	0	0	0	-2.61876	0.279478
chr1:74479652|74500100|R	chr1|74479651|74500100|R	chr1	74479652	74500100	-	exon	NM_001310662,NM_176972,	2	1_2_0	409	0.01	0	0	0	0	0	0	0	0	0	0	0	0	0	0	0	0	0	0	0	0	-2.70747	0.272918
chr1:74490090|74500100|R	chr1|74490089|74500100|R	chr1	74490090	74500100	-	exon	NM_176972,NM_001310662,	0	0	0	0	2	2_2_0	378	0.01	0	0	0	0	3	3_3_0	360	0.016	2	2_2_0	364	0.011	9	6_5_0	447	0.039	2.37447	0.199612
chr1:74517070|74523613|F	chr1|74517069|74523613|F	chr1	74517070	74523613	+	exon	NM_021383,	0	0	0	0	2	2_2_0	287	0.014	0	0	0	0	0	0	0	0	0	0	0	0	0	0	0	0	-2.81684	0.265175
chr1:74522318|74527090|F	chr1|74522317|74527090|F	chr1	74522318	74527090	+	exon	NM_021383,	3	2_2_0	372	0.016	0	0	0	0	4	2_1_0	525	0.015	6	3_3_0	380	0.031	0	0	0	0	4	2_3_0	549	0.014	0.408026	0.801692
chr1:74578123|74585697|R	chr1|74578122|74585697|R	chr1	74578123	74585697	-	exon	NM_029888,NM_001310668,	0	0	0	0	0	0	0	0	0	0	0	0	2	2_1_1	117	0.033	0	0	0	0	0	0	0	0	2.63726	0.288243
chr1:74585384|74585697|R	chr1|74585383|74585697|R	chr1	74585384	74585697	-	exon	NM_029888,NM_001310668,	10	8_7_0	152	0.116	4	3_3_0	94	0.078	12	10_9_0	155	0.134	9	5_6_0	114	0.136	7	4_4_0	89	0.136	0	0	0	0	-0.716099	0.294464
chr1:74595209|74595937|R	chr1|74595208|74595937|R	chr1	74595209	74595937	-	exon	NM_021313,NM_001305230,	6	5_5_0	1003	0.012	8	8_6_0	1009	0.016	19	13_9_3	1368	0.027	9	6_6_0	1247	0.014	6	5_4_0	944	0.013	11	9_6_0	1079	0.02	-0.430446	0.465642
chr1:74967500|74968912|R	chr1|74967499|74968912|R	chr1	74967500	74968912	-	exon	NM_029342,	3	3_3_0	95	0.059	0	0	0	0	3	2_3_0	115	0.05	2	1_2_0	108	0.036	0	0	0	0	6	3_2_0	115	0.094	0.254495	0.891913
chr1:75143369|75145103|F	chr1|75143368|75145103|F	chr1	75143369	75145103	+	exon	NM_170755,NM_001305231,NM_001305232,	3	2_2_0	2303	0.003	2	2_2_0	2598	0.002	0	0	0	0	0	0	0	0	0	0	0	0	0	0	0	0	-3.9445	0.148944
chr1:75194841|75196669|F	chr1|75194840|75196669|F	chr1	75194841	75196669	+	exon	NR_051998,NM_026187,	19	12_11_0	451	0.078	8	5_6_2	439	0.035	17	13_11_0	500	0.064	29	14_16_0	364	0.137	18	8_8_0	271	0.117	26	12_13_0	344	0.131	0.634949	0.211115
chr1:75240892|75241479|F	chr1|75240891|75241479|F	chr1	75240892	75241479	+	exon	NM_178055,NM_001159883,NM_020266,NM_001159884,NM_001159885,	0	0	0	0	0	0	0	0	0	0	0	0	2	1_2_0	1856	0.002	0	0	0	0	0	0	0	0	2.63726	0.288243
chr1:75256843|75258637|R	chr1|75256842|75258637|R	chr1	75256843	75258637	-	exon	NM_001359281,NM_008985,	13	3_10_7	2763	0.009	17	4_10_7	2994	0.011	22	4_13_11	3981	0.011	9	2_6_4	3273	0.005	17	2_8_5	3086	0.011	6	0_4_4	2024	0.006	-0.745419	0.162927
chr1:78443635|78463333|R	chr1|78443634|78463333|R	chr1	78443635	78463333	-	exon	NM_011811,NR_102758,NM_001278075,NR_102757,	4	3_1_3	1222	0.007	2	2_0_1	1143	0.003	0	0	0	0	0	0	0	0	0	0	0	0	0	0	0	0	-4.183	0.125861
chr1:78443635|78472634|R	chr1|78443634|78472634|R	chr1	78443635	78472634	-	exon	NR_102757,NR_102758,NM_011811,NM_001278075,	0	0	0	0	11	2_5_1	1391	0.016	0	0	0	0	9	2_2_0	1417	0.013	14	4_7_0	1437	0.019	3	1_2_0	1801	0.003	1.08326	0.149902
chr1:78443635|78482363|R	chr1|78443634|78482363|R	chr1	78443635	78482363	-	exon	NM_011811,NM_001278075,NR_102757,	9	5_2_5	920	0.019	4	3_3_1	863	0.009	3	3_2_0	1191	0.005	5	3_1_2	886	0.011	4	2_1_1	928	0.009	0	0	0	0	-0.869004	0.420407
chr1:78454754|78482363|R	chr1|78454753|78482363|R	chr1	78454754	78482363	-	exon	NR_102757,NM_001278075,NM_011811,	0	0	0	0	5	4_3_1	837	0.012	3	3_0_2	1156	0.005	9	2_1_2	883	0.02	0	0	0	0	2	1_0_2	1012	0.004	0.300745	0.834286
chr1:78462306|78463333|R	chr1|78462305|78463333|R	chr1	78462306	78463333	-	exon	NM_011811,NR_102758,NM_001278075,NR_102757,	3	1_2_0	1292	0.005	3	3_1_2	1276	0.005	4	4_2_2	1433	0.006	2	1_0_2	1496	0.003	2	1_1_1	1271	0.003	2	2_1_1	1648	0.002	-0.793637	0.631609
chr1:78462306|78465086|R	chr1|78462305|78465086|R	chr1	78462306	78465086	-	intron	NM_001278075,NR_102757,NM_011811,NR_102758,	0	0	0	0	0	0	0	0	3	1_1_1	700	0.008	0	0	0	0	0	0	0	0	0	0	0	0	-3.11686	0.239658
chr1:78462306|78472634|R	chr1|78462305|78472634|R	chr1	78462306	78472634	-	exon	NM_011811,NR_102758,NM_001278075,NR_102757,	2	2_2_0	1402	0.003	0	0	0	0	0	0	0	0	0	0	0	0	0	0	0	0	0	0	0	0	-2.70747	0.272918
chr1:78466967|78471191|R	chr1|78466966|78471191|R	chr1	78466967	78471191	-	exon	NR_102757,NM_001278075,NR_102758,NM_011811,	2	1_2_0	1563	0.003	0	0	0	0	0	0	0	0	0	0	0	0	0	0	0	0	0	0	0	0	-2.70747	0.272918
chr1:78466967|78476305|R	chr1|78466966|78476305|R	chr1	78466967	78476305	-	exon	NR_102757,NM_001278075,NR_102758,NM_011811,	11	7_7_3	1405	0.015	10	5_6_2	1397	0.014	19	7_10_6	1643	0.023	12	0_6_7	1512	0.016	18	4_10_5	1375	0.026	22	5_9_5	1900	0.023	0.285749	0.586828
chr1:78466967|78482363|R	chr1|78466966|78482363|R	chr1	78466967	78482363	-	exon	NM_011811,NR_102757,NM_001278075,	0	0	0	0	0	0	0	0	2	1_0_2	1317	0.003	0	0	0	0	0	0	0	0	0	0	0	0	-2.61876	0.279478
chr1:78471083|78476305|R	chr1|78471082|78476305|R	chr1	78471083	78476305	-	exon	NR_102757,NM_011811,NM_001278075,NR_102758,	5	1_3_0	1424	0.007	7	4_4_1	1458	0.01	4	3_3_0	1626	0.005	2	2_2_0	1446	0.003	6	5_3_0	1370	0.009	5	2_3_0	1888	0.005	-0.409364	0.659113
chr1:78478193|78482363|R	chr1|78478192|78482363|R	chr1	78478193	78482363	-	exon	NM_011811,NR_102757,NM_001278075,	0	0	0	0	0	0	0	0	2	1_0_2	1352	0.003	0	0	0	0	0	0	0	0	0	0	0	0	-2.61876	0.279478
chr1:78681593|78705391|F	chr1|78681592|78705391|F	chr1	78681593	78705391	+	exon	NM_001033606,NM_028817,	0	0	0	0	0	0	0	0	2	2_2_0	366	0.011	0	0	0	0	3	2_1_0	277	0.021	0	0	0	0	0.622805	0.821962
chr1:78701269|78701460|F	chr1|78701268|78701460|F	chr1	78701269	78701460	+	exon	NM_001136222,NM_028817,NM_001033606,	0	0	0	0	0	0	0	0	0	0	0	0	2	1_2_0	529	0.008	0	0	0	0	2	2_1_0	715	0.006	3.44453	0.210286
chr1:79391306|79392134|R	chr1|79391305|79392134|R	chr1	79391306	79392134	-	intergenic_region	n/a	0	0	0	0	0	0	0	0	0	0	0	0	0	0	0	0	2	2_2_0	2	0.667	0	0	0	0	2.72525	0.28161
chr1:79434881|79435023|R	chr1|79434880|79435023|R	chr1	79434881	79435023	-	exon	NM_001310680,NM_009129,	9	4_3_0	153376	0	4	4_4_0	160907	0	5	3_4_0	192106	0	9	5_5_0	257095	0	4	4_4_0	220326	0	17	6_5_0	286936	0	0.57821	0.365224
chr1:79435253|79435459|F	chr1|79435252|79435459|F	chr1	79435253	79435459	+	exon	NM_001310680,NM_009129,	0	0	0	0	0	0	0	0	0	0	0	0	2	1_1_1	362287	0	4	2_3_0	313418	0	0	0	0	0	4.13531	0.134869
chr1:79435522|79436655|F	chr1|79435521|79436655|F	chr1	79435522	79436655	+	exon	NM_001310680,NM_009129,	0	0	0	0	0	0	0	0	0	0	0	0	2	1_1_1	388917	0	0	0	0	0	0	0	0	0	2.63726	0.288243
chr1:79436032|79436206|R	chr1|79436031|79436206|R	chr1	79436032	79436206	-	exon	NM_009129,	3	1_2_0	175612	0	0	0	0	0	0	0	0	0	0	0	0	0	0	0	0	0	0	0	0	0	-3.21638	0.229498
chr1:79436207|79436482|R	chr1|79436206|79436482|R	chr1	79436207	79436482	-	exon	NM_009129,NM_001310680,	0	0	0	0	3	1_3_0	283608	0	0	0	0	0	0	0	0	0	0	0	0	0	0	0	0	0	-3.33877	0.217395
chr1:79612901|79625285|R	chr1|79612900|79625285|R	chr1	79612901	79625285	-	intron	NM_183027,	0	0	0	0	0	0	0	0	4	3_3_0	31	0.205	3	2_2_0	53	0.102	6	1_3_0	36	0.25	0	0	0	0	1.17648	0.54215
chr1:79623682|79625285|R	chr1|79623681|79625285|R	chr1	79623682	79625285	-	exon	NM_183027,	8	1_5_0	19	0.457	0	0	0	0	8	1_5_0	13	0.552	8	2_6_0	36	0.308	11	2_10_1	24	0.478	7	1_6_0	39	0.264	0.646476	0.350649
chr1:80269210|80271710|R	chr1|80269209|80271710|R	chr1	80269210	80271710	-	exon	NM_016716,NM_001313728,	0	0	0	0	0	0	0	0	0	0	0	0	0	0	0	0	0	0	0	0	2	2_2_0	4420	0.001	2.51291	0.298058
chr1:80269210|80290242|R	chr1|80269209|80290242|R	chr1	80269210	80290242	-	exon	NM_016716,NM_001313728,	0	0	0	0	0	0	0	0	2	1_2_0	3676	0.001	0	0	0	0	2	2_2_0	2552	0.002	0	0	0	0	0.106498	0.97172
chr1:80276414|80290242|R	chr1|80276413|80290242|R	chr1	80276414	80290242	-	exon	NM_001313728,NM_016716,	0	0	0	0	3	3_3_0	2863	0.002	0	0	0	0	0	0	0	0	2	2_2_0	2456	0.002	6	4_2_0	3966	0.003	1.04757	0.629255
chr1:80304080|80323056|R	chr1|80304079|80323056|R	chr1	80304080	80323056	-	exon	NM_001313728,NM_016716,	6	6_6_0	2529	0.005	7	4_3_0	2575	0.005	8	6_6_0	2991	0.005	0	0	0	0	9	6_7_0	1961	0.009	12	4_6_0	3223	0.007	-0.120397	0.860399
chr1:80320314|80323056|R	chr1|80320313|80323056|R	chr1	80320314	80323056	-	intron	NM_016716,NM_001313728,	0	0	0	0	0	0	0	0	4	1_3_1	1069	0.007	0	0	0	0	2	1_2_1	683	0.006	0	0	0	0	-0.763096	0.776053
chr1:80549133|80552824|R	chr1|80549132|80552824|R	chr1	80549133	80552824	-	exon	NM_175291,NM_001285927,	0	0	0	0	0	0	0	0	4	0_3_2	326	0.024	0	0	0	0	0	0	0	0	6	1_1_1	321	0.036	0.414212	0.856256
chr1:80549133|80564571|R	chr1|80549132|80564571|R	chr1	80549133	80564571	-	exon	NM_175291,NM_001285927,	0	0	0	0	0	0	0	0	7	2_3_5	287	0.047	3	2_1_1	185	0.031	0	0	0	0	0	0	0	0	-1.09694	0.628077
chr1:80549133|80574267|R	chr1|80549132|80574267|R	chr1	80549133	80574267	-	exon	NM_175291,NM_001285927,	2	1_2_0	247	0.016	2	0_2_1	217	0.018	2	0_2_2	317	0.012	0	0	0	0	0	0	0	0	0	0	0	0	-4.14731	0.128307
chr1:80572457|80578708|R	chr1|80572456|80578708|R	chr1	80572457	80578708	-	exon	NM_001285927,NM_175291,	2	2_2_0	250	0.016	6	4_3_1	209	0.054	0	0	0	0	0	0	0	0	0	0	0	0	3	2_2_0	271	0.022	-1.60387	0.449403
chr1:80584996|80648332|R	chr1|80584995|80648332|R	chr1	80584996	80648332	-	exon	NM_001285927,NM_175291,	0	0	0	0	0	0	0	0	0	0	0	0	0	0	0	0	2	1_1_1	118	0.033	0	0	0	0	2.72525	0.28161
chr1:80605791|80606625|R	chr1|80605790|80606625|R	chr1	80605791	80606625	-	exon	NM_175291,NM_001285927,	8	7_7_0	189	0.078	8	7_5_1	181	0.081	0	0	0	0	12	6_5_3	168	0.125	6	3_3_2	144	0.077	9	6_2_0	227	0.073	0.586835	0.384319
chr1:80615292|80648332|R	chr1|80615291|80648332|R	chr1	80615292	80648332	-	exon	NM_001285927,NM_175291,	0	0	0	0	0	0	0	0	0	0	0	0	0	0	0	0	0	0	0	0	4	2_3_0	197	0.039	3.36847	0.217816
chr1:82236636|82237604|R	chr1|82236635|82237604|R	chr1	82236636	82237604	-	exon	NM_010570,	2	2_2_0	129	0.03	3	3_2_0	130	0.044	3	2_2_0	141	0.041	0	0	0	0	0	0	0	0	7	2_5_0	148	0.086	-0.409105	0.817339
chr1:82340319|82342862|F	chr1|82340318|82342862|F	chr1	82340319	82342862	+	exon	NM_029777,NM_001122685,	42	19_19_0	517	0.14	0	0	0	0	0	0	0	0	45	21_24_2	457	0.165	41	20_19_0	455	0.153	49	27_28_1	555	0.15	1.57453	0.486658
chr1:82340319|82377704|F	chr1|82340318|82377704|F	chr1	82340319	82377704	+	exon	NM_029777,NM_001122685,	0	0	0	0	2	2_1_1	475	0.008	0	0	0	0	9	3_3_0	429	0.04	2	1_2_0	462	0.009	0	0	0	0	2.12954	0.289741
chr1:82455723|82456895|R	chr1|82455722|82456895|R	chr1	82455723	82456895	-	exon	NM_007735,	0	0	0	0	2	2_1_1	6	0.4	0	0	0	0	0	0	0	0	0	0	0	0	0	0	0	0	-2.81684	0.265175
chr1:82727228|82731282|F	chr1|82727227|82731282|F	chr1	82727228	82731282	+	exon	NM_001310697,NM_001310699,NM_001310695,NM_029409,	0	0	0	0	0	0	0	0	0	0	0	0	0	0	0	0	0	0	0	0	4	2_3_0	2992	0.003	3.36847	0.217816
chr1:82729216|82751718|F	chr1|82729215|82751718|F	chr1	82729216	82751718	+	exon	NM_001310695,NM_001310699,NM_001310697,NM_029409,	0	0	0	0	2	2_0_1	2740	0.001	0	0	0	0	0	0	0	0	0	0	0	0	0	0	0	0	-2.81684	0.265175
chr1:82858356|82875450|F	chr1|82858355|82875450|F	chr1	82858356	82875450	+	exon	NM_001368850,NM_001347077,NM_001310713,NM_010472,	7	6_4_0	1009	0.014	5	5_4_0	982	0.01	4	4_2_0	1198	0.007	4	1_2_0	948	0.008	7	6_4_0	791	0.017	6	5_2_1	906	0.013	-0.0181989	0.982365
chr1:82858356|82876324|F	chr1|82858355|82876324|F	chr1	82858356	82876324	+	exon	NM_001310713,NM_001368850,NM_010472,NM_001347077,	0	0	0	0	5	3_4_0	917	0.011	2	2_2_0	1211	0.003	0	0	0	0	7	4_2_0	791	0.017	9	4_6_0	1013	0.017	0.992561	0.420641
chr1:82858356|82886467|F	chr1|82858355|82886467|F	chr1	82858356	82886467	+	exon	NM_001368850,NM_001347077,NM_010472,	2	1_2_0	1090	0.004	3	2_2_1	1062	0.006	2	1_2_0	1229	0.003	6	4_2_0	1032	0.011	2	2_2_0	925	0.004	3	2_2_0	921	0.006	0.503813	0.739724
chr1:82858356|82895647|F	chr1|82858355|82895647|F	chr1	82858356	82895647	+	exon	NM_001347077,NM_001310713,NM_001368850,NM_010472,	4	3_3_0	941	0.008	0	0	0	0	0	0	0	0	5	3_3_0	872	0.011	3	3_3_0	814	0.007	7	4_4_0	1136	0.012	1.68767	0.275818
chr1:82870685|82886467|F	chr1|82870684|82886467|F	chr1	82870685	82886467	+	exon	NM_001368850,NM_001347077,NM_010472,	0	0	0	0	2	2_2_0	1296	0.003	0	0	0	0	4	3_3_0	1286	0.006	0	0	0	0	4	1_2_0	1382	0.006	1.57665	0.494309
chr1:82870685|82894567|F	chr1|82870684|82894567|F	chr1	82870685	82894567	+	exon	NM_010472,NM_001368850,NM_001310713,NM_001347077,	0	0	0	0	0	0	0	0	0	0	0	0	4	2_1_0	1398	0.006	0	0	0	0	0	0	0	0	3.51764	0.202193
chr1:82870685|82895647|F	chr1|82870684|82895647|F	chr1	82870685	82895647	+	exon	NM_001347077,NM_001310713,NM_001368850,NM_010472,	7	3_5_1	1205	0.011	0	0	0	0	3	3_3_0	1528	0.004	3	3_3_0	1126	0.005	4	3_3_0	966	0.008	12	4_6_0	1597	0.015	0.776912	0.432089
chr1:82875288|82880127|F	chr1|82875287|82880127|F	chr1	82875288	82880127	+	exon	NM_001368850,NM_010472,NM_001310713,	3	3_3_0	1544	0.004	0	0	0	0	4	3_2_0	1775	0.004	0	0	0	0	2	2_2_0	1176	0.003	2	1_1_1	1767	0.002	-0.788525	0.713233
chr1:82880008|82883361|F	chr1|82880007|82883361|F	chr1	82880008	82883361	+	exon	NM_001368850,NM_010472,NM_001310713,	0	0	0	0	0	0	0	0	4	1_2_0	1454	0.005	2	1_2_1	1064	0.004	0	0	0	0	0	0	0	0	-0.849551	0.752712
chr1:82880008|82886467|F	chr1|82880007|82886467|F	chr1	82880008	82886467	+	exon	NM_001368850,NM_010472,	0	0	0	0	4	1_4_0	1191	0.007	0	0	0	0	0	0	0	0	0	0	0	0	0	0	0	0	-3.72185	0.173936
chr1:82893424|82895647|F	chr1|82893423|82895647|F	chr1	82893424	82895647	+	exon	NM_001347077,NM_001310713,NM_001368850,NM_010472,	2	2_2_0	1206	0.003	0	0	0	0	2	2_2_0	1432	0.003	0	0	0	0	0	0	0	0	0	0	0	0	-3.5395	0.192743
chr1:83267302|83291029|R	chr1|83267301|83291029|R	chr1	83267302	83291029	-	exon	NM_172430,NM_001356547,	0	0	0	0	0	0	0	0	0	0	0	0	0	0	0	0	4	2_2_1	4245	0.002	0	0	0	0	3.62263	0.190926
chr1:83275618|83280585|R	chr1|83275617|83280585|R	chr1	83275618	83280585	-	exon	NM_172430,NM_001356547,	3	3_3_0	5911	0.001	4	4_4_0	6530	0.001	4	3_4_0	7588	0.001	0	0	0	0	3	3_1_1	4686	0.001	10	4_5_0	7160	0.003	0.0656839	0.955047
chr1:83275618|83291029|R	chr1|83275617|83291029|R	chr1	83275618	83291029	-	exon	NM_172430,NM_001356547,	2	2_2_0	5636	0.001	3	2_2_1	6109	0.001	0	0	0	0	5	2_1_3	4845	0.002	2	2_1_1	4588	0.001	0	0	0	0	0.338311	0.86332
chr1:8335681|8363633|R	chr1|8335680|8363633|R	chr1	8335681	8363633	-	intergenic_region	n/a	0	0	0	0	0	0	0	0	2	2_2_0	114	0.034	0	0	0	0	0	0	0	0	0	0	0	0	-2.61876	0.279478
chr1:8414203|8448132|R	chr1|8414202|8448132|R	chr1	8414203	8448132	-	exon	NM_027671,NM_001290390,NM_001290393,NM_001290392,	7	4_4_0	222	0.059	6	3_3_1	276	0.042	10	6_7_0	295	0.063	3	3_2_0	196	0.03	6	4_5_1	204	0.056	4	3_2_0	252	0.031	-0.88143	0.249857
chr1:8445027|8465553|R	chr1|8445026|8465553|R	chr1	8445027	8465553	-	exon	NM_001290390,NM_001290392,NM_001290393,NM_027671,	0	0	0	0	0	0	0	0	2	2_2_0	313	0.013	0	0	0	0	0	0	0	0	4	2_3_0	274	0.028	0.749615	0.78286
chr1:84728125|84739656|R	chr1|84728124|84739656|R	chr1	84728125	84739656	-	exon	NM_133975,	5	3_4_0	1310	0.008	4	3_4_0	1147	0.007	8	7_4_0	1374	0.012	0	0	0	0	0	0	0	0	2	1_2_0	1468	0.003	-3.00043	0.0637766
chr1:84731623|84742338|R	chr1|84731622|84742338|R	chr1	84731623	84742338	-	exon	NM_133975,	3	2_3_0	1639	0.004	0	0	0	0	0	0	0	0	0	0	0	0	0	0	0	0	0	0	0	0	-3.21638	0.229498
chr1:84731623|84744751|R	chr1|84731622|84744751|R	chr1	84731623	84744751	-	exon	NM_133975,	0	0	0	0	0	0	0	0	0	0	0	0	2	2_2_0	1229	0.003	0	0	0	0	6	1_1_1	1473	0.008	4.3335	0.10813
chr1:84736982|84739656|R	chr1|84736981|84739656|R	chr1	84736982	84739656	-	exon	NM_133975,	0	0	0	0	3	2_1_0	1286	0.005	2	2_2_0	1490	0.003	0	0	0	0	0	0	0	0	0	0	0	0	-3.93018	0.150028
chr1:84736982|84744751|R	chr1|84736981|84744751|R	chr1	84736982	84744751	-	exon	NM_133975,	3	3_2_0	1397	0.004	0	0	0	0	0	0	0	0	0	0	0	0	0	0	0	0	0	0	0	0	-3.21638	0.229498
chr1:84738678|84739656|R	chr1|84738677|84739656|R	chr1	84738678	84739656	-	exon	NM_133975,	2	2_2_0	1821	0.002	0	0	0	0	0	0	0	0	0	0	0	0	0	0	0	0	0	0	0	0	-2.70747	0.272918
chr1:84739514|84744751|R	chr1|84739513|84744751|R	chr1	84739514	84744751	-	exon	NM_133975,	0	0	0	0	0	0	0	0	2	2_1_1	1481	0.003	0	0	0	0	0	0	0	0	0	0	0	0	-2.61876	0.279478
chr1:84743094|84747329|R	chr1|84743093|84747329|R	chr1	84743094	84747329	-	exon	NM_133975,	7	3_4_0	1491	0.009	4	2_3_0	1219	0.007	6	4_5_0	1676	0.007	5	2_2_1	1271	0.008	6	3_3_0	1131	0.01	8	2_5_0	1495	0.011	0.0532962	0.944651
chr1:84747178|84794327|R	chr1|84747177|84794327|R	chr1	84747178	84794327	-	exon	NM_133975,	15	1_2_0	1427	0.021	0	0	0	0	0	0	0	0	0	0	0	0	0	0	0	0	0	0	0	0	-5.40834	0.0153379
chr1:84749158|84763931|R	chr1|84749157|84763931|R	chr1	84749158	84763931	-	exon	NM_133975,	0	0	0	0	5	1_2_1	1108	0.009	3	2_3_0	1465	0.004	0	0	0	0	0	0	0	0	0	0	0	0	-4.57855	0.0819248
chr1:84754271|84757950|R	chr1|84754270|84757950|R	chr1	84754271	84757950	-	exon	NM_133975,	0	0	0	0	3	2_1_0	1285	0.005	0	0	0	0	0	0	0	0	2	2_2_0	1110	0.004	6	4_4_0	1576	0.008	1.04757	0.629255
chr1:84763328|84763931|R	chr1|84763327|84763931|R	chr1	84763328	84763931	-	exon	NM_133975,	0	0	0	0	3	1_2_1	1226	0.005	3	2_3_0	1555	0.004	0	0	0	0	0	0	0	0	0	0	0	0	-4.15295	0.127942
[truncated: 26,975 more rows]
