# Supplementary material for: Identification and Characterization of Circular Intronic RNAs Derived from Insulin Gene
Source: Int J Mol Sci. 2020 Jun 17;21(12):4302. doi: 10.3390/ijms21124302 (PMC7352490; doi:10.3390/ijms21124302)
Supplement: Supplementary file 1 [file ijms-21-04302-s001.zip › Das et al_Supplementary/Table S6. circRNA-miRNA-mRNA regulatory network for ci-Ins2 (486 nt).xlsx]

## Sheet: ciIns2-miRNA-mRNA
circRNA	miRNA target prediction software	miRNA predicted to target ci-Ins2	mRNA target prediction software	mRNA target
ci-Ins2 (486 nt)	miRDB	mmu-miR-361-3p	miRDB, TargetScan, RNA22	Mtmr1
ci-Ins2 (486 nt)	miRDB	mmu-miR-361-3p	miRDB, TargetScan, RNA22	Atcay
ci-Ins2 (486 nt)	miRDB	mmu-miR-361-3p	miRDB, RNA22	Igsf9b
ci-Ins2 (486 nt)	miRDB	mmu-miR-361-3p	miRDB, TargetScan	Prrt2
ci-Ins2 (486 nt)	miRDB	mmu-miR-361-3p	miRDB, TargetScan	Spsb1
ci-Ins2 (486 nt)	miRDB	mmu-miR-361-3p	miRDB, TargetScan, RNA22	Aak1
ci-Ins2 (486 nt)	miRDB	mmu-miR-361-3p	miRDB, TargetScan, RNA22	Agpat3
ci-Ins2 (486 nt)	miRDB	mmu-miR-361-3p	miRDB, TargetScan, RNA22	Agtr2
ci-Ins2 (486 nt)	miRDB	mmu-miR-361-3p	miRDB, TargetScan, RNA22	Ap3s2
ci-Ins2 (486 nt)	miRDB	mmu-miR-361-3p	miRDB, TargetScan, RNA22	Arhgef9
ci-Ins2 (486 nt)	miRDB	mmu-miR-361-3p	miRDB, TargetScan, RNA22	Atxn1
ci-Ins2 (486 nt)	miRDB	mmu-miR-361-3p	miRDB, TargetScan, RNA22	Cgnl1
ci-Ins2 (486 nt)	miRDB	mmu-miR-361-3p	miRDB, TargetScan, RNA22	Chaf1a
ci-Ins2 (486 nt)	miRDB	mmu-miR-361-3p	miRDB, TargetScan, RNA22	Cidec
ci-Ins2 (486 nt)	miRDB	mmu-miR-361-3p	miRDB, TargetScan, RNA22	Dagla
ci-Ins2 (486 nt)	miRDB	mmu-miR-361-3p	miRDB, TargetScan, RNA22	Dpf3
ci-Ins2 (486 nt)	miRDB	mmu-miR-361-3p	miRDB, TargetScan, RNA22	Eef2k
ci-Ins2 (486 nt)	miRDB	mmu-miR-361-3p	miRDB, TargetScan, RNA22	Efna3
ci-Ins2 (486 nt)	miRDB	mmu-miR-361-3p	miRDB, TargetScan, RNA22	Efr3b
ci-Ins2 (486 nt)	miRDB	mmu-miR-361-3p	miRDB, TargetScan, RNA22	Fam20b
ci-Ins2 (486 nt)	miRDB	mmu-miR-361-3p	miRDB, TargetScan, RNA22	Fbxl19
ci-Ins2 (486 nt)	miRDB	mmu-miR-361-3p	miRDB, TargetScan, RNA22	Kctd15
ci-Ins2 (486 nt)	miRDB	mmu-miR-361-3p	miRDB, TargetScan, RNA22	Map3k5
ci-Ins2 (486 nt)	miRDB	mmu-miR-361-3p	miRDB, TargetScan, RNA22	Mfge8
ci-Ins2 (486 nt)	miRDB	mmu-miR-361-3p	miRDB, TargetScan, RNA22	Mks1
ci-Ins2 (486 nt)	miRDB	mmu-miR-361-3p	miRDB, TargetScan, RNA22	Qrfp
ci-Ins2 (486 nt)	miRDB	mmu-miR-361-3p	miRDB, TargetScan, RNA22	Scn2b
ci-Ins2 (486 nt)	miRDB	mmu-miR-361-3p	miRDB, TargetScan, RNA22	Slc36a1
ci-Ins2 (486 nt)	miRDB	mmu-miR-361-3p	miRDB, TargetScan, RNA22	Slc38a1
ci-Ins2 (486 nt)	miRDB	mmu-miR-361-3p	miRDB, TargetScan, RNA22	Socs3
ci-Ins2 (486 nt)	miRDB	mmu-miR-361-3p	miRDB, TargetScan, RNA22	Spesp1
ci-Ins2 (486 nt)	miRDB	mmu-miR-361-3p	miRDB, TargetScan, RNA22	Trps1
ci-Ins2 (486 nt)	miRDB	mmu-miR-361-3p	miRDB, TargetScan, RNA22	Umodl1
ci-Ins2 (486 nt)	miRDB	mmu-miR-361-3p	miRDB, TargetScan, RNA22	Vamp1
ci-Ins2 (486 nt)	miRDB	mmu-miR-361-3p	miRDB, TargetScan	2610008E11Rik
ci-Ins2 (486 nt)	miRDB	mmu-miR-361-3p	miRDB, TargetScan	A4galt
ci-Ins2 (486 nt)	miRDB	mmu-miR-361-3p	miRDB, TargetScan	Adcy9
ci-Ins2 (486 nt)	miRDB	mmu-miR-361-3p	miRDB, TargetScan	Ahrr
ci-Ins2 (486 nt)	miRDB	mmu-miR-361-3p	miRDB, TargetScan	Alpk3
ci-Ins2 (486 nt)	miRDB	mmu-miR-361-3p	miRDB, TargetScan	Asap2
ci-Ins2 (486 nt)	miRDB	mmu-miR-361-3p	miRDB, TargetScan	Bmper
ci-Ins2 (486 nt)	miRDB	mmu-miR-361-3p	miRDB, TargetScan	Cacna1d
ci-Ins2 (486 nt)	miRDB	mmu-miR-361-3p	miRDB, TargetScan	Camk1d
ci-Ins2 (486 nt)	miRDB	mmu-miR-361-3p	miRDB, TargetScan	Camk2a
ci-Ins2 (486 nt)	miRDB	mmu-miR-361-3p	miRDB, TargetScan	Cdh4
ci-Ins2 (486 nt)	miRDB	mmu-miR-361-3p	miRDB, TargetScan	Cenpo
ci-Ins2 (486 nt)	miRDB	mmu-miR-361-3p	miRDB, TargetScan	Cers4
ci-Ins2 (486 nt)	miRDB	mmu-miR-361-3p	miRDB, TargetScan	Chrm1
ci-Ins2 (486 nt)	miRDB	mmu-miR-361-3p	miRDB, TargetScan	Creb1
ci-Ins2 (486 nt)	miRDB	mmu-miR-361-3p	miRDB, TargetScan	Dcun1d1
ci-Ins2 (486 nt)	miRDB	mmu-miR-361-3p	miRDB, TargetScan	F830016B08Rik
ci-Ins2 (486 nt)	miRDB	mmu-miR-361-3p	miRDB, TargetScan	Fam160a2
ci-Ins2 (486 nt)	miRDB	mmu-miR-361-3p	miRDB, TargetScan	Gpr85
ci-Ins2 (486 nt)	miRDB	mmu-miR-361-3p	miRDB, TargetScan	Grasp
ci-Ins2 (486 nt)	miRDB	mmu-miR-361-3p	miRDB, TargetScan	Ifng
ci-Ins2 (486 nt)	miRDB	mmu-miR-361-3p	miRDB, TargetScan	Ino80d
ci-Ins2 (486 nt)	miRDB	mmu-miR-361-3p	miRDB, TargetScan	Klf13
ci-Ins2 (486 nt)	miRDB	mmu-miR-361-3p	miRDB, TargetScan	Kpna1
ci-Ins2 (486 nt)	miRDB	mmu-miR-361-3p	miRDB, TargetScan	Ltbr
ci-Ins2 (486 nt)	miRDB	mmu-miR-361-3p	miRDB, TargetScan	Nudt15
ci-Ins2 (486 nt)	miRDB	mmu-miR-361-3p	miRDB, TargetScan	Otop1
ci-Ins2 (486 nt)	miRDB	mmu-miR-361-3p	miRDB, TargetScan	Pcx
ci-Ins2 (486 nt)	miRDB	mmu-miR-361-3p	miRDB, TargetScan	Pde1c
ci-Ins2 (486 nt)	miRDB	mmu-miR-361-3p	miRDB, TargetScan	Pim2
ci-Ins2 (486 nt)	miRDB	mmu-miR-361-3p	miRDB, TargetScan	Pou4f1
ci-Ins2 (486 nt)	miRDB	mmu-miR-361-3p	miRDB, TargetScan	Rnf214
ci-Ins2 (486 nt)	miRDB	mmu-miR-361-3p	miRDB, TargetScan	Rufy3
ci-Ins2 (486 nt)	miRDB	mmu-miR-361-3p	miRDB, TargetScan	Scaf11
ci-Ins2 (486 nt)	miRDB	mmu-miR-361-3p	miRDB, TargetScan	Sik1
ci-Ins2 (486 nt)	miRDB	mmu-miR-361-3p	miRDB, TargetScan	Slc6a2
ci-Ins2 (486 nt)	miRDB	mmu-miR-361-3p	miRDB, TargetScan	Smad2
ci-Ins2 (486 nt)	miRDB	mmu-miR-361-3p	miRDB, TargetScan	Smg1
ci-Ins2 (486 nt)	miRDB	mmu-miR-361-3p	miRDB, TargetScan	Syde1
ci-Ins2 (486 nt)	miRDB	mmu-miR-361-3p	miRDB, TargetScan	Tbc1d2b
ci-Ins2 (486 nt)	miRDB	mmu-miR-361-3p	miRDB, TargetScan	Tmem52b
ci-Ins2 (486 nt)	miRDB	mmu-miR-361-3p	miRDB, TargetScan	Traf1
ci-Ins2 (486 nt)	miRDB	mmu-miR-361-3p	miRDB, TargetScan	Ubn2
ci-Ins2 (486 nt)	miRDB	mmu-miR-361-3p	miRDB, TargetScan	Usp37
ci-Ins2 (486 nt)	miRDB	mmu-miR-361-3p	miRDB, TargetScan	Wipf2
ci-Ins2 (486 nt)	miRDB	mmu-miR-361-3p	miRDB, TargetScan	Wnt10b
ci-Ins2 (486 nt)	miRDB	mmu-miR-361-3p	miRDB, TargetScan	Zc2hc1c
ci-Ins2 (486 nt)	miRDB	mmu-miR-361-3p	miRDB, RNA22	Ddo
ci-Ins2 (486 nt)	miRDB	mmu-miR-361-3p	miRDB, RNA22	Kcnj6
ci-Ins2 (486 nt)	miRDB	mmu-miR-361-3p	miRDB, RNA22	Specc1
ci-Ins2 (486 nt)	miRDB	mmu-miR-361-3p	miRDB, RNA22	Zfp629
ci-Ins2 (486 nt)	miRDB	mmu-miR-1197-3p	miRTarBase, TargetScan	Ago4
ci-Ins2 (486 nt)	miRDB	mmu-miR-1197-3p	miRTarBase, miRDB	Amotl1
ci-Ins2 (486 nt)	miRDB	mmu-miR-1197-3p	miRTarBase, miRDB	Rnd1
ci-Ins2 (486 nt)	miRDB	mmu-miR-6990-5p	miRDB, TargetScan	Mfsd2b
ci-Ins2 (486 nt)	miRDB	mmu-miR-6990-5p	miRDB, TargetScan	Mlec
ci-Ins2 (486 nt)	miRDB	mmu-miR-6990-5p	miRDB, TargetScan	Ppargc1a
ci-Ins2 (486 nt)	miRDB	mmu-miR-6990-5p	miRDB, TargetScan	Ppp4r2
ci-Ins2 (486 nt)	miRDB	mmu-miR-6990-5p	miRDB, TargetScan	Dpysl5
ci-Ins2 (486 nt)	miRDB	mmu-miR-6990-5p	miRDB, TargetScan	Nlgn2
ci-Ins2 (486 nt)	miRDB	mmu-miR-6990-5p	miRDB, TargetScan	Ypel1
ci-Ins2 (486 nt)	miRDB	mmu-miR-6990-5p	miRDB, TargetScan	4833439L19Rik
ci-Ins2 (486 nt)	miRDB	mmu-miR-6990-5p	miRDB, TargetScan	Ankrd49
ci-Ins2 (486 nt)	miRDB	mmu-miR-6990-5p	miRDB, TargetScan	Arhgef9
ci-Ins2 (486 nt)	miRDB	mmu-miR-6990-5p	miRDB, TargetScan	BC024978
ci-Ins2 (486 nt)	miRDB	mmu-miR-6990-5p	miRDB, TargetScan	Bmp8b
ci-Ins2 (486 nt)	miRDB	mmu-miR-6990-5p	miRDB, TargetScan	Cd82
ci-Ins2 (486 nt)	miRDB	mmu-miR-6990-5p	miRDB, TargetScan	Cdk16
ci-Ins2 (486 nt)	miRDB	mmu-miR-6990-5p	miRDB, TargetScan	Clmn
ci-Ins2 (486 nt)	miRDB	mmu-miR-6990-5p	miRDB, TargetScan	Ctnnd1
ci-Ins2 (486 nt)	miRDB	mmu-miR-6990-5p	miRDB, TargetScan	Cxcl12
ci-Ins2 (486 nt)	miRDB	mmu-miR-6990-5p	miRDB, TargetScan	Dcdc2a
ci-Ins2 (486 nt)	miRDB	mmu-miR-6990-5p	miRDB, TargetScan	Dedd2
ci-Ins2 (486 nt)	miRDB	mmu-miR-6990-5p	miRDB, TargetScan	Dock5
ci-Ins2 (486 nt)	miRDB	mmu-miR-6990-5p	miRDB, TargetScan	Elp3
ci-Ins2 (486 nt)	miRDB	mmu-miR-6990-5p	miRDB, TargetScan	Foxj2
ci-Ins2 (486 nt)	miRDB	mmu-miR-6990-5p	miRDB, TargetScan	Gatad2a
ci-Ins2 (486 nt)	miRDB	mmu-miR-6990-5p	miRDB, TargetScan	Gmeb1
ci-Ins2 (486 nt)	miRDB	mmu-miR-6990-5p	miRDB, TargetScan	Gosr1
ci-Ins2 (486 nt)	miRDB	mmu-miR-6990-5p	miRDB, TargetScan	Gpx4
ci-Ins2 (486 nt)	miRDB	mmu-miR-6990-5p	miRDB, TargetScan	Hilpda
ci-Ins2 (486 nt)	miRDB	mmu-miR-6990-5p	miRDB, TargetScan	Iba57
ci-Ins2 (486 nt)	miRDB	mmu-miR-6990-5p	miRDB, TargetScan	Igf2bp1
ci-Ins2 (486 nt)	miRDB	mmu-miR-6990-5p	miRDB, TargetScan	Igfbpl1
ci-Ins2 (486 nt)	miRDB	mmu-miR-6990-5p	miRDB, TargetScan	Ipo8
ci-Ins2 (486 nt)	miRDB	mmu-miR-6990-5p	miRDB, TargetScan	Itga9
ci-Ins2 (486 nt)	miRDB	mmu-miR-6990-5p	miRDB, TargetScan	Kcnc1
ci-Ins2 (486 nt)	miRDB	mmu-miR-6990-5p	miRDB, TargetScan	Kcnh2
ci-Ins2 (486 nt)	miRDB	mmu-miR-6990-5p	miRDB, TargetScan	Kcnk5
ci-Ins2 (486 nt)	miRDB	mmu-miR-6990-5p	miRDB, TargetScan	Kpna6
ci-Ins2 (486 nt)	miRDB	mmu-miR-6990-5p	miRDB, TargetScan	Larp1
ci-Ins2 (486 nt)	miRDB	mmu-miR-6990-5p	miRDB, TargetScan	Limch1
ci-Ins2 (486 nt)	miRDB	mmu-miR-6990-5p	miRDB, TargetScan	Mapk1ip1l
ci-Ins2 (486 nt)	miRDB	mmu-miR-6990-5p	miRDB, TargetScan	Mdm4
ci-Ins2 (486 nt)	miRDB	mmu-miR-6990-5p	miRDB, TargetScan	Med13l
ci-Ins2 (486 nt)	miRDB	mmu-miR-6990-5p	miRDB, TargetScan	Med18
ci-Ins2 (486 nt)	miRDB	mmu-miR-6990-5p	miRDB, TargetScan	Mob3b
ci-Ins2 (486 nt)	miRDB	mmu-miR-6990-5p	miRDB, TargetScan	Mospd1
ci-Ins2 (486 nt)	miRDB	mmu-miR-6990-5p	miRDB, TargetScan	Mpp2
ci-Ins2 (486 nt)	miRDB	mmu-miR-6990-5p	miRDB, TargetScan	Ms4a8a
ci-Ins2 (486 nt)	miRDB	mmu-miR-6990-5p	miRDB, TargetScan	Nfx1
ci-Ins2 (486 nt)	miRDB	mmu-miR-6990-5p	miRDB, TargetScan	Ninj1
ci-Ins2 (486 nt)	miRDB	mmu-miR-6990-5p	miRDB, TargetScan	Nol4
ci-Ins2 (486 nt)	miRDB	mmu-miR-6990-5p	miRDB, TargetScan	Nop9
ci-Ins2 (486 nt)	miRDB	mmu-miR-6990-5p	miRDB, TargetScan	Nr5a1
ci-Ins2 (486 nt)	miRDB	mmu-miR-6990-5p	miRDB, TargetScan	Oas1c
ci-Ins2 (486 nt)	miRDB	mmu-miR-6990-5p	miRDB, TargetScan	Pfkl
ci-Ins2 (486 nt)	miRDB	mmu-miR-6990-5p	miRDB, TargetScan	Polr2l
ci-Ins2 (486 nt)	miRDB	mmu-miR-6990-5p	miRDB, TargetScan	Prr30
ci-Ins2 (486 nt)	miRDB	mmu-miR-6990-5p	miRDB, TargetScan	Rbm43
ci-Ins2 (486 nt)	miRDB	mmu-miR-6990-5p	miRDB, TargetScan	Rbms2
ci-Ins2 (486 nt)	miRDB	mmu-miR-6990-5p	miRDB, TargetScan	Rnf165
ci-Ins2 (486 nt)	miRDB	mmu-miR-6990-5p	miRDB, TargetScan	Rnpepl1
ci-Ins2 (486 nt)	miRDB	mmu-miR-6990-5p	miRDB, TargetScan	Rybp
ci-Ins2 (486 nt)	miRDB	mmu-miR-6990-5p	miRDB, TargetScan	Serinc5
ci-Ins2 (486 nt)	miRDB	mmu-miR-6990-5p	miRDB, TargetScan	Shisa9
ci-Ins2 (486 nt)	miRDB	mmu-miR-6990-5p	miRDB, TargetScan	Syt7
ci-Ins2 (486 nt)	miRDB	mmu-miR-6990-5p	miRDB, TargetScan	Tgfbr1
ci-Ins2 (486 nt)	miRDB	mmu-miR-6990-5p	miRDB, TargetScan	Tmem132b
ci-Ins2 (486 nt)	miRDB	mmu-miR-6990-5p	miRDB, TargetScan	Tom1l2
ci-Ins2 (486 nt)	miRDB	mmu-miR-6990-5p	miRDB, TargetScan	Tor1aip1
ci-Ins2 (486 nt)	miRDB	mmu-miR-6990-5p	miRDB, TargetScan	Trappc9
ci-Ins2 (486 nt)	miRDB	mmu-miR-6990-5p	miRDB, TargetScan	Tspan7
ci-Ins2 (486 nt)	miRDB	mmu-miR-6990-5p	miRDB, TargetScan	Tuft1
ci-Ins2 (486 nt)	miRDB	mmu-miR-6990-5p	miRDB, TargetScan	Ube2h
ci-Ins2 (486 nt)	miRDB	mmu-miR-6990-5p	miRDB, TargetScan	Utp15
ci-Ins2 (486 nt)	miRDB	mmu-miR-6990-5p	miRDB, TargetScan	Xkrx
ci-Ins2 (486 nt)	miRDB	mmu-miR-6990-5p	miRDB, TargetScan	Zbtb42
ci-Ins2 (486 nt)	miRDB	mmu-miR-6990-5p	miRDB, TargetScan	Zdhhc5
ci-Ins2 (486 nt)	miRDB	mmu-miR-6955-5p	miRDB, TargetScan	Sgcd
ci-Ins2 (486 nt)	miRDB	mmu-miR-6955-5p	miRDB, TargetScan	Tmx2
ci-Ins2 (486 nt)	miRDB	mmu-miR-6955-5p	miRDB, TargetScan	Dpysl5
ci-Ins2 (486 nt)	miRDB	mmu-miR-6955-5p	miRDB, TargetScan	Tnfrsf1b
ci-Ins2 (486 nt)	miRDB	mmu-miR-6955-5p	miRDB, TargetScan	Cd34
ci-Ins2 (486 nt)	miRDB	mmu-miR-6955-5p	miRDB, TargetScan	Iqsec3
ci-Ins2 (486 nt)	miRDB	mmu-miR-6955-5p	miRDB, TargetScan	Ccdc62
ci-Ins2 (486 nt)	miRDB	mmu-miR-6955-5p	miRDB, TargetScan	Tmem184a
ci-Ins2 (486 nt)	miRDB	mmu-miR-6955-5p	miRDB, TargetScan	Rfx2
ci-Ins2 (486 nt)	miRDB	mmu-miR-6955-5p	miRDB, TargetScan	Syt12
ci-Ins2 (486 nt)	miRDB	mmu-miR-6955-5p	miRDB, TargetScan	2700081O15Rik
ci-Ins2 (486 nt)	miRDB	mmu-miR-6955-5p	miRDB, TargetScan	Atp6v1b2
ci-Ins2 (486 nt)	miRDB	mmu-miR-6955-5p	miRDB, TargetScan	Rnaseh2a
ci-Ins2 (486 nt)	miRDB	mmu-miR-6955-5p	miRDB, TargetScan	Cdh5
ci-Ins2 (486 nt)	miRDB	mmu-miR-6955-5p	miRDB, TargetScan	Syn3
ci-Ins2 (486 nt)	miRDB	mmu-miR-6955-5p	miRDB, TargetScan	Klhl17
ci-Ins2 (486 nt)	miRDB	mmu-miR-6955-5p	miRDB, TargetScan	Phc3
ci-Ins2 (486 nt)	miRDB	mmu-miR-6955-5p	miRDB, TargetScan	Wnt10b
ci-Ins2 (486 nt)	miRDB	mmu-miR-6955-5p	miRDB, TargetScan	Ctns
ci-Ins2 (486 nt)	miRDB	mmu-miR-6955-5p	miRDB, TargetScan	Tnfaip1
ci-Ins2 (486 nt)	miRDB	mmu-miR-6955-5p	miRDB, TargetScan	Limd2
ci-Ins2 (486 nt)	miRDB	mmu-miR-6955-5p	miRDB, TargetScan	Birc5
ci-Ins2 (486 nt)	miRDB	mmu-miR-6955-5p	miRDB, TargetScan	Rnf144a
ci-Ins2 (486 nt)	miRDB	mmu-miR-6955-5p	miRDB, TargetScan	Psd
ci-Ins2 (486 nt)	miRDB	mmu-miR-6955-5p	miRDB, TargetScan	Abi2
ci-Ins2 (486 nt)	miRDB	mmu-miR-6955-5p	miRDB, TargetScan	Ccser2
ci-Ins2 (486 nt)	miRDB	mmu-miR-6955-5p	miRDB, TargetScan	Lmod1
ci-Ins2 (486 nt)	miRDB	mmu-miR-6955-5p	miRDB, TargetScan	Pou2f1
ci-Ins2 (486 nt)	miRDB	mmu-miR-6955-5p	miRDB, TargetScan	Pbx1
ci-Ins2 (486 nt)	miRDB	mmu-miR-6955-5p	miRDB, TargetScan	Nvl
ci-Ins2 (486 nt)	miRDB	mmu-miR-6955-5p	miRDB, TargetScan	Rab27a
ci-Ins2 (486 nt)	miRDB	mmu-miR-6955-5p	miRDB, TargetScan	Tmem229b
ci-Ins2 (486 nt)	miRDB	mmu-miR-6955-5p	miRDB, TargetScan	Gm20604
ci-Ins2 (486 nt)	miRDB	mmu-miR-6955-5p	miRDB, TargetScan	Tbc1d24
ci-Ins2 (486 nt)	miRDB	mmu-miR-6955-5p	miRDB, TargetScan	Wdr4
ci-Ins2 (486 nt)	miRDB	mmu-miR-6955-5p	miRDB, TargetScan	Flad1
ci-Ins2 (486 nt)	miRDB	mmu-miR-6987-5p	miRDB, TargetScan	B230118H07Rik
ci-Ins2 (486 nt)	miRDB	mmu-miR-6987-5p	miRDB, TargetScan	Oxr1
ci-Ins2 (486 nt)	miRDB	mmu-miR-6987-5p	miRDB, TargetScan	Pcmtd1
ci-Ins2 (486 nt)	miRDB	mmu-miR-6987-5p	miRDB, TargetScan	Smoc1
ci-Ins2 (486 nt)	miRDB	mmu-miR-6987-5p	miRDB, TargetScan	Vapa
ci-Ins2 (486 nt)	miRDB	mmu-miR-6987-5p	miRDB, TargetScan	Yme1l1
ci-Ins2 (486 nt)	miRDB	mmu-miR-6987-5p	miRDB, TargetScan	Col9a3
ci-Ins2 (486 nt)	miRDB	mmu-miR-6987-5p	miRDB, TargetScan	Gng3
ci-Ins2 (486 nt)	miRDB	mmu-miR-6987-5p	miRDB, TargetScan	Sox13
ci-Ins2 (486 nt)	miRDB	mmu-miR-6987-5p	miRDB, TargetScan	Spata13
ci-Ins2 (486 nt)	miRDB	mmu-miR-6987-5p	miRDB, TargetScan	Srgap1
ci-Ins2 (486 nt)	miRDB	mmu-miR-6987-5p	miRDB, TargetScan	Thsd4
ci-Ins2 (486 nt)	miRDB	mmu-miR-6987-5p	miRDB, TargetScan	Tspan18
ci-Ins2 (486 nt)	miRDB	mmu-miR-6987-5p	miRDB, TargetScan	Ttc9c
ci-Ins2 (486 nt)	miRDB	mmu-miR-6987-5p	miRDB, TargetScan	Lalba
ci-Ins2 (486 nt)	miRDB	mmu-miR-6987-5p	miRDB, TargetScan	Arhgdia
ci-Ins2 (486 nt)	miRDB	mmu-miR-6987-5p	miRDB, TargetScan	Hr
ci-Ins2 (486 nt)	miRDB	mmu-miR-6987-5p	miRDB, TargetScan	Homer2
ci-Ins2 (486 nt)	miRDB	mmu-miR-6987-5p	miRDB, TargetScan	Basp1
ci-Ins2 (486 nt)	miRDB	mmu-miR-6987-5p	miRDB, TargetScan	Kif5c
ci-Ins2 (486 nt)	miRDB	mmu-miR-6987-5p	miRDB, TargetScan	Rgs7bp
ci-Ins2 (486 nt)	miRDB	mmu-miR-6987-5p	miRDB, TargetScan	Ubtf
ci-Ins2 (486 nt)	miRDB	mmu-miR-6987-5p	miRDB, TargetScan	Plxna4
ci-Ins2 (486 nt)	miRDB	mmu-miR-6987-5p	miRDB, TargetScan	Stim1
ci-Ins2 (486 nt)	miRDB	mmu-miR-6987-5p	miRDB, TargetScan	Rabl2
ci-Ins2 (486 nt)	miRDB	mmu-miR-6987-5p	miRDB, TargetScan	Steap2
ci-Ins2 (486 nt)	miRDB	mmu-miR-6987-5p	miRDB, TargetScan	Dpp6
ci-Ins2 (486 nt)	miRDB	mmu-miR-6987-5p	miRDB, TargetScan	Nrbp1
ci-Ins2 (486 nt)	miRDB	mmu-miR-6987-5p	miRDB, TargetScan	Afap1
ci-Ins2 (486 nt)	miRDB	mmu-miR-6987-5p	miRDB, TargetScan	Psapl1
ci-Ins2 (486 nt)	miRDB	mmu-miR-6987-5p	miRDB, TargetScan	Ccdc149
ci-Ins2 (486 nt)	miRDB	mmu-miR-6987-5p	miRDB, TargetScan	Erc1
ci-Ins2 (486 nt)	miRDB	mmu-miR-6987-5p	miRDB, TargetScan	Mfap5
ci-Ins2 (486 nt)	miRDB	mmu-miR-6987-5p	miRDB, TargetScan	Grin2b
ci-Ins2 (486 nt)	miRDB	mmu-miR-6987-5p	miRDB, TargetScan	Plekha5
ci-Ins2 (486 nt)	miRDB	mmu-miR-6987-5p	miRDB, TargetScan	Ube2s
ci-Ins2 (486 nt)	miRDB	mmu-miR-6987-5p	miRDB, TargetScan	Zfp667
ci-Ins2 (486 nt)	miRDB	mmu-miR-6987-5p	miRDB, TargetScan	Hrk
ci-Ins2 (486 nt)	miRDB	mmu-miR-6987-5p	miRDB, TargetScan	Mlxip
ci-Ins2 (486 nt)	miRDB	mmu-miR-6987-5p	miRDB, TargetScan	Gtf2h3
ci-Ins2 (486 nt)	miRDB	mmu-miR-6987-5p	miRDB, TargetScan	Mad1l1
ci-Ins2 (486 nt)	miRDB	mmu-miR-6987-5p	miRDB, TargetScan	Slc29a4
ci-Ins2 (486 nt)	miRDB	mmu-miR-6987-5p	miRDB, TargetScan	Vegfa
ci-Ins2 (486 nt)	miRDB	mmu-miR-6987-5p	miRDB, TargetScan	Treml2
ci-Ins2 (486 nt)	miRDB	mmu-miR-6987-5p	miRDB, TargetScan	Ehd3
ci-Ins2 (486 nt)	miRDB	mmu-miR-6987-5p	miRDB, TargetScan	Mapre2
ci-Ins2 (486 nt)	miRDB	mmu-miR-6987-5p	miRDB, TargetScan	Chordc1
ci-Ins2 (486 nt)	miRDB	mmu-miR-6987-5p	miRDB, TargetScan	Dpagt1
ci-Ins2 (486 nt)	miRDB	mmu-miR-6987-5p	miRDB, TargetScan	Apoa4
ci-Ins2 (486 nt)	miRDB	mmu-miR-6987-5p	miRDB, TargetScan	Peak1
ci-Ins2 (486 nt)	miRDB	mmu-miR-6987-5p	miRDB, TargetScan	Tle3
ci-Ins2 (486 nt)	miRDB	mmu-miR-6987-5p	miRDB, TargetScan	Sall3
ci-Ins2 (486 nt)	miRDB	mmu-miR-6987-5p	miRDB, TargetScan	Mrpl49
ci-Ins2 (486 nt)	miRDB	mmu-miR-6987-5p	miRDB, TargetScan	Psd3
ci-Ins2 (486 nt)	miRDB	mmu-miR-6987-5p	miRDB, TargetScan	Lpar2
ci-Ins2 (486 nt)	miRDB	mmu-miR-6987-5p	miRDB, TargetScan	Elmod2
ci-Ins2 (486 nt)	miRDB	mmu-miR-6987-5p	miRDB, TargetScan	Ranbp10
ci-Ins2 (486 nt)	miRDB	mmu-miR-6987-5p	miRDB, TargetScan	Znrf1
ci-Ins2 (486 nt)	miRDB	mmu-miR-6987-5p	miRDB, TargetScan	Cdyl2
ci-Ins2 (486 nt)	miRDB	mmu-miR-6987-5p	miRDB, TargetScan	Cenpw
ci-Ins2 (486 nt)	miRDB	mmu-miR-6987-5p	miRDB, TargetScan	Cdk19
ci-Ins2 (486 nt)	miRDB	mmu-miR-6987-5p	miRDB, TargetScan	Specc1l
ci-Ins2 (486 nt)	miRDB	mmu-miR-6987-5p	miRDB, TargetScan	Lrrc3
ci-Ins2 (486 nt)	miRDB	mmu-miR-6987-5p	miRDB, TargetScan	Scamp4
ci-Ins2 (486 nt)	miRDB	mmu-miR-6987-5p	miRDB, TargetScan	D10Wsu102e
ci-Ins2 (486 nt)	miRDB	mmu-miR-6987-5p	miRDB, TargetScan	Syn3
ci-Ins2 (486 nt)	miRDB	mmu-miR-6987-5p	miRDB, TargetScan	Pdk3
ci-Ins2 (486 nt)	miRDB	mmu-miR-6987-5p	miRDB, TargetScan	Msn
ci-Ins2 (486 nt)	miRDB	mmu-miR-6987-5p	miRDB, TargetScan	Hccs
ci-Ins2 (486 nt)	miRDB	mmu-miR-6987-5p	miRDB, TargetScan	Ptch2
ci-Ins2 (486 nt)	miRDB	mmu-miR-6987-5p	miRDB, TargetScan	Hpcal4
ci-Ins2 (486 nt)	miRDB	mmu-miR-6987-5p	miRDB, TargetScan	Grik3
ci-Ins2 (486 nt)	miRDB	mmu-miR-6987-5p	miRDB, TargetScan	Sdc3
ci-Ins2 (486 nt)	miRDB	mmu-miR-6987-5p	miRDB, TargetScan	Cep85
ci-Ins2 (486 nt)	miRDB	mmu-miR-6987-5p	miRDB, TargetScan	Luzp1
ci-Ins2 (486 nt)	miRDB	mmu-miR-6987-5p	miRDB, TargetScan	Cdc42
ci-Ins2 (486 nt)	miRDB	mmu-miR-6987-5p	miRDB, TargetScan	Szrd1
ci-Ins2 (486 nt)	miRDB	mmu-miR-6987-5p	miRDB, TargetScan	Lrrc47
ci-Ins2 (486 nt)	miRDB	mmu-miR-6987-5p	miRDB, TargetScan	Soga1
ci-Ins2 (486 nt)	miRDB	mmu-miR-6987-5p	miRDB, TargetScan	Gdap1l1
ci-Ins2 (486 nt)	miRDB	mmu-miR-6987-5p	miRDB, TargetScan	Elmo2
ci-Ins2 (486 nt)	miRDB	mmu-miR-6987-5p	miRDB, TargetScan	Kcnb1
ci-Ins2 (486 nt)	miRDB	mmu-miR-6987-5p	miRDB, TargetScan	Pag1
ci-Ins2 (486 nt)	miRDB	mmu-miR-6987-5p	miRDB, TargetScan	Impa1
ci-Ins2 (486 nt)	miRDB	mmu-miR-6987-5p	miRDB, TargetScan	Tbl1xr1
ci-Ins2 (486 nt)	miRDB	mmu-miR-6987-5p	miRDB, TargetScan	Pik3ca
ci-Ins2 (486 nt)	miRDB	mmu-miR-6987-5p	miRDB, TargetScan	Scn8a
ci-Ins2 (486 nt)	miRDB	mmu-miR-6987-5p	miRDB, TargetScan	Cbx5
ci-Ins2 (486 nt)	miRDB	mmu-miR-6987-5p	miRDB, TargetScan	Crkl
ci-Ins2 (486 nt)	miRDB	mmu-miR-6987-5p	miRDB, TargetScan	Map3k13
ci-Ins2 (486 nt)	miRDB	mmu-miR-6987-5p	miRDB, TargetScan	Casr
ci-Ins2 (486 nt)	miRDB	mmu-miR-6987-5p	miRDB, TargetScan	Igsf11
ci-Ins2 (486 nt)	miRDB	mmu-miR-6987-5p	miRDB, TargetScan	Cep97
ci-Ins2 (486 nt)	miRDB	mmu-miR-6987-5p	miRDB, TargetScan	Fbxl7
ci-Ins2 (486 nt)	miRDB	mmu-miR-6987-5p	miRDB, TargetScan	Jrk
ci-Ins2 (486 nt)	miRDB	mmu-miR-6987-5p	miRDB, TargetScan	5031439G07Rik
ci-Ins2 (486 nt)	miRDB	mmu-miR-6987-5p	miRDB, TargetScan	Slc38a1
ci-Ins2 (486 nt)	miRDB	mmu-miR-6987-5p	miRDB, TargetScan	Dhh
ci-Ins2 (486 nt)	miRDB	mmu-miR-6987-5p	miRDB, TargetScan	Tmbim6
ci-Ins2 (486 nt)	miRDB	mmu-miR-6987-5p	miRDB, TargetScan	Smarcd1
ci-Ins2 (486 nt)	miRDB	mmu-miR-6987-5p	miRDB, TargetScan	Ndor1
ci-Ins2 (486 nt)	miRDB	mmu-miR-6987-5p	miRDB, TargetScan	Rxra
ci-Ins2 (486 nt)	miRDB	mmu-miR-6987-5p	miRDB, TargetScan	Ak1
ci-Ins2 (486 nt)	miRDB	mmu-miR-6987-5p	miRDB, TargetScan	Ralgps1
ci-Ins2 (486 nt)	miRDB	mmu-miR-6987-5p	miRDB, TargetScan	Golga1
ci-Ins2 (486 nt)	miRDB	mmu-miR-6987-5p	miRDB, TargetScan	Aplnr
ci-Ins2 (486 nt)	miRDB	mmu-miR-6987-5p	miRDB, TargetScan	Smcr8
ci-Ins2 (486 nt)	miRDB	mmu-miR-6987-5p	miRDB, TargetScan	Mfap4
ci-Ins2 (486 nt)	miRDB	mmu-miR-6987-5p	miRDB, TargetScan	Specc1
ci-Ins2 (486 nt)	miRDB	mmu-miR-6987-5p	miRDB, TargetScan	Derl2
ci-Ins2 (486 nt)	miRDB	mmu-miR-6987-5p	miRDB, TargetScan	Abhd15
ci-Ins2 (486 nt)	miRDB	mmu-miR-6987-5p	miRDB, TargetScan	Spag9
ci-Ins2 (486 nt)	miRDB	mmu-miR-6987-5p	miRDB, TargetScan	Kat7
ci-Ins2 (486 nt)	miRDB	mmu-miR-6987-5p	miRDB, TargetScan	Igf2bp1
ci-Ins2 (486 nt)	miRDB	mmu-miR-6987-5p	miRDB, TargetScan	Mrpl10
ci-Ins2 (486 nt)	miRDB	mmu-miR-6987-5p	miRDB, TargetScan	Grb7
ci-Ins2 (486 nt)	miRDB	mmu-miR-6987-5p	miRDB, TargetScan	Phf2
ci-Ins2 (486 nt)	miRDB	mmu-miR-6987-5p	miRDB, TargetScan	4921517D22Rik
ci-Ins2 (486 nt)	miRDB	mmu-miR-6987-5p	miRDB, TargetScan	Pde4d
ci-Ins2 (486 nt)	miRDB	mmu-miR-6987-5p	miRDB, TargetScan	Ube2e2
ci-Ins2 (486 nt)	miRDB	mmu-miR-6987-5p	miRDB, TargetScan	Thap2
ci-Ins2 (486 nt)	miRDB	mmu-miR-6987-5p	miRDB, TargetScan	Pip4k2c
ci-Ins2 (486 nt)	miRDB	mmu-miR-6987-5p	miRDB, TargetScan	Smarcc2
ci-Ins2 (486 nt)	miRDB	mmu-miR-6987-5p	miRDB, TargetScan	Ikzf4
ci-Ins2 (486 nt)	miRDB	mmu-miR-6987-5p	miRDB, TargetScan	Mettl7b
ci-Ins2 (486 nt)	miRDB	mmu-miR-6987-5p	miRDB, TargetScan	Stat5b
ci-Ins2 (486 nt)	miRDB	mmu-miR-6987-5p	miRDB, TargetScan	Adam11
ci-Ins2 (486 nt)	miRDB	mmu-miR-6987-5p	miRDB, TargetScan	Ace
ci-Ins2 (486 nt)	miRDB	mmu-miR-6987-5p	miRDB, TargetScan	Prkca
ci-Ins2 (486 nt)	miRDB	mmu-miR-6987-5p	miRDB, TargetScan	Tmem104
ci-Ins2 (486 nt)	miRDB	mmu-miR-6987-5p	miRDB, TargetScan	Trib2
ci-Ins2 (486 nt)	miRDB	mmu-miR-6987-5p	miRDB, TargetScan	St6galnac3
ci-Ins2 (486 nt)	miRDB	mmu-miR-6987-5p	miRDB, TargetScan	Faxc
ci-Ins2 (486 nt)	miRDB	mmu-miR-6987-5p	miRDB, TargetScan	Ddx58
ci-Ins2 (486 nt)	miRDB	mmu-miR-6987-5p	miRDB, TargetScan	Car9
ci-Ins2 (486 nt)	miRDB	mmu-miR-6987-5p	miRDB, TargetScan	Tstd2
ci-Ins2 (486 nt)	miRDB	mmu-miR-6987-5p	miRDB, TargetScan	Col27a1
ci-Ins2 (486 nt)	miRDB	mmu-miR-6987-5p	miRDB, TargetScan	Alg6
ci-Ins2 (486 nt)	miRDB	mmu-miR-6987-5p	miRDB, TargetScan	Vldlr
ci-Ins2 (486 nt)	miRDB	mmu-miR-6987-5p	miRDB, TargetScan	Gucy2g
ci-Ins2 (486 nt)	miRDB	mmu-miR-6987-5p	miRDB, TargetScan	Tcf7l2
ci-Ins2 (486 nt)	miRDB	mmu-miR-6987-5p	miRDB, TargetScan	Syp
ci-Ins2 (486 nt)	miRDB	mmu-miR-6987-5p	miRDB, TargetScan	Arhgap36
ci-Ins2 (486 nt)	miRDB	mmu-miR-6987-5p	miRDB, TargetScan	Plekhm3
ci-Ins2 (486 nt)	miRDB	mmu-miR-6987-5p	miRDB, TargetScan	Stk36
ci-Ins2 (486 nt)	miRDB	mmu-miR-6987-5p	miRDB, TargetScan	Wdfy1
ci-Ins2 (486 nt)	miRDB	mmu-miR-6987-5p	miRDB, TargetScan	Rnpepl1
ci-Ins2 (486 nt)	miRDB	mmu-miR-6987-5p	miRDB, TargetScan	Clasp1
ci-Ins2 (486 nt)	miRDB	mmu-miR-6987-5p	miRDB, TargetScan	Lypd1
ci-Ins2 (486 nt)	miRDB	mmu-miR-6987-5p	miRDB, TargetScan	Cnfn
ci-Ins2 (486 nt)	miRDB	mmu-miR-6987-5p	miRDB, TargetScan	2310022A10Rik
ci-Ins2 (486 nt)	miRDB	mmu-miR-6987-5p	miRDB, TargetScan	Psmc4
ci-Ins2 (486 nt)	miRDB	mmu-miR-6987-5p	miRDB, TargetScan	Zcchc24
ci-Ins2 (486 nt)	miRDB	mmu-miR-6987-5p	miRDB, TargetScan	Lrtm1
ci-Ins2 (486 nt)	miRDB	mmu-miR-6987-5p	miRDB, TargetScan	Glud1
ci-Ins2 (486 nt)	miRDB	mmu-miR-6987-5p	miRDB, TargetScan	Mat1a
ci-Ins2 (486 nt)	miRDB	mmu-miR-6987-5p	miRDB, TargetScan	Ero1l
ci-Ins2 (486 nt)	miRDB	mmu-miR-6987-5p	miRDB, TargetScan	Peli2
ci-Ins2 (486 nt)	miRDB	mmu-miR-6987-5p	miRDB, TargetScan	Cma2
ci-Ins2 (486 nt)	miRDB	mmu-miR-6987-5p	miRDB, TargetScan	Mcpt1
ci-Ins2 (486 nt)	miRDB	mmu-miR-6987-5p	miRDB, TargetScan	Hmbox1
ci-Ins2 (486 nt)	miRDB	mmu-miR-6987-5p	miRDB, TargetScan	Klf12
ci-Ins2 (486 nt)	miRDB	mmu-miR-6987-5p	miRDB, TargetScan	Rictor
ci-Ins2 (486 nt)	miRDB	mmu-miR-6987-5p	miRDB, TargetScan	Wnt2
ci-Ins2 (486 nt)	miRDB	mmu-miR-6987-5p	miRDB, TargetScan	Grm8
ci-Ins2 (486 nt)	miRDB	mmu-miR-6987-5p	miRDB, TargetScan	Cyp26b1
ci-Ins2 (486 nt)	miRDB	mmu-miR-6987-5p	miRDB, TargetScan	Noto
ci-Ins2 (486 nt)	miRDB	mmu-miR-6987-5p	miRDB, TargetScan	Fbxo41
ci-Ins2 (486 nt)	miRDB	mmu-miR-6987-5p	miRDB, TargetScan	Aak1
ci-Ins2 (486 nt)	miRDB	mmu-miR-6987-5p	miRDB, TargetScan	Nav1
ci-Ins2 (486 nt)	miRDB	mmu-miR-6987-5p	miRDB, TargetScan	Stx6
ci-Ins2 (486 nt)	miRDB	mmu-miR-6987-5p	miRDB, TargetScan	Tbx19
ci-Ins2 (486 nt)	miRDB	mmu-miR-6987-5p	miRDB, TargetScan	Usp21
ci-Ins2 (486 nt)	miRDB	mmu-miR-6987-5p	miRDB, TargetScan	Kcnj9
ci-Ins2 (486 nt)	miRDB	mmu-miR-6987-5p	miRDB, TargetScan	Grem2
ci-Ins2 (486 nt)	miRDB	mmu-miR-6987-5p	miRDB, TargetScan	Plxdc2
ci-Ins2 (486 nt)	miRDB	mmu-miR-6987-5p	miRDB, TargetScan	Klf13
ci-Ins2 (486 nt)	miRDB	mmu-miR-6987-5p	miRDB, TargetScan	St8sia2
ci-Ins2 (486 nt)	miRDB	mmu-miR-6987-5p	miRDB, TargetScan	Crtc3
ci-Ins2 (486 nt)	miRDB	mmu-miR-6987-5p	miRDB, TargetScan	Plekhb1
ci-Ins2 (486 nt)	miRDB	mmu-miR-6987-5p	miRDB, TargetScan	Fam168a
ci-Ins2 (486 nt)	miRDB	mmu-miR-6987-5p	miRDB, TargetScan	Trim66
ci-Ins2 (486 nt)	miRDB	mmu-miR-6987-5p	miRDB, TargetScan	Csnk1g1
ci-Ins2 (486 nt)	miRDB	mmu-miR-6987-5p	miRDB, TargetScan	Fbxl22
ci-Ins2 (486 nt)	miRDB	mmu-miR-6987-5p	miRDB, TargetScan	Tln2
ci-Ins2 (486 nt)	miRDB	mmu-miR-6987-5p	miRDB, TargetScan	Fam214a
ci-Ins2 (486 nt)	miRDB	mmu-miR-6987-5p	miRDB, TargetScan	Dag1
ci-Ins2 (486 nt)	miRDB	mmu-miR-6987-5p	miRDB, TargetScan	Itga9
ci-Ins2 (486 nt)	miRDB	mmu-miR-6987-5p	miRDB, TargetScan	Exog
ci-Ins2 (486 nt)	miRDB	mmu-miR-6987-5p	miRDB, TargetScan	Fntb
ci-Ins2 (486 nt)	miRDB	mmu-miR-6987-5p	miRDB, TargetScan	Ism2
ci-Ins2 (486 nt)	miRDB	mmu-miR-6987-5p	miRDB, TargetScan	Kcnk10
ci-Ins2 (486 nt)	miRDB	mmu-miR-6987-5p	miRDB, TargetScan	Papola
ci-Ins2 (486 nt)	miRDB	mmu-miR-6987-5p	miRDB, TargetScan	E2f3
ci-Ins2 (486 nt)	miRDB	mmu-miR-6987-5p	miRDB, TargetScan	Olig1
ci-Ins2 (486 nt)	miRDB	mmu-miR-6987-5p	miRDB, TargetScan	Ermard
ci-Ins2 (486 nt)	miRDB	mmu-miR-6987-5p	miRDB, TargetScan	Ccnf
ci-Ins2 (486 nt)	miRDB	mmu-miR-6987-5p	miRDB, TargetScan	Neurl1b
ci-Ins2 (486 nt)	miRDB	mmu-miR-6987-5p	miRDB, TargetScan	Tbc1d22b
ci-Ins2 (486 nt)	miRDB	mmu-miR-6987-5p	miRDB, TargetScan	Tufm
ci-Ins2 (486 nt)	miRDB	mmu-miR-6987-5p	miRDB, TargetScan	Fam53b
ci-Ins2 (486 nt)	miRDB	mmu-miR-6987-5p	miRDB, TargetScan	Lrrc27
ci-Ins2 (486 nt)	miRDB	mmu-miR-6987-5p	miRDB, TargetScan	Utf1
ci-Ins2 (486 nt)	miRDB	mmu-miR-6987-5p	miRDB, TargetScan	Star
ci-Ins2 (486 nt)	miRDB	mmu-miR-6987-5p	miRDB, TargetScan	Kirrel
ci-Ins2 (486 nt)	miRDB	mmu-miR-6987-5p	miRDB, TargetScan	Arhgef11
ci-Ins2 (486 nt)	miRDB	mmu-miR-6987-5p	miRDB, TargetScan	Rhbg
ci-Ins2 (486 nt)	miRDB	mmu-miR-6987-5p	miRDB, TargetScan	Tmem79
ci-Ins2 (486 nt)	miRDB	mmu-miR-6987-5p	miRDB, TargetScan	Rusc1
ci-Ins2 (486 nt)	miRDB	mmu-miR-6987-5p	miRDB, TargetScan	Trim46
ci-Ins2 (486 nt)	miRDB	mmu-miR-6987-5p	miRDB, TargetScan	Lysmd1
ci-Ins2 (486 nt)	miRDB	mmu-miR-6987-5p	miRDB, TargetScan	Anp32e
ci-Ins2 (486 nt)	miRDB	mmu-miR-6987-5p	miRDB, TargetScan	Otud7b
ci-Ins2 (486 nt)	miRDB	mmu-miR-6987-5p	miRDB, TargetScan	Amigo1
ci-Ins2 (486 nt)	miRDB	mmu-miR-6987-5p	miRDB, TargetScan	Sars
ci-Ins2 (486 nt)	miRDB	mmu-miR-7064-3p	miRDB, TargetScan	Csde1
ci-Ins2 (486 nt)	miRDB	mmu-miR-7064-3p	miRDB, TargetScan	Nav3
ci-Ins2 (486 nt)	miRDB	mmu-miR-7064-3p	miRDB, TargetScan	Tctn1
ci-Ins2 (486 nt)	miRDB	mmu-miR-7064-3p	miRDB, TargetScan	Vkorc1l1
ci-Ins2 (486 nt)	miRDB	mmu-miR-7064-3p	miRDB, TargetScan	Iws1
ci-Ins2 (486 nt)	miRDB	mmu-miR-7064-3p	miRDB, TargetScan	Dnm2
ci-Ins2 (486 nt)	miRDB	mmu-miR-7064-3p	miRDB, TargetScan	Phldb1
ci-Ins2 (486 nt)	miRDB	mmu-miR-7064-3p	miRDB, TargetScan	Prpf19
ci-Ins2 (486 nt)	miRDB	mmu-miR-7064-3p	miRDB, TargetScan	Rfxank
ci-Ins2 (486 nt)	miRDB	mmu-miR-7064-3p	miRDB, TargetScan	Pttg1ip
ci-Ins2 (486 nt)	miRDB	mmu-miR-7064-3p	miRDB, TargetScan	Ephb2
ci-Ins2 (486 nt)	miRDB	mmu-miR-7064-3p	miRDB, TargetScan	Ctsa
ci-Ins2 (486 nt)	miRDB	mmu-miR-7064-3p	miRDB, TargetScan	Tom1l2
ci-Ins2 (486 nt)	miRDB	mmu-miR-7064-3p	miRDB, TargetScan	Acaca
ci-Ins2 (486 nt)	miRDB	mmu-miR-7064-3p	miRDB, TargetScan	Nipal4
ci-Ins2 (486 nt)	miRDB	mmu-miR-7064-3p	miRDB, TargetScan	Foxk2
ci-Ins2 (486 nt)	miRDB	mmu-miR-7064-3p	miRDB, TargetScan	Dyrk1b
ci-Ins2 (486 nt)	miRDB	mmu-miR-7064-3p	miRDB, TargetScan	Capns1
ci-Ins2 (486 nt)	miRDB	mmu-miR-7064-3p	miRDB, TargetScan	Mrpl19
ci-Ins2 (486 nt)	miRDB	mmu-miR-7064-3p	miRDB, TargetScan	Aak1
ci-Ins2 (486 nt)	miRDB	mmu-miR-7064-3p	miRDB, TargetScan	Rab43
ci-Ins2 (486 nt)	miRDB	mmu-miR-7064-3p	miRDB, TargetScan	Rnf169
ci-Ins2 (486 nt)	miRDB	mmu-miR-7064-3p	miRDB, TargetScan	Smg5
ci-Ins2 (486 nt)	miRDB	mmu-miR-7000-5p	miRDB, TargetScan	Fgf9
ci-Ins2 (486 nt)	miRDB	mmu-miR-7000-5p	miRDB, TargetScan	Fosl2
ci-Ins2 (486 nt)	miRDB	mmu-miR-7000-5p	miRDB, TargetScan	Rrm2
ci-Ins2 (486 nt)	miRDB	mmu-miR-7000-5p	miRDB, TargetScan	Sdc4
ci-Ins2 (486 nt)	miRDB	mmu-miR-7000-5p	miRDB, TargetScan	Tram1
ci-Ins2 (486 nt)	miRDB	mmu-miR-7000-5p	miRDB, TargetScan	Cntn2
ci-Ins2 (486 nt)	miRDB	mmu-miR-7000-5p	miRDB, TargetScan	D430019H16Rik
ci-Ins2 (486 nt)	miRDB	mmu-miR-7000-5p	miRDB, TargetScan	Kcnk3
ci-Ins2 (486 nt)	miRDB	mmu-miR-7000-5p	miRDB, TargetScan	Slc12a5
ci-Ins2 (486 nt)	miRDB	mmu-miR-7000-5p	miRDB, TargetScan	Spsb1
ci-Ins2 (486 nt)	miRDB	mmu-miR-7000-5p	miRDB, TargetScan	Srgap3
ci-Ins2 (486 nt)	miRDB	mmu-miR-7000-5p	miRDB, TargetScan	Thsd4
ci-Ins2 (486 nt)	miRDB	mmu-miR-7000-5p	miRDB, TargetScan	Ypel2
ci-Ins2 (486 nt)	miRDB	mmu-miR-7000-5p	miRDB, TargetScan	Cacna1c
ci-Ins2 (486 nt)	miRDB	mmu-miR-7000-5p	miRDB, TargetScan	Bcl2l13
ci-Ins2 (486 nt)	miRDB	mmu-miR-7000-5p	miRDB, TargetScan	Vps37b
ci-Ins2 (486 nt)	miRDB	mmu-miR-7000-5p	miRDB, TargetScan	Lrch4
ci-Ins2 (486 nt)	miRDB	mmu-miR-7000-5p	miRDB, TargetScan	Prkar1b
ci-Ins2 (486 nt)	miRDB	mmu-miR-7000-5p	miRDB, TargetScan	Wipi2
ci-Ins2 (486 nt)	miRDB	mmu-miR-7000-5p	miRDB, TargetScan	Rnf216
ci-Ins2 (486 nt)	miRDB	mmu-miR-7000-5p	miRDB, TargetScan	Bhlha15
ci-Ins2 (486 nt)	miRDB	mmu-miR-7000-5p	miRDB, TargetScan	Yipf3
ci-Ins2 (486 nt)	miRDB	mmu-miR-7000-5p	miRDB, TargetScan	Cdc37
ci-Ins2 (486 nt)	miRDB	mmu-miR-7000-5p	miRDB, TargetScan	Dnm2
ci-Ins2 (486 nt)	miRDB	mmu-miR-7000-5p	miRDB, TargetScan	Tmem25
ci-Ins2 (486 nt)	miRDB	mmu-miR-7000-5p	miRDB, TargetScan	Anp32a
ci-Ins2 (486 nt)	miRDB	mmu-miR-7000-5p	miRDB, TargetScan	Ndst1
ci-Ins2 (486 nt)	miRDB	mmu-miR-7000-5p	miRDB, TargetScan	Camk2a
ci-Ins2 (486 nt)	miRDB	mmu-miR-7000-5p	miRDB, TargetScan	Napg
ci-Ins2 (486 nt)	miRDB	mmu-miR-7000-5p	miRDB, TargetScan	Gnal
ci-Ins2 (486 nt)	miRDB	mmu-miR-7000-5p	miRDB, TargetScan	Kdm2a
ci-Ins2 (486 nt)	miRDB	mmu-miR-7000-5p	miRDB, TargetScan	Klf2
ci-Ins2 (486 nt)	miRDB	mmu-miR-7000-5p	miRDB, TargetScan	Cdk19
ci-Ins2 (486 nt)	miRDB	mmu-miR-7000-5p	miRDB, TargetScan	Diras1
ci-Ins2 (486 nt)	miRDB	mmu-miR-7000-5p	miRDB, TargetScan	Pip5k1c
ci-Ins2 (486 nt)	miRDB	mmu-miR-7000-5p	miRDB, TargetScan	Nfic
ci-Ins2 (486 nt)	miRDB	mmu-miR-7000-5p	miRDB, TargetScan	Hcfc1
ci-Ins2 (486 nt)	miRDB	mmu-miR-7000-5p	miRDB, TargetScan	Trim62
ci-Ins2 (486 nt)	miRDB	mmu-miR-7000-5p	miRDB, TargetScan	Zcchc17
ci-Ins2 (486 nt)	miRDB	mmu-miR-7000-5p	miRDB, TargetScan	Wdtc1
ci-Ins2 (486 nt)	miRDB	mmu-miR-7000-5p	miRDB, TargetScan	Lypla2
ci-Ins2 (486 nt)	miRDB	mmu-miR-7000-5p	miRDB, TargetScan	Luzp1
ci-Ins2 (486 nt)	miRDB	mmu-miR-7000-5p	miRDB, TargetScan	Mul1
ci-Ins2 (486 nt)	miRDB	mmu-miR-7000-5p	miRDB, TargetScan	Camk2n1
ci-Ins2 (486 nt)	miRDB	mmu-miR-7000-5p	miRDB, TargetScan	Padi2
ci-Ins2 (486 nt)	miRDB	mmu-miR-7000-5p	miRDB, TargetScan	Kcnb1
ci-Ins2 (486 nt)	miRDB	mmu-miR-7000-5p	miRDB, TargetScan	Samd10
ci-Ins2 (486 nt)	miRDB	mmu-miR-7000-5p	miRDB, TargetScan	Smagp
ci-Ins2 (486 nt)	miRDB	mmu-miR-7000-5p	miRDB, TargetScan	Fignl2
ci-Ins2 (486 nt)	miRDB	mmu-miR-7000-5p	miRDB, TargetScan	Rai14
ci-Ins2 (486 nt)	miRDB	mmu-miR-7000-5p	miRDB, TargetScan	Rspo2
ci-Ins2 (486 nt)	miRDB	mmu-miR-7000-5p	miRDB, TargetScan	Triobp
ci-Ins2 (486 nt)	miRDB	mmu-miR-7000-5p	miRDB, TargetScan	Csdc2
ci-Ins2 (486 nt)	miRDB	mmu-miR-7000-5p	miRDB, TargetScan	Wnt7b
ci-Ins2 (486 nt)	miRDB	mmu-miR-7000-5p	miRDB, TargetScan	Brd3
ci-Ins2 (486 nt)	miRDB	mmu-miR-7000-5p	miRDB, TargetScan	Phf19
ci-Ins2 (486 nt)	miRDB	mmu-miR-7000-5p	miRDB, TargetScan	Lypd6
ci-Ins2 (486 nt)	miRDB	mmu-miR-7000-5p	miRDB, TargetScan	Cacnb4
ci-Ins2 (486 nt)	miRDB	mmu-miR-7000-5p	miRDB, TargetScan	Pigl
ci-Ins2 (486 nt)	miRDB	mmu-miR-7000-5p	miRDB, TargetScan	Ndel1
ci-Ins2 (486 nt)	miRDB	mmu-miR-7000-5p	miRDB, TargetScan	Foxn1
ci-Ins2 (486 nt)	miRDB	mmu-miR-7000-5p	miRDB, TargetScan	Hoxb4
ci-Ins2 (486 nt)	miRDB	mmu-miR-7000-5p	miRDB, TargetScan	Atxn1
ci-Ins2 (486 nt)	miRDB	mmu-miR-7000-5p	miRDB, TargetScan	2810021J22Rik
ci-Ins2 (486 nt)	miRDB	mmu-miR-7000-5p	miRDB, TargetScan	Gjc2
ci-Ins2 (486 nt)	miRDB	mmu-miR-7000-5p	miRDB, TargetScan	Mprip
ci-Ins2 (486 nt)	miRDB	mmu-miR-7000-5p	miRDB, TargetScan	Jup
ci-Ins2 (486 nt)	miRDB	mmu-miR-7000-5p	miRDB, TargetScan	Ccdc120
ci-Ins2 (486 nt)	miRDB	mmu-miR-7000-5p	miRDB, TargetScan	Cdk16
ci-Ins2 (486 nt)	miRDB	mmu-miR-7000-5p	miRDB, TargetScan	Col19a1
ci-Ins2 (486 nt)	miRDB	mmu-miR-7000-5p	miRDB, TargetScan	Tuba4a
ci-Ins2 (486 nt)	miRDB	mmu-miR-7000-5p	miRDB, TargetScan	Cic
ci-Ins2 (486 nt)	miRDB	mmu-miR-7000-5p	miRDB, TargetScan	Clip3
ci-Ins2 (486 nt)	miRDB	mmu-miR-7000-5p	miRDB, TargetScan	4931406P16Rik
ci-Ins2 (486 nt)	miRDB	mmu-miR-7000-5p	miRDB, TargetScan	Plekhf1
ci-Ins2 (486 nt)	miRDB	mmu-miR-7000-5p	miRDB, TargetScan	Rbp3
ci-Ins2 (486 nt)	miRDB	mmu-miR-7000-5p	miRDB, TargetScan	Cma2
ci-Ins2 (486 nt)	miRDB	mmu-miR-7000-5p	miRDB, TargetScan	Zfp282
ci-Ins2 (486 nt)	miRDB	mmu-miR-7000-5p	miRDB, TargetScan	Lrrn2
ci-Ins2 (486 nt)	miRDB	mmu-miR-7000-5p	miRDB, TargetScan	Nav1
ci-Ins2 (486 nt)	miRDB	mmu-miR-7000-5p	miRDB, TargetScan	Smg7
ci-Ins2 (486 nt)	miRDB	mmu-miR-7000-5p	miRDB, TargetScan	Arnt2
ci-Ins2 (486 nt)	miRDB	mmu-miR-7000-5p	miRDB, TargetScan	Capn5
ci-Ins2 (486 nt)	miRDB	mmu-miR-7000-5p	miRDB, TargetScan	Fam168a
ci-Ins2 (486 nt)	miRDB	mmu-miR-7000-5p	miRDB, TargetScan	Dchs1
ci-Ins2 (486 nt)	miRDB	mmu-miR-7000-5p	miRDB, TargetScan	Tln2
ci-Ins2 (486 nt)	miRDB	mmu-miR-7000-5p	miRDB, TargetScan	Klhl18
ci-Ins2 (486 nt)	miRDB	mmu-miR-7000-5p	miRDB, TargetScan	Rbms3
ci-Ins2 (486 nt)	miRDB	mmu-miR-7000-5p	miRDB, TargetScan	Wdr48
ci-Ins2 (486 nt)	miRDB	mmu-miR-7000-5p	miRDB, TargetScan	Trak1
ci-Ins2 (486 nt)	miRDB	mmu-miR-7000-5p	miRDB, TargetScan	Map3k9
ci-Ins2 (486 nt)	miRDB	mmu-miR-7000-5p	miRDB, TargetScan	Elmsan1
ci-Ins2 (486 nt)	miRDB	mmu-miR-7000-5p	miRDB, TargetScan	Tmem179
ci-Ins2 (486 nt)	miRDB	mmu-miR-7000-5p	miRDB, TargetScan	Ntn3
ci-Ins2 (486 nt)	miRDB	mmu-miR-7000-5p	miRDB, TargetScan	Tbc1d22b
ci-Ins2 (486 nt)	miRDB	mmu-miR-7000-5p	miRDB, TargetScan	Mdga1
ci-Ins2 (486 nt)	miRDB	mmu-miR-7000-5p	miRDB, TargetScan	Btbd9
ci-Ins2 (486 nt)	miRDB	mmu-miR-7000-5p	miRDB, TargetScan	Zfp629
ci-Ins2 (486 nt)	miRDB	mmu-miR-7000-5p	miRDB, TargetScan	Sort1
ci-Ins2 (486 nt)	miRDB	mmu-miR-7001-5p	miRDB, TargetScan	Atxn7l3b
ci-Ins2 (486 nt)	miRDB	mmu-miR-7001-5p	miRDB, TargetScan	Msi2
ci-Ins2 (486 nt)	miRDB	mmu-miR-7001-5p	miRDB, TargetScan	Nars
ci-Ins2 (486 nt)	miRDB	mmu-miR-7001-5p	miRDB, TargetScan	Ociad1
ci-Ins2 (486 nt)	miRDB	mmu-miR-7001-5p	miRDB, TargetScan	Ppargc1a
ci-Ins2 (486 nt)	miRDB	mmu-miR-7001-5p	miRDB, TargetScan	Rapgef5
ci-Ins2 (486 nt)	miRDB	mmu-miR-7001-5p	miRDB, TargetScan	Rasl10b
ci-Ins2 (486 nt)	miRDB	mmu-miR-7001-5p	miRDB, TargetScan	Sel1l
ci-Ins2 (486 nt)	miRDB	mmu-miR-7001-5p	miRDB, TargetScan	Slc30a7
ci-Ins2 (486 nt)	miRDB	mmu-miR-7001-5p	miRDB, TargetScan	Als2cl
ci-Ins2 (486 nt)	miRDB	mmu-miR-7001-5p	miRDB, TargetScan	Celsr1
ci-Ins2 (486 nt)	miRDB	mmu-miR-7001-5p	miRDB, TargetScan	Csmd2
ci-Ins2 (486 nt)	miRDB	mmu-miR-7001-5p	miRDB, TargetScan	D430019H16Rik
ci-Ins2 (486 nt)	miRDB	mmu-miR-7001-5p	miRDB, TargetScan	Ncoa3
ci-Ins2 (486 nt)	miRDB	mmu-miR-7001-5p	miRDB, TargetScan	Stxbp5l
ci-Ins2 (486 nt)	miRDB	mmu-miR-7001-5p	miRDB, TargetScan	Hbegf
ci-Ins2 (486 nt)	miRDB	mmu-miR-7001-5p	miRDB, TargetScan	Nr0b2
ci-Ins2 (486 nt)	miRDB	mmu-miR-7001-5p	miRDB, TargetScan	Rgs7bp
ci-Ins2 (486 nt)	miRDB	mmu-miR-7001-5p	miRDB, TargetScan	Kremen1
ci-Ins2 (486 nt)	miRDB	mmu-miR-7001-5p	miRDB, TargetScan	Ubtf
ci-Ins2 (486 nt)	miRDB	mmu-miR-7001-5p	miRDB, TargetScan	Tead1
ci-Ins2 (486 nt)	miRDB	mmu-miR-7001-5p	miRDB, TargetScan	Creb3l1
ci-Ins2 (486 nt)	miRDB	mmu-miR-7001-5p	miRDB, TargetScan	Rnf44
ci-Ins2 (486 nt)	miRDB	mmu-miR-7001-5p	miRDB, TargetScan	Pik3cg
ci-Ins2 (486 nt)	miRDB	mmu-miR-7001-5p	miRDB, TargetScan	Vat1
ci-Ins2 (486 nt)	miRDB	mmu-miR-7001-5p	miRDB, TargetScan	Cdk6
ci-Ins2 (486 nt)	miRDB	mmu-miR-7001-5p	miRDB, TargetScan	Cacna2d1
ci-Ins2 (486 nt)	miRDB	mmu-miR-7001-5p	miRDB, TargetScan	Ereg
ci-Ins2 (486 nt)	miRDB	mmu-miR-7001-5p	miRDB, TargetScan	Tmcc1
ci-Ins2 (486 nt)	miRDB	mmu-miR-7001-5p	miRDB, TargetScan	Erc1
ci-Ins2 (486 nt)	miRDB	mmu-miR-7001-5p	miRDB, TargetScan	Eps8l1
ci-Ins2 (486 nt)	miRDB	mmu-miR-7001-5p	miRDB, TargetScan	Shisa7
ci-Ins2 (486 nt)	miRDB	mmu-miR-7001-5p	miRDB, TargetScan	Ube2m
ci-Ins2 (486 nt)	miRDB	mmu-miR-7001-5p	miRDB, TargetScan	Arhgap35
ci-Ins2 (486 nt)	miRDB	mmu-miR-7001-5p	miRDB, TargetScan	P2rx2
ci-Ins2 (486 nt)	miRDB	mmu-miR-7001-5p	miRDB, TargetScan	Sgsm1
ci-Ins2 (486 nt)	miRDB	mmu-miR-7001-5p	miRDB, TargetScan	Taok3
ci-Ins2 (486 nt)	miRDB	mmu-miR-7001-5p	miRDB, TargetScan	Vps37b
ci-Ins2 (486 nt)	miRDB	mmu-miR-7001-5p	miRDB, TargetScan	Eln
ci-Ins2 (486 nt)	miRDB	mmu-miR-7001-5p	miRDB, TargetScan	Ttyh3
ci-Ins2 (486 nt)	miRDB	mmu-miR-7001-5p	miRDB, TargetScan	Ccnd3
ci-Ins2 (486 nt)	miRDB	mmu-miR-7001-5p	miRDB, TargetScan	Foxp4
ci-Ins2 (486 nt)	miRDB	mmu-miR-7001-5p	miRDB, TargetScan	Fem1a
ci-Ins2 (486 nt)	miRDB	mmu-miR-7001-5p	miRDB, TargetScan	Ncam1
ci-Ins2 (486 nt)	miRDB	mmu-miR-7001-5p	miRDB, TargetScan	Ulk3
ci-Ins2 (486 nt)	miRDB	mmu-miR-7001-5p	miRDB, TargetScan	Gnal
ci-Ins2 (486 nt)	miRDB	mmu-miR-7001-5p	miRDB, TargetScan	Spire1
ci-Ins2 (486 nt)	miRDB	mmu-miR-7001-5p	miRDB, TargetScan	Capn1
ci-Ins2 (486 nt)	miRDB	mmu-miR-7001-5p	miRDB, TargetScan	Mark2
ci-Ins2 (486 nt)	miRDB	mmu-miR-7001-5p	miRDB, TargetScan	Dagla
ci-Ins2 (486 nt)	miRDB	mmu-miR-7001-5p	miRDB, TargetScan	Syt7
ci-Ins2 (486 nt)	miRDB	mmu-miR-7001-5p	miRDB, TargetScan	Ncan
ci-Ins2 (486 nt)	miRDB	mmu-miR-7001-5p	miRDB, TargetScan	Ap1m1
ci-Ins2 (486 nt)	miRDB	mmu-miR-7001-5p	miRDB, TargetScan	Nfix
ci-Ins2 (486 nt)	miRDB	mmu-miR-7001-5p	miRDB, TargetScan	Kifc3
ci-Ins2 (486 nt)	miRDB	mmu-miR-7001-5p	miRDB, TargetScan	Znrf1
ci-Ins2 (486 nt)	miRDB	mmu-miR-7001-5p	miRDB, TargetScan	Ldhd
ci-Ins2 (486 nt)	miRDB	mmu-miR-7001-5p	miRDB, TargetScan	Cbfa2t3
ci-Ins2 (486 nt)	miRDB	mmu-miR-7001-5p	miRDB, TargetScan	Spock2
ci-Ins2 (486 nt)	miRDB	mmu-miR-7001-5p	miRDB, TargetScan	C2cd4c
ci-Ins2 (486 nt)	miRDB	mmu-miR-7001-5p	miRDB, TargetScan	R3hdm4
ci-Ins2 (486 nt)	miRDB	mmu-miR-7001-5p	miRDB, TargetScan	Mknk2
ci-Ins2 (486 nt)	miRDB	mmu-miR-7001-5p	miRDB, TargetScan	Gng7
ci-Ins2 (486 nt)	miRDB	mmu-miR-7001-5p	miRDB, TargetScan	Nfic
ci-Ins2 (486 nt)	miRDB	mmu-miR-7001-5p	miRDB, TargetScan	Gabra3
ci-Ins2 (486 nt)	miRDB	mmu-miR-7001-5p	miRDB, TargetScan	Amer1
ci-Ins2 (486 nt)	miRDB	mmu-miR-7001-5p	miRDB, TargetScan	Taf9b
ci-Ins2 (486 nt)	miRDB	mmu-miR-7001-5p	miRDB, TargetScan	Kdm5c
ci-Ins2 (486 nt)	miRDB	mmu-miR-7001-5p	miRDB, TargetScan	Ddx3y
ci-Ins2 (486 nt)	miRDB	mmu-miR-7001-5p	miRDB, TargetScan	Cyp4a31
ci-Ins2 (486 nt)	miRDB	mmu-miR-7001-5p	miRDB, TargetScan	Rnf220
ci-Ins2 (486 nt)	miRDB	mmu-miR-7001-5p	miRDB, TargetScan	Slc6a9
ci-Ins2 (486 nt)	miRDB	mmu-miR-7001-5p	miRDB, TargetScan	Mycbp
ci-Ins2 (486 nt)	miRDB	mmu-miR-7001-5p	miRDB, TargetScan	Grik3
ci-Ins2 (486 nt)	miRDB	mmu-miR-7001-5p	miRDB, TargetScan	AU040320
ci-Ins2 (486 nt)	miRDB	mmu-miR-7001-5p	miRDB, TargetScan	Themis2
ci-Ins2 (486 nt)	miRDB	mmu-miR-7001-5p	miRDB, TargetScan	Zbtb40
ci-Ins2 (486 nt)	miRDB	mmu-miR-7001-5p	miRDB, TargetScan	Szrd1
ci-Ins2 (486 nt)	miRDB	mmu-miR-7001-5p	miRDB, TargetScan	Tmem201
ci-Ins2 (486 nt)	miRDB	mmu-miR-7001-5p	miRDB, TargetScan	Vwa1
ci-Ins2 (486 nt)	miRDB	mmu-miR-7001-5p	miRDB, TargetScan	Dlgap4
ci-Ins2 (486 nt)	miRDB	mmu-miR-7001-5p	miRDB, TargetScan	Ndrg3
ci-Ins2 (486 nt)	miRDB	mmu-miR-7001-5p	miRDB, TargetScan	Soga1
ci-Ins2 (486 nt)	miRDB	mmu-miR-7001-5p	miRDB, TargetScan	Rprd1b
ci-Ins2 (486 nt)	miRDB	mmu-miR-7001-5p	miRDB, TargetScan	Edn3
ci-Ins2 (486 nt)	miRDB	mmu-miR-7001-5p	miRDB, TargetScan	Gid8
ci-Ins2 (486 nt)	miRDB	mmu-miR-7001-5p	miRDB, TargetScan	Nkain4
ci-Ins2 (486 nt)	miRDB	mmu-miR-7001-5p	miRDB, TargetScan	Tmem154
ci-Ins2 (486 nt)	miRDB	mmu-miR-7001-5p	miRDB, TargetScan	Krt76
ci-Ins2 (486 nt)	miRDB	mmu-miR-7001-5p	miRDB, TargetScan	P2rx6
ci-Ins2 (486 nt)	miRDB	mmu-miR-7001-5p	miRDB, TargetScan	Zdhhc8
ci-Ins2 (486 nt)	miRDB	mmu-miR-7001-5p	miRDB, TargetScan	Casr
ci-Ins2 (486 nt)	miRDB	mmu-miR-7001-5p	miRDB, TargetScan	Rabl3
ci-Ins2 (486 nt)	miRDB	mmu-miR-7001-5p	miRDB, TargetScan	Dcbld2
ci-Ins2 (486 nt)	miRDB	mmu-miR-7001-5p	miRDB, TargetScan	Eny2
ci-Ins2 (486 nt)	miRDB	mmu-miR-7001-5p	miRDB, TargetScan	Trps1
ci-Ins2 (486 nt)	miRDB	mmu-miR-7001-5p	miRDB, TargetScan	Has2
ci-Ins2 (486 nt)	miRDB	mmu-miR-7001-5p	miRDB, TargetScan	Trappc9
ci-Ins2 (486 nt)	miRDB	mmu-miR-7001-5p	miRDB, TargetScan	Ddx17
ci-Ins2 (486 nt)	miRDB	mmu-miR-7001-5p	miRDB, TargetScan	Tnrc6b
ci-Ins2 (486 nt)	miRDB	mmu-miR-7001-5p	miRDB, TargetScan	Zc3h7b
ci-Ins2 (486 nt)	miRDB	mmu-miR-7001-5p	miRDB, TargetScan	Scube1
ci-Ins2 (486 nt)	miRDB	mmu-miR-7001-5p	miRDB, TargetScan	Pnpla3
ci-Ins2 (486 nt)	miRDB	mmu-miR-7001-5p	miRDB, TargetScan	Smarcd1
ci-Ins2 (486 nt)	miRDB	mmu-miR-7001-5p	miRDB, TargetScan	D430041D05Rik
ci-Ins2 (486 nt)	miRDB	mmu-miR-7001-5p	miRDB, TargetScan	Tsc1
ci-Ins2 (486 nt)	miRDB	mmu-miR-7001-5p	miRDB, TargetScan	Trub2
ci-Ins2 (486 nt)	miRDB	mmu-miR-7001-5p	miRDB, TargetScan	Strbp
ci-Ins2 (486 nt)	miRDB	mmu-miR-7001-5p	miRDB, TargetScan	Gid4
ci-Ins2 (486 nt)	miRDB	mmu-miR-7001-5p	miRDB, TargetScan	Usp22
ci-Ins2 (486 nt)	miRDB	mmu-miR-7001-5p	miRDB, TargetScan	Rcvrn
ci-Ins2 (486 nt)	miRDB	mmu-miR-7001-5p	miRDB, TargetScan	Ankfy1
ci-Ins2 (486 nt)	miRDB	mmu-miR-7001-5p	miRDB, TargetScan	Tmem132e
ci-Ins2 (486 nt)	miRDB	mmu-miR-7001-5p	miRDB, TargetScan	Hnf1b
ci-Ins2 (486 nt)	miRDB	mmu-miR-7001-5p	miRDB, TargetScan	Srcin1
ci-Ins2 (486 nt)	miRDB	mmu-miR-7001-5p	miRDB, TargetScan	Fbxl20
ci-Ins2 (486 nt)	miRDB	mmu-miR-7001-5p	miRDB, TargetScan	Pgap3
ci-Ins2 (486 nt)	miRDB	mmu-miR-7001-5p	miRDB, TargetScan	Phactr1
ci-Ins2 (486 nt)	miRDB	mmu-miR-7001-5p	miRDB, TargetScan	Bicd2
ci-Ins2 (486 nt)	miRDB	mmu-miR-7001-5p	miRDB, TargetScan	Sncb
ci-Ins2 (486 nt)	miRDB	mmu-miR-7001-5p	miRDB, TargetScan	Tifab
ci-Ins2 (486 nt)	miRDB	mmu-miR-7001-5p	miRDB, TargetScan	Mef2c
ci-Ins2 (486 nt)	miRDB	mmu-miR-7001-5p	miRDB, TargetScan	Slc35e4
ci-Ins2 (486 nt)	miRDB	mmu-miR-7001-5p	miRDB, TargetScan	Fat2
ci-Ins2 (486 nt)	miRDB	mmu-miR-7001-5p	miRDB, TargetScan	Zkscan17
ci-Ins2 (486 nt)	miRDB	mmu-miR-7001-5p	miRDB, TargetScan	Mpp2
ci-Ins2 (486 nt)	miRDB	mmu-miR-7001-5p	miRDB, TargetScan	Adam11
ci-Ins2 (486 nt)	miRDB	mmu-miR-7001-5p	miRDB, TargetScan	Prkar1a
ci-Ins2 (486 nt)	miRDB	mmu-miR-7001-5p	miRDB, TargetScan	Sox9
ci-Ins2 (486 nt)	miRDB	mmu-miR-7001-5p	miRDB, TargetScan	Hid1
ci-Ins2 (486 nt)	miRDB	mmu-miR-7001-5p	miRDB, TargetScan	Gga3
ci-Ins2 (486 nt)	miRDB	mmu-miR-7001-5p	miRDB, TargetScan	Plag1
ci-Ins2 (486 nt)	miRDB	mmu-miR-7001-5p	miRDB, TargetScan	Slc24a2
ci-Ins2 (486 nt)	miRDB	mmu-miR-7001-5p	miRDB, TargetScan	Morn4
ci-Ins2 (486 nt)	miRDB	mmu-miR-7001-5p	miRDB, TargetScan	Cdk16
ci-Ins2 (486 nt)	miRDB	mmu-miR-7001-5p	miRDB, TargetScan	Fam168b
ci-Ins2 (486 nt)	miRDB	mmu-miR-7001-5p	miRDB, TargetScan	Ankrd39
ci-Ins2 (486 nt)	miRDB	mmu-miR-7001-5p	miRDB, TargetScan	Lancl1
ci-Ins2 (486 nt)	miRDB	mmu-miR-7001-5p	miRDB, TargetScan	Ngef
ci-Ins2 (486 nt)	miRDB	mmu-miR-7001-5p	miRDB, TargetScan	Ptpn4
ci-Ins2 (486 nt)	miRDB	mmu-miR-7001-5p	miRDB, TargetScan	Zfp526
ci-Ins2 (486 nt)	miRDB	mmu-miR-7001-5p	miRDB, TargetScan	Nccrp1
ci-Ins2 (486 nt)	miRDB	mmu-miR-7001-5p	miRDB, TargetScan	Nosip
ci-Ins2 (486 nt)	miRDB	mmu-miR-7001-5p	miRDB, TargetScan	Slc17a7
ci-Ins2 (486 nt)	miRDB	mmu-miR-7001-5p	miRDB, TargetScan	Sema3g
ci-Ins2 (486 nt)	miRDB	mmu-miR-7001-5p	miRDB, TargetScan	Ercc6
ci-Ins2 (486 nt)	miRDB	mmu-miR-7001-5p	miRDB, TargetScan	Mettl17
ci-Ins2 (486 nt)	miRDB	mmu-miR-7001-5p	miRDB, TargetScan	Ajuba
ci-Ins2 (486 nt)	miRDB	mmu-miR-7001-5p	miRDB, TargetScan	Tbc1d4
ci-Ins2 (486 nt)	miRDB	mmu-miR-7001-5p	miRDB, TargetScan	Rnf181
ci-Ins2 (486 nt)	miRDB	mmu-miR-7001-5p	miRDB, TargetScan	Smyd5
ci-Ins2 (486 nt)	miRDB	mmu-miR-7001-5p	miRDB, TargetScan	Fbxo41
ci-Ins2 (486 nt)	miRDB	mmu-miR-7001-5p	miRDB, TargetScan	Lamc1
ci-Ins2 (486 nt)	miRDB	mmu-miR-7001-5p	miRDB, TargetScan	Astn1
ci-Ins2 (486 nt)	miRDB	mmu-miR-7001-5p	miRDB, TargetScan	Zbtb37
ci-Ins2 (486 nt)	miRDB	mmu-miR-7001-5p	miRDB, TargetScan	Pogk
ci-Ins2 (486 nt)	miRDB	mmu-miR-7001-5p	miRDB, TargetScan	Pbx1
ci-Ins2 (486 nt)	miRDB	mmu-miR-7001-5p	miRDB, TargetScan	Ptpn14
ci-Ins2 (486 nt)	miRDB	mmu-miR-7001-5p	miRDB, TargetScan	Anpep
ci-Ins2 (486 nt)	miRDB	mmu-miR-7001-5p	miRDB, TargetScan	Ubfd1
ci-Ins2 (486 nt)	miRDB	mmu-miR-7001-5p	miRDB, TargetScan	Ick
ci-Ins2 (486 nt)	miRDB	mmu-miR-7001-5p	miRDB, TargetScan	Stag1
ci-Ins2 (486 nt)	miRDB	mmu-miR-7001-5p	miRDB, TargetScan	Cacna2d2
ci-Ins2 (486 nt)	miRDB	mmu-miR-7001-5p	miRDB, TargetScan	Fyco1
ci-Ins2 (486 nt)	miRDB	mmu-miR-7001-5p	miRDB, TargetScan	Rhoj
ci-Ins2 (486 nt)	miRDB	mmu-miR-7001-5p	miRDB, TargetScan	Akap5
ci-Ins2 (486 nt)	miRDB	mmu-miR-7001-5p	miRDB, TargetScan	Map3k9
ci-Ins2 (486 nt)	miRDB	mmu-miR-7001-5p	miRDB, TargetScan	Tmed8
ci-Ins2 (486 nt)	miRDB	mmu-miR-7001-5p	miRDB, TargetScan	Pacs2
ci-Ins2 (486 nt)	miRDB	mmu-miR-7001-5p	miRDB, TargetScan	Itsn1
ci-Ins2 (486 nt)	miRDB	mmu-miR-7001-5p	miRDB, TargetScan	Fbxl16
ci-Ins2 (486 nt)	miRDB	mmu-miR-7001-5p	miRDB, TargetScan	Btbd9
ci-Ins2 (486 nt)	miRDB	mmu-miR-7001-5p	miRDB, TargetScan	Agpat1
ci-Ins2 (486 nt)	miRDB	mmu-miR-7001-5p	miRDB, TargetScan	Htra1
ci-Ins2 (486 nt)	miRDB	mmu-miR-7001-5p	miRDB, TargetScan	Fam53b
ci-Ins2 (486 nt)	miRDB	mmu-miR-7001-5p	miRDB, TargetScan	Atp7b
ci-Ins2 (486 nt)	miRDB	mmu-miR-7001-5p	miRDB, TargetScan	Slc25a44
ci-Ins2 (486 nt)	miRDB	mmu-miR-7001-5p	miRDB, TargetScan	Slc39a1
ci-Ins2 (486 nt)	miRDB	mmu-miR-7001-5p	miRDB, TargetScan	2310050C09Rik
ci-Ins2 (486 nt)	miRDB	mmu-miR-7001-5p	miRDB, TargetScan	Cgn
ci-Ins2 (486 nt)	miRDB	mmu-miR-7001-5p	miRDB, TargetScan	Gja8
ci-Ins2 (486 nt)	miRDB	mmu-miR-7001-5p	miRDB, TargetScan	Lrig2
ci-Ins2 (486 nt)	miRDB	mmu-miR-7001-5p	miRDB, TargetScan	Rhoc
ci-Ins2 (486 nt)	miRDB	mmu-miR-3062-3p	miRDB, RNA22	Cntn2
ci-Ins2 (486 nt)	miRDB	mmu-miR-3062-3p	miRDB, RNA22	Dab2ip
ci-Ins2 (486 nt)	miRDB	mmu-miR-3062-3p	miRDB, TargetScan	Elavl3
ci-Ins2 (486 nt)	miRDB	mmu-miR-3062-3p	miRDB, TargetScan, RNA22	Lrp1
ci-Ins2 (486 nt)	miRDB	mmu-miR-3062-3p	miRDB, TargetScan, RNA22	Sh2d4a
ci-Ins2 (486 nt)	miRDB	mmu-miR-3062-3p	miRDB, TargetScan, RNA22	Rnf146
ci-Ins2 (486 nt)	miRDB	mmu-miR-3062-3p	miRDB, TargetScan, RNA22	Foxo4
ci-Ins2 (486 nt)	miRDB	mmu-miR-3062-3p	miRDB, TargetScan, RNA22	Gabrp
ci-Ins2 (486 nt)	miRDB	mmu-miR-3062-3p	miRDB, TargetScan, RNA22	Fbxl22
ci-Ins2 (486 nt)	miRDB	mmu-miR-3062-3p	miRDB, TargetScan	Stx16
ci-Ins2 (486 nt)	miRDB	mmu-miR-3062-3p	miRDB, TargetScan	4930523C07Rik
ci-Ins2 (486 nt)	miRDB	mmu-miR-3062-3p	miRDB, TargetScan	Plekha2
ci-Ins2 (486 nt)	miRDB	mmu-miR-3062-3p	miRDB, TargetScan	Sypl2
ci-Ins2 (486 nt)	miRDB	mmu-miR-3062-3p	miRDB, RNA22	Cacna1c
ci-Ins2 (486 nt)	miRDB	mmu-miR-3062-3p	miRDB, RNA22	Hrk
ci-Ins2 (486 nt)	miRDB	mmu-miR-3062-3p	miRDB, RNA22	Tbc1d5
ci-Ins2 (486 nt)	miRDB	mmu-miR-3062-3p	miRDB, RNA22	Psd2
ci-Ins2 (486 nt)	miRDB	mmu-miR-3062-3p	miRDB, RNA22	Spry4
ci-Ins2 (486 nt)	miRDB	mmu-miR-3062-3p	miRDB, RNA22	Zfp516
ci-Ins2 (486 nt)	miRDB	mmu-miR-3062-3p	miRDB, RNA22	Eps15l1
ci-Ins2 (486 nt)	miRDB	mmu-miR-3062-3p	miRDB, RNA22	Diras1
ci-Ins2 (486 nt)	miRDB	mmu-miR-3062-3p	miRDB, RNA22	Prrg3
ci-Ins2 (486 nt)	miRDB	mmu-miR-3062-3p	miRDB, RNA22	Zfp275
ci-Ins2 (486 nt)	miRDB	mmu-miR-3062-3p	miRDB, RNA22	Fam120c
ci-Ins2 (486 nt)	miRDB	mmu-miR-3062-3p	miRDB, RNA22	Padi2
ci-Ins2 (486 nt)	miRDB	mmu-miR-3062-3p	miRDB, RNA22	Dclk1
ci-Ins2 (486 nt)	miRDB	mmu-miR-3062-3p	miRDB, RNA22	Mapk1
ci-Ins2 (486 nt)	miRDB	mmu-miR-3062-3p	miRDB, RNA22	Ncs1
ci-Ins2 (486 nt)	miRDB	mmu-miR-3062-3p	miRDB, RNA22	Zfp207
ci-Ins2 (486 nt)	miRDB	mmu-miR-3062-3p	miRDB, RNA22	Rab5b
ci-Ins2 (486 nt)	miRDB	mmu-miR-3062-3p	miRDB, RNA22	Stat5b
ci-Ins2 (486 nt)	miRDB	mmu-miR-3062-3p	miRDB, RNA22	Cbx4
ci-Ins2 (486 nt)	miRDB	mmu-miR-3062-3p	miRDB, RNA22	4931406P16Rik
ci-Ins2 (486 nt)	miRDB	mmu-miR-3062-3p	miRDB, RNA22	Nfasc
ci-Ins2 (486 nt)	miRDB	mmu-miR-3062-3p	miRDB, RNA22	Trak1
ci-Ins2 (486 nt)	miRDB	mmu-miR-3062-3p	miRDB, RNA22	Map3k9
ci-Ins2 (486 nt)	miRDB	mmu-miR-7646-3p	miRDB, TargetScan	Etnk1
ci-Ins2 (486 nt)	miRDB	mmu-miR-7646-3p	miRDB, TargetScan	Otud6b
ci-Ins2 (486 nt)	miRDB	mmu-miR-7646-3p	miRDB, TargetScan	Ccdc127
ci-Ins2 (486 nt)	miRDB	mmu-miR-7646-3p	miRDB, TargetScan	Nsa2
ci-Ins2 (486 nt)	miRDB	mmu-miR-7646-3p	miRDB, TargetScan	2310011J03Rik
ci-Ins2 (486 nt)	miRDB	mmu-miR-7646-3p	miRDB, TargetScan	Abca1
ci-Ins2 (486 nt)	miRDB	mmu-miR-7646-3p	miRDB, TargetScan	Amer1
ci-Ins2 (486 nt)	miRDB	mmu-miR-7646-3p	miRDB, TargetScan	Ammecr1l
ci-Ins2 (486 nt)	miRDB	mmu-miR-7646-3p	miRDB, TargetScan	Bmpr1b
ci-Ins2 (486 nt)	miRDB	mmu-miR-7646-3p	miRDB, TargetScan	Csnk1e
ci-Ins2 (486 nt)	miRDB	mmu-miR-7646-3p	miRDB, TargetScan	Dpyd
ci-Ins2 (486 nt)	miRDB	mmu-miR-7646-3p	miRDB, TargetScan	Ezh1
ci-Ins2 (486 nt)	miRDB	mmu-miR-7646-3p	miRDB, TargetScan	Fez2
ci-Ins2 (486 nt)	miRDB	mmu-miR-7646-3p	miRDB, TargetScan	Gjc2
ci-Ins2 (486 nt)	miRDB	mmu-miR-7646-3p	miRDB, TargetScan	Gmps
ci-Ins2 (486 nt)	miRDB	mmu-miR-7646-3p	miRDB, TargetScan	Gpr137c
ci-Ins2 (486 nt)	miRDB	mmu-miR-7646-3p	miRDB, TargetScan	Igsf11
ci-Ins2 (486 nt)	miRDB	mmu-miR-7646-3p	miRDB, TargetScan	Il5ra
ci-Ins2 (486 nt)	miRDB	mmu-miR-7646-3p	miRDB, TargetScan	Ino80d
ci-Ins2 (486 nt)	miRDB	mmu-miR-7646-3p	miRDB, TargetScan	Kcnk6
ci-Ins2 (486 nt)	miRDB	mmu-miR-7646-3p	miRDB, TargetScan	Lsm11
ci-Ins2 (486 nt)	miRDB	mmu-miR-7646-3p	miRDB, TargetScan	Lypd6b
ci-Ins2 (486 nt)	miRDB	mmu-miR-7646-3p	miRDB, TargetScan	Mier3
ci-Ins2 (486 nt)	miRDB	mmu-miR-7646-3p	miRDB, TargetScan	Necap1
ci-Ins2 (486 nt)	miRDB	mmu-miR-7646-3p	miRDB, TargetScan	Nop9
ci-Ins2 (486 nt)	miRDB	mmu-miR-7646-3p	miRDB, TargetScan	Oas1c
ci-Ins2 (486 nt)	miRDB	mmu-miR-7646-3p	miRDB, TargetScan	Onecut2
ci-Ins2 (486 nt)	miRDB	mmu-miR-7646-3p	miRDB, TargetScan	Phactr2
ci-Ins2 (486 nt)	miRDB	mmu-miR-7646-3p	miRDB, TargetScan	Phf21a
ci-Ins2 (486 nt)	miRDB	mmu-miR-7646-3p	miRDB, TargetScan	Piezo2
ci-Ins2 (486 nt)	miRDB	mmu-miR-7646-3p	miRDB, TargetScan	Prpf19
ci-Ins2 (486 nt)	miRDB	mmu-miR-7646-3p	miRDB, TargetScan	Rab18
ci-Ins2 (486 nt)	miRDB	mmu-miR-7646-3p	miRDB, TargetScan	Rbm20
ci-Ins2 (486 nt)	miRDB	mmu-miR-7646-3p	miRDB, TargetScan	Rfx3
ci-Ins2 (486 nt)	miRDB	mmu-miR-7646-3p	miRDB, TargetScan	Sh3glb1
ci-Ins2 (486 nt)	miRDB	mmu-miR-7646-3p	miRDB, TargetScan	Stmn4
ci-Ins2 (486 nt)	miRDB	mmu-miR-7646-3p	miRDB, TargetScan	Tmprss13
ci-Ins2 (486 nt)	miRDB	mmu-miR-7646-3p	miRDB, TargetScan	Wdr26
ci-Ins2 (486 nt)	miRDB	mmu-miR-5621-3p	miRDB, TargetScan	Egr3
ci-Ins2 (486 nt)	miRDB	mmu-miR-5621-3p	miRDB, TargetScan, RNA22	Slc12a5
ci-Ins2 (486 nt)	miRDB	mmu-miR-5621-3p	miRDB, TargetScan, RNA22	Zfp263
ci-Ins2 (486 nt)	miRDB	mmu-miR-5621-3p	miRDB, TargetScan, RNA22	Pitpnm2
ci-Ins2 (486 nt)	miRDB	mmu-miR-5621-3p	miRDB, TargetScan, RNA22	Fam53c
ci-Ins2 (486 nt)	miRDB	mmu-miR-5621-3p	miRDB, TargetScan, RNA22	Dnajb1
ci-Ins2 (486 nt)	miRDB	mmu-miR-5621-3p	miRDB, TargetScan, RNA22	Zbtb7a
ci-Ins2 (486 nt)	miRDB	mmu-miR-5621-3p	miRDB, TargetScan, RNA22	Iqsec2
ci-Ins2 (486 nt)	miRDB	mmu-miR-5621-3p	miRDB, TargetScan, RNA22	Srsf10
ci-Ins2 (486 nt)	miRDB	mmu-miR-5621-3p	miRDB, TargetScan, RNA22	B4galt5
ci-Ins2 (486 nt)	miRDB	mmu-miR-5621-3p	miRDB, TargetScan, RNA22	Tshz2
ci-Ins2 (486 nt)	miRDB	mmu-miR-5621-3p	miRDB, TargetScan, RNA22	Dgkg
ci-Ins2 (486 nt)	miRDB	mmu-miR-5621-3p	miRDB, TargetScan, RNA22	Samd14
ci-Ins2 (486 nt)	miRDB	mmu-miR-5621-3p	miRDB, TargetScan, RNA22	Camk2b
ci-Ins2 (486 nt)	miRDB	mmu-miR-5621-3p	miRDB, TargetScan, RNA22	Cnnm4
ci-Ins2 (486 nt)	miRDB	mmu-miR-5621-3p	miRDB, TargetScan, RNA22	Cyp26b1
ci-Ins2 (486 nt)	miRDB	mmu-miR-5621-3p	miRDB, TargetScan, RNA22	Ppme1
ci-Ins2 (486 nt)	miRDB	mmu-miR-5621-3p	miRDB, TargetScan, RNA22	Esrrb
ci-Ins2 (486 nt)	miRDB	mmu-miR-5621-3p	miRDB, TargetScan, RNA22	Sypl2
ci-Ins2 (486 nt)	miRDB	mmu-miR-5621-3p	miRDB, TargetScan	Ttpal
ci-Ins2 (486 nt)	miRDB	mmu-miR-5621-3p	miRDB, TargetScan	Camk2n2
ci-Ins2 (486 nt)	miRDB	mmu-miR-5621-3p	miRDB, TargetScan	Tom1l2
ci-Ins2 (486 nt)	miRDB	mmu-miR-5621-3p	miRDB, TargetScan	Hmga1
ci-Ins2 (486 nt)	miRDB	mmu-miR-5621-3p	miRDB, RNA22	Synpo
ci-Ins2 (486 nt)	miRDB	mmu-miR-5621-3p	miRDB, RNA22	Rps6kb1
ci-Ins2 (486 nt)	miRDB	mmu-miR-6945-5p	miRDB, TargetScan	Fam222b
ci-Ins2 (486 nt)	miRDB	mmu-miR-6945-5p	miRDB, TargetScan	Rhbdl3
ci-Ins2 (486 nt)	miRDB	mmu-miR-6945-5p	miRDB, TargetScan	Ppard
ci-Ins2 (486 nt)	miRDB	mmu-miR-6945-5p	miRDB, TargetScan	Capza1
ci-Ins2 (486 nt)	miRDB	mmu-miR-6945-5p	miRDB, TargetScan	Gga2
ci-Ins2 (486 nt)	miRDB	mmu-miR-6945-5p	miRDB, TargetScan	Fndc4
ci-Ins2 (486 nt)	miRDB	mmu-miR-6945-5p	miRDB, TargetScan	Fosl2
ci-Ins2 (486 nt)	miRDB	mmu-miR-6945-5p	miRDB, TargetScan	Lhfpl4
ci-Ins2 (486 nt)	miRDB	mmu-miR-6945-5p	miRDB, TargetScan	Tmem40
ci-Ins2 (486 nt)	miRDB	mmu-miR-6945-5p	miRDB, TargetScan	Acacb
ci-Ins2 (486 nt)	miRDB	mmu-miR-6945-5p	miRDB, TargetScan	Limk1
ci-Ins2 (486 nt)	miRDB	mmu-miR-6945-5p	miRDB, TargetScan	Hip1
ci-Ins2 (486 nt)	miRDB	mmu-miR-6945-5p	miRDB, TargetScan	Smurf1
ci-Ins2 (486 nt)	miRDB	mmu-miR-6945-5p	miRDB, TargetScan	Bysl
ci-Ins2 (486 nt)	miRDB	mmu-miR-6945-5p	miRDB, TargetScan	Gfra3
ci-Ins2 (486 nt)	miRDB	mmu-miR-6945-5p	miRDB, TargetScan	Kdm3b
ci-Ins2 (486 nt)	miRDB	mmu-miR-6945-5p	miRDB, TargetScan	Mfrp
ci-Ins2 (486 nt)	miRDB	mmu-miR-6945-5p	miRDB, TargetScan	Rdx
ci-Ins2 (486 nt)	miRDB	mmu-miR-6945-5p	miRDB, TargetScan	Hmg20a
ci-Ins2 (486 nt)	miRDB	mmu-miR-6945-5p	miRDB, TargetScan	Camk2a
ci-Ins2 (486 nt)	miRDB	mmu-miR-6945-5p	miRDB, TargetScan	Rad9a
ci-Ins2 (486 nt)	miRDB	mmu-miR-6945-5p	miRDB, TargetScan	Rce1
ci-Ins2 (486 nt)	miRDB	mmu-miR-6945-5p	miRDB, TargetScan	Rbm14
ci-Ins2 (486 nt)	miRDB	mmu-miR-6945-5p	miRDB, TargetScan	Gpr137
ci-Ins2 (486 nt)	miRDB	mmu-miR-6945-5p	miRDB, TargetScan	Rnaseh2a
ci-Ins2 (486 nt)	miRDB	mmu-miR-6945-5p	miRDB, TargetScan	Smpd3
ci-Ins2 (486 nt)	miRDB	mmu-miR-6945-5p	miRDB, TargetScan	Tspan15
ci-Ins2 (486 nt)	miRDB	mmu-miR-6945-5p	miRDB, TargetScan	Rhobtb1
ci-Ins2 (486 nt)	miRDB	mmu-miR-6945-5p	miRDB, TargetScan	Lingo3
ci-Ins2 (486 nt)	miRDB	mmu-miR-6945-5p	miRDB, TargetScan	Hmg20b
ci-Ins2 (486 nt)	miRDB	mmu-miR-6945-5p	miRDB, TargetScan	Nav3
ci-Ins2 (486 nt)	miRDB	mmu-miR-6945-5p	miRDB, TargetScan	Efnb1
ci-Ins2 (486 nt)	miRDB	mmu-miR-6945-5p	miRDB, TargetScan	Zmym3
ci-Ins2 (486 nt)	miRDB	mmu-miR-6945-5p	miRDB, TargetScan	Ogt
ci-Ins2 (486 nt)	miRDB	mmu-miR-6945-5p	miRDB, TargetScan	Dcx
ci-Ins2 (486 nt)	miRDB	mmu-miR-6945-5p	miRDB, TargetScan	Scmh1
ci-Ins2 (486 nt)	miRDB	mmu-miR-6945-5p	miRDB, TargetScan	Ago1
ci-Ins2 (486 nt)	miRDB	mmu-miR-6945-5p	miRDB, TargetScan	Bsdc1
ci-Ins2 (486 nt)	miRDB	mmu-miR-6945-5p	miRDB, TargetScan	Slc9a1
ci-Ins2 (486 nt)	miRDB	mmu-miR-6945-5p	miRDB, TargetScan	Ralgapb
ci-Ins2 (486 nt)	miRDB	mmu-miR-6945-5p	miRDB, TargetScan	Ctsa
ci-Ins2 (486 nt)	miRDB	mmu-miR-6945-5p	miRDB, TargetScan	Eif5a2
ci-Ins2 (486 nt)	miRDB	mmu-miR-6945-5p	miRDB, TargetScan	Ephb3
ci-Ins2 (486 nt)	miRDB	mmu-miR-6945-5p	miRDB, TargetScan	Cd86
ci-Ins2 (486 nt)	miRDB	mmu-miR-6945-5p	miRDB, TargetScan	Jam2
ci-Ins2 (486 nt)	miRDB	mmu-miR-6945-5p	miRDB, TargetScan	Kcns2
ci-Ins2 (486 nt)	miRDB	mmu-miR-6945-5p	miRDB, TargetScan	Ly6e
ci-Ins2 (486 nt)	miRDB	mmu-miR-6945-5p	miRDB, TargetScan	Faim2
ci-Ins2 (486 nt)	miRDB	mmu-miR-6945-5p	miRDB, TargetScan	Zer1
ci-Ins2 (486 nt)	miRDB	mmu-miR-6945-5p	miRDB, TargetScan	Ppp1r9b
ci-Ins2 (486 nt)	miRDB	mmu-miR-6945-5p	miRDB, TargetScan	Cplx2
ci-Ins2 (486 nt)	miRDB	mmu-miR-6945-5p	miRDB, TargetScan	Ntrk2
ci-Ins2 (486 nt)	miRDB	mmu-miR-6945-5p	miRDB, TargetScan	Sec24c
ci-Ins2 (486 nt)	miRDB	mmu-miR-6945-5p	miRDB, TargetScan	Kcnma1
ci-Ins2 (486 nt)	miRDB	mmu-miR-6945-5p	miRDB, TargetScan	Gabra1
ci-Ins2 (486 nt)	miRDB	mmu-miR-6945-5p	miRDB, TargetScan	Rab5c
ci-Ins2 (486 nt)	miRDB	mmu-miR-6945-5p	miRDB, TargetScan	Rbfox3
ci-Ins2 (486 nt)	miRDB	mmu-miR-6945-5p	miRDB, TargetScan	Ppp3r2
ci-Ins2 (486 nt)	miRDB	mmu-miR-6945-5p	miRDB, TargetScan	Slc31a1
ci-Ins2 (486 nt)	miRDB	mmu-miR-6945-5p	miRDB, TargetScan	Prkaa2
ci-Ins2 (486 nt)	miRDB	mmu-miR-6945-5p	miRDB, TargetScan	Acot11
ci-Ins2 (486 nt)	miRDB	mmu-miR-6945-5p	miRDB, TargetScan	Itprip
ci-Ins2 (486 nt)	miRDB	mmu-miR-6945-5p	miRDB, TargetScan	Dnajb2
ci-Ins2 (486 nt)	miRDB	mmu-miR-6945-5p	miRDB, TargetScan	Kcne4
ci-Ins2 (486 nt)	miRDB	mmu-miR-6945-5p	miRDB, TargetScan	Col4a4
ci-Ins2 (486 nt)	miRDB	mmu-miR-6945-5p	miRDB, TargetScan	Dis3l2
ci-Ins2 (486 nt)	miRDB	mmu-miR-6945-5p	miRDB, TargetScan	Actn4
ci-Ins2 (486 nt)	miRDB	mmu-miR-6945-5p	miRDB, TargetScan	Kbtbd2
ci-Ins2 (486 nt)	miRDB	mmu-miR-6945-5p	miRDB, TargetScan	Gata2
ci-Ins2 (486 nt)	miRDB	mmu-miR-6945-5p	miRDB, TargetScan	Btg2
ci-Ins2 (486 nt)	miRDB	mmu-miR-6945-5p	miRDB, TargetScan	Ppfia4
ci-Ins2 (486 nt)	miRDB	mmu-miR-6945-5p	miRDB, TargetScan	Lmod1
ci-Ins2 (486 nt)	miRDB	mmu-miR-6945-5p	miRDB, TargetScan	Nav1
ci-Ins2 (486 nt)	miRDB	mmu-miR-6945-5p	miRDB, TargetScan	Lrrc32
ci-Ins2 (486 nt)	miRDB	mmu-miR-6945-5p	miRDB, TargetScan	Thumpd1
ci-Ins2 (486 nt)	miRDB	mmu-miR-6945-5p	miRDB, TargetScan	Mras
ci-Ins2 (486 nt)	miRDB	mmu-miR-6945-5p	miRDB, TargetScan	Camkv
ci-Ins2 (486 nt)	miRDB	mmu-miR-6945-5p	miRDB, TargetScan	Cdc25a
ci-Ins2 (486 nt)	miRDB	mmu-miR-6945-5p	miRDB, TargetScan	Exd2
ci-Ins2 (486 nt)	miRDB	mmu-miR-6945-5p	miRDB, TargetScan	Ttc9
ci-Ins2 (486 nt)	miRDB	mmu-miR-6945-5p	miRDB, TargetScan	Sptlc2
ci-Ins2 (486 nt)	miRDB	mmu-miR-6945-5p	miRDB, TargetScan	Zbtb42
ci-Ins2 (486 nt)	miRDB	mmu-miR-6945-5p	miRDB, TargetScan	Clcn7
ci-Ins2 (486 nt)	miRDB	mmu-miR-6945-5p	miRDB, TargetScan	Sprn
ci-Ins2 (486 nt)	miRDB	mmu-miR-6945-5p	miRDB, TargetScan	Snx27
ci-Ins2 (486 nt)	miRDB	mmu-miR-6945-5p	miRDB, TargetScan	Gabpb2
ci-Ins2 (486 nt)	miRDB	mmu-miR-6945-5p	miRDB, TargetScan	Cdc42se1
ci-Ins2 (486 nt)	miRDB	mmu-miR-6945-5p	miRDB, TargetScan	Hipk1
ci-Ins2 (486 nt)	miRDB	mmu-miR-6947-5p	miRDB, TargetScan	Crebrf
ci-Ins2 (486 nt)	miRDB	mmu-miR-6947-5p	miRDB, TargetScan	Gmnc
ci-Ins2 (486 nt)	miRDB	mmu-miR-6947-5p	miRDB, TargetScan	Tspan14
ci-Ins2 (486 nt)	miRDB	mmu-miR-6947-5p	miRDB, TargetScan	Apbb2
ci-Ins2 (486 nt)	miRDB	mmu-miR-6947-5p	miRDB, TargetScan	Gabrb1
ci-Ins2 (486 nt)	miRDB	mmu-miR-6947-5p	miRDB, TargetScan	Clock
ci-Ins2 (486 nt)	miRDB	mmu-miR-6947-5p	miRDB, TargetScan	Arhgap24
ci-Ins2 (486 nt)	miRDB	mmu-miR-6947-5p	miRDB, TargetScan	Pex26
ci-Ins2 (486 nt)	miRDB	mmu-miR-6947-5p	miRDB, TargetScan	M6pr
ci-Ins2 (486 nt)	miRDB	mmu-miR-6947-5p	miRDB, TargetScan	Itpr2
ci-Ins2 (486 nt)	miRDB	mmu-miR-6947-5p	miRDB, TargetScan	Vegfa
ci-Ins2 (486 nt)	miRDB	mmu-miR-6947-5p	miRDB, TargetScan	Arhgap12
ci-Ins2 (486 nt)	miRDB	mmu-miR-6947-5p	miRDB, TargetScan	Wdr33
ci-Ins2 (486 nt)	miRDB	mmu-miR-6947-5p	miRDB, TargetScan	Fli1
ci-Ins2 (486 nt)	miRDB	mmu-miR-6947-5p	miRDB, TargetScan	Zc3h12c
ci-Ins2 (486 nt)	miRDB	mmu-miR-6947-5p	miRDB, TargetScan	Nedd4l
ci-Ins2 (486 nt)	miRDB	mmu-miR-6947-5p	miRDB, TargetScan	Myrf
ci-Ins2 (486 nt)	miRDB	mmu-miR-6947-5p	miRDB, TargetScan	Cnep1r1
ci-Ins2 (486 nt)	miRDB	mmu-miR-6947-5p	miRDB, TargetScan	Ist1
ci-Ins2 (486 nt)	miRDB	mmu-miR-6947-5p	miRDB, TargetScan	Marcks
ci-Ins2 (486 nt)	miRDB	mmu-miR-6947-5p	miRDB, TargetScan	Cdk19
ci-Ins2 (486 nt)	miRDB	mmu-miR-6947-5p	miRDB, TargetScan	Vbp1
ci-Ins2 (486 nt)	miRDB	mmu-miR-6947-5p	miRDB, TargetScan	Amer1
ci-Ins2 (486 nt)	miRDB	mmu-miR-6947-5p	miRDB, TargetScan	Pomgnt1
ci-Ins2 (486 nt)	miRDB	mmu-miR-6947-5p	miRDB, TargetScan	Kcnab2
ci-Ins2 (486 nt)	miRDB	mmu-miR-6947-5p	miRDB, TargetScan	Prdm16
ci-Ins2 (486 nt)	miRDB	mmu-miR-6947-5p	miRDB, TargetScan	Sgk2
ci-Ins2 (486 nt)	miRDB	mmu-miR-6947-5p	miRDB, TargetScan	Jph2
ci-Ins2 (486 nt)	miRDB	mmu-miR-6947-5p	miRDB, TargetScan	Eef1a2
ci-Ins2 (486 nt)	miRDB	mmu-miR-6947-5p	miRDB, TargetScan	Zfand1
ci-Ins2 (486 nt)	miRDB	mmu-miR-6947-5p	miRDB, TargetScan	Tbl1xr1
ci-Ins2 (486 nt)	miRDB	mmu-miR-6947-5p	miRDB, TargetScan	Senp2
ci-Ins2 (486 nt)	miRDB	mmu-miR-6947-5p	miRDB, TargetScan	Has2
ci-Ins2 (486 nt)	miRDB	mmu-miR-6947-5p	miRDB, TargetScan	Zhx2
ci-Ins2 (486 nt)	miRDB	mmu-miR-6947-5p	miRDB, TargetScan	Arf3
ci-Ins2 (486 nt)	miRDB	mmu-miR-6947-5p	miRDB, TargetScan	Agps
ci-Ins2 (486 nt)	miRDB	mmu-miR-6947-5p	miRDB, TargetScan	Ndel1
ci-Ins2 (486 nt)	miRDB	mmu-miR-6947-5p	miRDB, TargetScan	Fxr2
ci-Ins2 (486 nt)	miRDB	mmu-miR-6947-5p	miRDB, TargetScan	Brip1
ci-Ins2 (486 nt)	miRDB	mmu-miR-6947-5p	miRDB, TargetScan	Mbtd1
ci-Ins2 (486 nt)	miRDB	mmu-miR-6947-5p	miRDB, TargetScan	Tnpo1
ci-Ins2 (486 nt)	miRDB	mmu-miR-6947-5p	miRDB, TargetScan	Atxn7
ci-Ins2 (486 nt)	miRDB	mmu-miR-6947-5p	miRDB, TargetScan	Ube2b
ci-Ins2 (486 nt)	miRDB	mmu-miR-6947-5p	miRDB, TargetScan	Wnt3
ci-Ins2 (486 nt)	miRDB	mmu-miR-6947-5p	miRDB, TargetScan	Sox11
ci-Ins2 (486 nt)	miRDB	mmu-miR-6947-5p	miRDB, TargetScan	Rad23b
ci-Ins2 (486 nt)	miRDB	mmu-miR-6947-5p	miRDB, TargetScan	Palm2
ci-Ins2 (486 nt)	miRDB	mmu-miR-6947-5p	miRDB, TargetScan	Eps15
ci-Ins2 (486 nt)	miRDB	mmu-miR-6947-5p	miRDB, TargetScan	Atp1b4
ci-Ins2 (486 nt)	miRDB	mmu-miR-6947-5p	miRDB, TargetScan	Xiap
ci-Ins2 (486 nt)	miRDB	mmu-miR-6947-5p	miRDB, TargetScan	Ikzf2
ci-Ins2 (486 nt)	miRDB	mmu-miR-6947-5p	miRDB, TargetScan	Usp40
ci-Ins2 (486 nt)	miRDB	mmu-miR-6947-5p	miRDB, TargetScan	Il17rd
ci-Ins2 (486 nt)	miRDB	mmu-miR-6947-5p	miRDB, TargetScan	Tdrd3
ci-Ins2 (486 nt)	miRDB	mmu-miR-6947-5p	miRDB, TargetScan	Wnt7a
ci-Ins2 (486 nt)	miRDB	mmu-miR-6947-5p	miRDB, TargetScan	Slc26a9
ci-Ins2 (486 nt)	miRDB	mmu-miR-6947-5p	miRDB, TargetScan	Frmd4a
ci-Ins2 (486 nt)	miRDB	mmu-miR-6947-5p	miRDB, TargetScan	Camk1d
ci-Ins2 (486 nt)	miRDB	mmu-miR-6947-5p	miRDB, TargetScan	Nebl
ci-Ins2 (486 nt)	miRDB	mmu-miR-6947-5p	miRDB, TargetScan	Ube3a
ci-Ins2 (486 nt)	miRDB	mmu-miR-6947-5p	miRDB, TargetScan	Abhd17c
ci-Ins2 (486 nt)	miRDB	mmu-miR-6947-5p	miRDB, TargetScan	Sox6
ci-Ins2 (486 nt)	miRDB	mmu-miR-6947-5p	miRDB, TargetScan	Aqp9
ci-Ins2 (486 nt)	miRDB	mmu-miR-6947-5p	miRDB, TargetScan	Sec22c
ci-Ins2 (486 nt)	miRDB	mmu-miR-6947-5p	miRDB, TargetScan	Synj2bp
ci-Ins2 (486 nt)	miRDB	mmu-miR-6947-5p	miRDB, TargetScan	Mboat1
ci-Ins2 (486 nt)	miRDB	mmu-miR-6947-5p	miRDB, TargetScan	Elavl1
ci-Ins2 (486 nt)	miRDB	mmu-miR-6947-5p	miRDB, TargetScan	Snx27
ci-Ins2 (486 nt)	miRDB	mmu-miR-6947-5p	miRDB, TargetScan	Pitx2
ci-Ins2 (486 nt)	miRDB	mmu-miR-6947-5p	miRDB, TargetScan	Hs2st1
ci-Ins2 (486 nt)	miRDB	mmu-miR-6992-5p	miRDB, TargetScan	Ammecr1l
ci-Ins2 (486 nt)	miRDB	mmu-miR-6992-5p	miRDB, TargetScan	Mbnl3
ci-Ins2 (486 nt)	miRDB	mmu-miR-6992-5p	miRDB, TargetScan	Prickle2
ci-Ins2 (486 nt)	miRDB	mmu-miR-6992-5p	miRDB, TargetScan	Myo6
ci-Ins2 (486 nt)	miRDB	mmu-miR-6992-5p	miRDB, TargetScan	Rfc1
ci-Ins2 (486 nt)	miRDB	mmu-miR-6992-5p	miRDB, TargetScan	Ube2k
ci-Ins2 (486 nt)	miRDB	mmu-miR-6992-5p	miRDB, TargetScan	Aff1
ci-Ins2 (486 nt)	miRDB	mmu-miR-6992-5p	miRDB, TargetScan	Edem1
ci-Ins2 (486 nt)	miRDB	mmu-miR-6992-5p	miRDB, TargetScan	Tmcc1
ci-Ins2 (486 nt)	miRDB	mmu-miR-6992-5p	miRDB, TargetScan	Erc1
ci-Ins2 (486 nt)	miRDB	mmu-miR-6992-5p	miRDB, TargetScan	Mlf2
ci-Ins2 (486 nt)	miRDB	mmu-miR-6992-5p	miRDB, TargetScan	Far2
ci-Ins2 (486 nt)	miRDB	mmu-miR-6992-5p	miRDB, TargetScan	Nos1
ci-Ins2 (486 nt)	miRDB	mmu-miR-6992-5p	miRDB, TargetScan	Sh2b3
ci-Ins2 (486 nt)	miRDB	mmu-miR-6992-5p	miRDB, TargetScan	Rhof
ci-Ins2 (486 nt)	miRDB	mmu-miR-6992-5p	miRDB, TargetScan	Orai2
ci-Ins2 (486 nt)	miRDB	mmu-miR-6992-5p	miRDB, TargetScan	Ttyh3
ci-Ins2 (486 nt)	miRDB	mmu-miR-6992-5p	miRDB, TargetScan	Srf
ci-Ins2 (486 nt)	miRDB	mmu-miR-6992-5p	miRDB, TargetScan	Arhgap28
ci-Ins2 (486 nt)	miRDB	mmu-miR-6992-5p	miRDB, TargetScan	Arhgap32
ci-Ins2 (486 nt)	miRDB	mmu-miR-6992-5p	miRDB, TargetScan	Siae
ci-Ins2 (486 nt)	miRDB	mmu-miR-6992-5p	miRDB, TargetScan	Abcg4
ci-Ins2 (486 nt)	miRDB	mmu-miR-6992-5p	miRDB, TargetScan	Cndp2
ci-Ins2 (486 nt)	miRDB	mmu-miR-6992-5p	miRDB, TargetScan	Pold4
ci-Ins2 (486 nt)	miRDB	mmu-miR-6992-5p	miRDB, TargetScan	Ppp2r5b
ci-Ins2 (486 nt)	miRDB	mmu-miR-6992-5p	miRDB, TargetScan	Chrm1
ci-Ins2 (486 nt)	miRDB	mmu-miR-6992-5p	miRDB, TargetScan	Lrrc10b
ci-Ins2 (486 nt)	miRDB	mmu-miR-6992-5p	miRDB, TargetScan	Osbp
ci-Ins2 (486 nt)	miRDB	mmu-miR-6992-5p	miRDB, TargetScan	Ranbp10
ci-Ins2 (486 nt)	miRDB	mmu-miR-6992-5p	miRDB, TargetScan	Slc16a10
ci-Ins2 (486 nt)	miRDB	mmu-miR-6992-5p	miRDB, TargetScan	Txnrd1
ci-Ins2 (486 nt)	miRDB	mmu-miR-6992-5p	miRDB, TargetScan	Mecp2
ci-Ins2 (486 nt)	miRDB	mmu-miR-6992-5p	miRDB, TargetScan	Snx12
ci-Ins2 (486 nt)	miRDB	mmu-miR-6992-5p	miRDB, TargetScan	Pik3r3
ci-Ins2 (486 nt)	miRDB	mmu-miR-6992-5p	miRDB, TargetScan	Ephb2
ci-Ins2 (486 nt)	miRDB	mmu-miR-6992-5p	miRDB, TargetScan	Klhdc7a
ci-Ins2 (486 nt)	miRDB	mmu-miR-6992-5p	miRDB, TargetScan	Ttpal
ci-Ins2 (486 nt)	miRDB	mmu-miR-6992-5p	miRDB, TargetScan	Ypel1
ci-Ins2 (486 nt)	miRDB	mmu-miR-6992-5p	miRDB, TargetScan	Gnb1l
ci-Ins2 (486 nt)	miRDB	mmu-miR-6992-5p	miRDB, TargetScan	Tnrc6b
ci-Ins2 (486 nt)	miRDB	mmu-miR-6992-5p	miRDB, TargetScan	Tob2
ci-Ins2 (486 nt)	miRDB	mmu-miR-6992-5p	miRDB, TargetScan	Zswim7
ci-Ins2 (486 nt)	miRDB	mmu-miR-6992-5p	miRDB, TargetScan	Polr2a
ci-Ins2 (486 nt)	miRDB	mmu-miR-6992-5p	miRDB, TargetScan	Camkk1
ci-Ins2 (486 nt)	miRDB	mmu-miR-6992-5p	miRDB, TargetScan	Cpd
ci-Ins2 (486 nt)	miRDB	mmu-miR-6992-5p	miRDB, TargetScan	Mmd
ci-Ins2 (486 nt)	miRDB	mmu-miR-6992-5p	miRDB, TargetScan	Luc7l3
ci-Ins2 (486 nt)	miRDB	mmu-miR-6992-5p	miRDB, TargetScan	Ube2z
ci-Ins2 (486 nt)	miRDB	mmu-miR-6992-5p	miRDB, TargetScan	Ssbp2
ci-Ins2 (486 nt)	miRDB	mmu-miR-6992-5p	miRDB, TargetScan	Ikzf1
ci-Ins2 (486 nt)	miRDB	mmu-miR-6992-5p	miRDB, TargetScan	Grb10
ci-Ins2 (486 nt)	miRDB	mmu-miR-6992-5p	miRDB, TargetScan	2020-03-10
ci-Ins2 (486 nt)	miRDB	mmu-miR-6992-5p	miRDB, TargetScan	Kcnj2
ci-Ins2 (486 nt)	miRDB	mmu-miR-6992-5p	miRDB, TargetScan	Tstd2
ci-Ins2 (486 nt)	miRDB	mmu-miR-6992-5p	miRDB, TargetScan	Slc24a2
ci-Ins2 (486 nt)	miRDB	mmu-miR-6992-5p	miRDB, TargetScan	Ak4
ci-Ins2 (486 nt)	miRDB	mmu-miR-6992-5p	miRDB, TargetScan	Podn
ci-Ins2 (486 nt)	miRDB	mmu-miR-6992-5p	miRDB, TargetScan	Foxp3
ci-Ins2 (486 nt)	miRDB	mmu-miR-6992-5p	miRDB, TargetScan	Fhl1
ci-Ins2 (486 nt)	miRDB	mmu-miR-6992-5p	miRDB, TargetScan	Mybl1
ci-Ins2 (486 nt)	miRDB	mmu-miR-6992-5p	miRDB, TargetScan	Fam168b
ci-Ins2 (486 nt)	miRDB	mmu-miR-6992-5p	miRDB, TargetScan	Sema4c
ci-Ins2 (486 nt)	miRDB	mmu-miR-6992-5p	miRDB, TargetScan	Kansl1l
ci-Ins2 (486 nt)	miRDB	mmu-miR-6992-5p	miRDB, TargetScan	2020-03-04
ci-Ins2 (486 nt)	miRDB	mmu-miR-6992-5p	miRDB, TargetScan	Slc19a3
ci-Ins2 (486 nt)	miRDB	mmu-miR-6992-5p	miRDB, TargetScan	Uri1
ci-Ins2 (486 nt)	miRDB	mmu-miR-6992-5p	miRDB, TargetScan	Syngr4
ci-Ins2 (486 nt)	miRDB	mmu-miR-6992-5p	miRDB, TargetScan	Spty2d1
ci-Ins2 (486 nt)	miRDB	mmu-miR-6992-5p	miRDB, TargetScan	Colq
ci-Ins2 (486 nt)	miRDB	mmu-miR-6992-5p	miRDB, TargetScan	Gdf2
ci-Ins2 (486 nt)	miRDB	mmu-miR-6992-5p	miRDB, TargetScan	Sox7
ci-Ins2 (486 nt)	miRDB	mmu-miR-6992-5p	miRDB, TargetScan	Scel
ci-Ins2 (486 nt)	miRDB	mmu-miR-6992-5p	miRDB, TargetScan	Tmem178b
ci-Ins2 (486 nt)	miRDB	mmu-miR-6992-5p	miRDB, TargetScan	Reep1
ci-Ins2 (486 nt)	miRDB	mmu-miR-6992-5p	miRDB, TargetScan	Fbxo41
ci-Ins2 (486 nt)	miRDB	mmu-miR-6992-5p	miRDB, TargetScan	Pfkfb2
ci-Ins2 (486 nt)	miRDB	mmu-miR-6992-5p	miRDB, TargetScan	Ptpn7
ci-Ins2 (486 nt)	miRDB	mmu-miR-6992-5p	miRDB, TargetScan	Pogk
ci-Ins2 (486 nt)	miRDB	mmu-miR-6992-5p	miRDB, TargetScan	Pbx1
ci-Ins2 (486 nt)	miRDB	mmu-miR-6992-5p	miRDB, TargetScan	Gabrb3
ci-Ins2 (486 nt)	miRDB	mmu-miR-6992-5p	miRDB, TargetScan	Atp10a
ci-Ins2 (486 nt)	miRDB	mmu-miR-6992-5p	miRDB, TargetScan	St8sia2
ci-Ins2 (486 nt)	miRDB	mmu-miR-6992-5p	miRDB, TargetScan	Hddc3
ci-Ins2 (486 nt)	miRDB	mmu-miR-6992-5p	miRDB, TargetScan	Rsf1
ci-Ins2 (486 nt)	miRDB	mmu-miR-6992-5p	miRDB, TargetScan	Knop1
ci-Ins2 (486 nt)	miRDB	mmu-miR-6992-5p	miRDB, TargetScan	Srprb
ci-Ins2 (486 nt)	miRDB	mmu-miR-6992-5p	miRDB, TargetScan	Wdr48
ci-Ins2 (486 nt)	miRDB	mmu-miR-6992-5p	miRDB, TargetScan	Tgm4
ci-Ins2 (486 nt)	miRDB	mmu-miR-6992-5p	miRDB, TargetScan	Vipas39
ci-Ins2 (486 nt)	miRDB	mmu-miR-6992-5p	miRDB, TargetScan	Slc22a3
ci-Ins2 (486 nt)	miRDB	mmu-miR-6992-5p	miRDB, TargetScan	Tmprss3
ci-Ins2 (486 nt)	miRDB	mmu-miR-6992-5p	miRDB, TargetScan	Ikzf5
ci-Ins2 (486 nt)	miRDB	mmu-miR-6992-5p	miRDB, TargetScan	Fam53b
ci-Ins2 (486 nt)	miRDB	mmu-miR-6992-5p	miRDB, TargetScan	Golga7
ci-Ins2 (486 nt)	miRDB	mmu-miR-6992-5p	miRDB, TargetScan	Plekha2
ci-Ins2 (486 nt)	miRDB	mmu-miR-6992-5p	miRDB, TargetScan	Tacc1
ci-Ins2 (486 nt)	miRDB	mmu-miR-7032-5p	miRDB, TargetScan	Atp2b2
ci-Ins2 (486 nt)	miRDB	mmu-miR-7032-5p	miRDB, TargetScan	Cycs
ci-Ins2 (486 nt)	miRDB	mmu-miR-7032-5p	miRDB, TargetScan	Cap1
ci-Ins2 (486 nt)	miRDB	mmu-miR-7032-5p	miRDB, TargetScan	Grpel1
ci-Ins2 (486 nt)	miRDB	mmu-miR-7032-5p	miRDB, TargetScan	Napa
ci-Ins2 (486 nt)	miRDB	mmu-miR-7032-5p	miRDB, TargetScan	Hrk
ci-Ins2 (486 nt)	miRDB	mmu-miR-7032-5p	miRDB, TargetScan	Psmd9
ci-Ins2 (486 nt)	miRDB	mmu-miR-7032-5p	miRDB, TargetScan	Mlxip
ci-Ins2 (486 nt)	miRDB	mmu-miR-7032-5p	miRDB, TargetScan	Adap1
ci-Ins2 (486 nt)	miRDB	mmu-miR-7032-5p	miRDB, TargetScan	Slc25a23
ci-Ins2 (486 nt)	miRDB	mmu-miR-7032-5p	miRDB, TargetScan	Ankrd49
ci-Ins2 (486 nt)	miRDB	mmu-miR-7032-5p	miRDB, TargetScan	Slc37a4
ci-Ins2 (486 nt)	miRDB	mmu-miR-7032-5p	miRDB, TargetScan	Pskh1
ci-Ins2 (486 nt)	miRDB	mmu-miR-7032-5p	miRDB, TargetScan	Cldn19
ci-Ins2 (486 nt)	miRDB	mmu-miR-7032-5p	miRDB, TargetScan	Kpna6
ci-Ins2 (486 nt)	miRDB	mmu-miR-7032-5p	miRDB, TargetScan	Sys1
ci-Ins2 (486 nt)	miRDB	mmu-miR-7032-5p	miRDB, TargetScan	Mapk1
ci-Ins2 (486 nt)	miRDB	mmu-miR-7032-5p	miRDB, TargetScan	Gdnf
ci-Ins2 (486 nt)	miRDB	mmu-miR-7032-5p	miRDB, TargetScan	Rhpn1
ci-Ins2 (486 nt)	miRDB	mmu-miR-7032-5p	miRDB, TargetScan	Nell2
ci-Ins2 (486 nt)	miRDB	mmu-miR-7032-5p	miRDB, TargetScan	Cd44
ci-Ins2 (486 nt)	miRDB	mmu-miR-7032-5p	miRDB, TargetScan	Rexo4
ci-Ins2 (486 nt)	miRDB	mmu-miR-7032-5p	miRDB, TargetScan	Ctnnd1
ci-Ins2 (486 nt)	miRDB	mmu-miR-7032-5p	miRDB, TargetScan	Gosr1
ci-Ins2 (486 nt)	miRDB	mmu-miR-7032-5p	miRDB, TargetScan	Rapgefl1
ci-Ins2 (486 nt)	miRDB	mmu-miR-7032-5p	miRDB, TargetScan	Rbms2
ci-Ins2 (486 nt)	miRDB	mmu-miR-7032-5p	miRDB, TargetScan	Grb10
ci-Ins2 (486 nt)	miRDB	mmu-miR-7032-5p	miRDB, TargetScan	Mpp2
ci-Ins2 (486 nt)	miRDB	mmu-miR-7032-5p	miRDB, TargetScan	Gpatch8
ci-Ins2 (486 nt)	miRDB	mmu-miR-7032-5p	miRDB, TargetScan	Vsnl1
ci-Ins2 (486 nt)	miRDB	mmu-miR-7032-5p	miRDB, TargetScan	Tgfbr1
ci-Ins2 (486 nt)	miRDB	mmu-miR-7032-5p	miRDB, TargetScan	Dedd2
ci-Ins2 (486 nt)	miRDB	mmu-miR-7032-5p	miRDB, TargetScan	Elp3
ci-Ins2 (486 nt)	miRDB	mmu-miR-7032-5p	miRDB, TargetScan	Dock5
ci-Ins2 (486 nt)	miRDB	mmu-miR-7032-5p	miRDB, TargetScan	Tet3
ci-Ins2 (486 nt)	miRDB	mmu-miR-7032-5p	miRDB, TargetScan	Nfasc
ci-Ins2 (486 nt)	miRDB	mmu-miR-7032-5p	miRDB, TargetScan	Slc30a10
ci-Ins2 (486 nt)	miRDB	mmu-miR-7032-5p	miRDB, TargetScan	Spcs2
ci-Ins2 (486 nt)	miRDB	mmu-miR-7032-5p	miRDB, TargetScan	Acvr2b
ci-Ins2 (486 nt)	miRDB	mmu-miR-7032-5p	miRDB, TargetScan	Itsn1
ci-Ins2 (486 nt)	miRDB	mmu-miR-7032-5p	miRDB, TargetScan	Agpat1
ci-Ins2 (486 nt)	miRDB	mmu-miR-7032-5p	miRDB, TargetScan	Rnf40
ci-Ins2 (486 nt)	miRDB	mmu-miR-7032-5p	miRDB, TargetScan	Polr2l
ci-Ins2 (486 nt)	miRDB	mmu-miR-7032-5p	miRDB, TargetScan	Otud7b
ci-Ins2 (486 nt)	miRDB	mmu-miR-7032-5p	miRDB, TargetScan	Rap1a
ci-Ins2 (486 nt)	miRDB	mmu-miR-599	miRDB, TargetScan, RNA22	Angptl2
ci-Ins2 (486 nt)	miRDB	mmu-miR-599	miRDB, TargetScan, RNA22	Aptx
ci-Ins2 (486 nt)	miRDB	mmu-miR-599	miRDB, TargetScan, RNA22	Asap1
ci-Ins2 (486 nt)	miRDB	mmu-miR-599	miRDB, TargetScan, RNA22	Birc6
ci-Ins2 (486 nt)	miRDB	mmu-miR-599	miRDB, TargetScan, RNA22	Bmp5
ci-Ins2 (486 nt)	miRDB	mmu-miR-599	miRDB, TargetScan, RNA22	Ccdc93
ci-Ins2 (486 nt)	miRDB	mmu-miR-599	miRDB, TargetScan, RNA22	Cep135
ci-Ins2 (486 nt)	miRDB	mmu-miR-599	miRDB, TargetScan, RNA22	Cobll1
ci-Ins2 (486 nt)	miRDB	mmu-miR-599	miRDB, TargetScan, RNA22	Col12a1
ci-Ins2 (486 nt)	miRDB	mmu-miR-599	miRDB, TargetScan, RNA22	Coro2b
ci-Ins2 (486 nt)	miRDB	mmu-miR-599	miRDB, TargetScan, RNA22	Cpne4
ci-Ins2 (486 nt)	miRDB	mmu-miR-599	miRDB, TargetScan, RNA22	Ctnna2
ci-Ins2 (486 nt)	miRDB	mmu-miR-599	miRDB, TargetScan, RNA22	Cyp7a1
ci-Ins2 (486 nt)	miRDB	mmu-miR-599	miRDB, TargetScan, RNA22	Dlg2
ci-Ins2 (486 nt)	miRDB	mmu-miR-599	miRDB, TargetScan, RNA22	Dnajc21
ci-Ins2 (486 nt)	miRDB	mmu-miR-599	miRDB, TargetScan, RNA22	Epha5
ci-Ins2 (486 nt)	miRDB	mmu-miR-599	miRDB, TargetScan, RNA22	Fat1
ci-Ins2 (486 nt)	miRDB	mmu-miR-599	miRDB, TargetScan, RNA22	Fosl2
ci-Ins2 (486 nt)	miRDB	mmu-miR-599	miRDB, TargetScan, RNA22	Fras1
ci-Ins2 (486 nt)	miRDB	mmu-miR-599	miRDB, TargetScan, RNA22	Gpm6b
ci-Ins2 (486 nt)	miRDB	mmu-miR-599	miRDB, TargetScan, RNA22	Gramd1c
ci-Ins2 (486 nt)	miRDB	mmu-miR-599	miRDB, TargetScan, RNA22	Hipk3
ci-Ins2 (486 nt)	miRDB	mmu-miR-599	miRDB, TargetScan, RNA22	Hsf5
ci-Ins2 (486 nt)	miRDB	mmu-miR-599	miRDB, TargetScan, RNA22	Igf1
ci-Ins2 (486 nt)	miRDB	mmu-miR-599	miRDB, TargetScan, RNA22	Ikbkg
ci-Ins2 (486 nt)	miRDB	mmu-miR-599	miRDB, TargetScan, RNA22	Lamc1
ci-Ins2 (486 nt)	miRDB	mmu-miR-599	miRDB, TargetScan, RNA22	Lepr
ci-Ins2 (486 nt)	miRDB	mmu-miR-599	miRDB, TargetScan, RNA22	Mtus1
ci-Ins2 (486 nt)	miRDB	mmu-miR-599	miRDB, TargetScan, RNA22	Myh10
ci-Ins2 (486 nt)	miRDB	mmu-miR-599	miRDB, TargetScan, RNA22	Nrxn3
ci-Ins2 (486 nt)	miRDB	mmu-miR-599	miRDB, TargetScan, RNA22	Pik3ip1
ci-Ins2 (486 nt)	miRDB	mmu-miR-599	miRDB, TargetScan, RNA22	Prkca
ci-Ins2 (486 nt)	miRDB	mmu-miR-599	miRDB, TargetScan, RNA22	Rarb
ci-Ins2 (486 nt)	miRDB	mmu-miR-599	miRDB, TargetScan, RNA22	Scnn1g
ci-Ins2 (486 nt)	miRDB	mmu-miR-599	miRDB, TargetScan, RNA22	Slc24a2
ci-Ins2 (486 nt)	miRDB	mmu-miR-599	miRDB, TargetScan, RNA22	Tbc1d5
ci-Ins2 (486 nt)	miRDB	mmu-miR-599	miRDB, TargetScan, RNA22	Tnfsf18
ci-Ins2 (486 nt)	miRDB	mmu-miR-599	miRDB, TargetScan, RNA22	Tpr
ci-Ins2 (486 nt)	miRDB	mmu-miR-599	miRDB, TargetScan, RNA22	Traf3
ci-Ins2 (486 nt)	miRDB	mmu-miR-599	miRDB, TargetScan, RNA22	Ubxn4
ci-Ins2 (486 nt)	miRDB	mmu-miR-599	miRDB, TargetScan, RNA22	Vcan
ci-Ins2 (486 nt)	miRDB	mmu-miR-599	miRDB, TargetScan, RNA22	Xkr8
ci-Ins2 (486 nt)	miRDB	mmu-miR-599	miRDB, RNA22	Colec12
ci-Ins2 (486 nt)	miRDB	mmu-miR-599	miRDB, RNA22	Folr2
ci-Ins2 (486 nt)	miRDB	mmu-miR-599	miRDB, RNA22	Gm12185
ci-Ins2 (486 nt)	miRDB	mmu-miR-599	miRDB, RNA22	Hsd3b2
ci-Ins2 (486 nt)	miRDB	mmu-miR-599	miRDB, RNA22	Kynu
ci-Ins2 (486 nt)	miRDB	mmu-miR-599	miRDB, RNA22	Med19
ci-Ins2 (486 nt)	miRDB	mmu-miR-599	miRDB, RNA22	Pofut1
ci-Ins2 (486 nt)	miRDB	mmu-miR-599	miRDB, RNA22	Slit2
ci-Ins2 (486 nt)	miRDB	mmu-miR-599	miRDB, RNA22	St8sia4
ci-Ins2 (486 nt)	miRDB	mmu-miR-599	miRDB, RNA22	Zfp27
ci-Ins2 (486 nt)	miRDB	mmu-miR-599	miRDB, RNA22	Lrfn5
ci-Ins2 (486 nt)	miRDB	mmu-miR-599	miRDB, RNA22	Ap1s2
ci-Ins2 (486 nt)	miRDB	mmu-miR-599	miRDB, RNA22	Nudt19
ci-Ins2 (486 nt)	miRDB	mmu-miR-599	miRDB, RNA22	Taf8
ci-Ins2 (486 nt)	miRDB	mmu-miR-599	miRDB, RNA22	Sec24d
ci-Ins2 (486 nt)	miRDB	mmu-miR-599	miRDB, RNA22	Xkrx
ci-Ins2 (486 nt)	miRDB	mmu-miR-599	miRDB, RNA22	Kcnq3
ci-Ins2 (486 nt)	miRDB	mmu-miR-599	miRDB, RNA22	Itgb6
ci-Ins2 (486 nt)	miRDB	mmu-miR-599	miRDB, RNA22	Kcne1
ci-Ins2 (486 nt)	miRDB	mmu-miR-599	miRDB, RNA22	Fam46a
ci-Ins2 (486 nt)	miRDB	mmu-miR-599	miRDB, RNA22	Epsti1
ci-Ins2 (486 nt)	miRDB	mmu-miR-599	miRDB, RNA22	Vegfb
ci-Ins2 (486 nt)	miRDB	mmu-miR-599	miRDB, RNA22	Impg1
ci-Ins2 (486 nt)	miRDB	mmu-miR-599	miRDB, RNA22	Canx
ci-Ins2 (486 nt)	miRDB	mmu-miR-599	miRDB, RNA22	Dusp18
ci-Ins2 (486 nt)	miRDB	mmu-miR-599	miRDB, RNA22	Htr1f
ci-Ins2 (486 nt)	miRDB	mmu-miR-599	miRDB, RNA22	Cntnap2
ci-Ins2 (486 nt)	miRDB	mmu-miR-599	miRDB, RNA22	Ict1
ci-Ins2 (486 nt)	miRDB	mmu-miR-599	miRDB, RNA22	Bnip3l
ci-Ins2 (486 nt)	miRDB	mmu-miR-599	miRDB, RNA22	Ywhah
ci-Ins2 (486 nt)	miRDB	mmu-miR-599	miRDB, RNA22	Lzic
ci-Ins2 (486 nt)	miRDB	mmu-miR-599	miRDB, RNA22	Fam83c
ci-Ins2 (486 nt)	miRDB	mmu-miR-599	miRDB, RNA22	Kremen1
ci-Ins2 (486 nt)	miRDB	mmu-miR-599	miRDB, RNA22	Asb1
ci-Ins2 (486 nt)	miRDB	mmu-miR-599	miRDB, RNA22	Osbpl1a
ci-Ins2 (486 nt)	miRDB	mmu-miR-599	miRDB, RNA22	Usp1
ci-Ins2 (486 nt)	miRDB	mmu-miR-599	miRDB, RNA22	Slc38a8
ci-Ins2 (486 nt)	miRDB	mmu-miR-599	miRDB, RNA22	Rapgef5
ci-Ins2 (486 nt)	miRDB	mmu-miR-599	miRDB, RNA22	Kpna3
ci-Ins2 (486 nt)	miRDB	mmu-miR-599	miRDB, RNA22	Il31ra
ci-Ins2 (486 nt)	miRDB	mmu-miR-599	miRDB, RNA22	Polr3b
ci-Ins2 (486 nt)	miRDB	mmu-miR-599	miRDB, RNA22	Slc17a3
ci-Ins2 (486 nt)	miRDB	mmu-miR-599	miRDB, RNA22	Hectd3
ci-Ins2 (486 nt)	miRDB	mmu-miR-599	miRDB, RNA22	Foxj3
ci-Ins2 (486 nt)	miRDB	mmu-miR-599	miRDB, RNA22	Ltbp4
ci-Ins2 (486 nt)	miRDB	mmu-miR-599	miRDB, RNA22	Cdhr1
ci-Ins2 (486 nt)	miRDB	mmu-miR-599	miRDB, RNA22	Cry2
ci-Ins2 (486 nt)	miRDB	mmu-miR-599	miRDB, RNA22	Map3k7
ci-Ins2 (486 nt)	miRDB	mmu-miR-599	miRDB, RNA22	Ppm1l
ci-Ins2 (486 nt)	miRDB	mmu-miR-599	miRDB, RNA22	Trpm4
ci-Ins2 (486 nt)	miRDB	mmu-miR-599	miRDB, RNA22	Slc10a7
ci-Ins2 (486 nt)	miRDB	mmu-miR-599	miRDB, RNA22	Arhgap40
ci-Ins2 (486 nt)	miRDB	mmu-miR-599	miRDB, RNA22	Slc39a14
ci-Ins2 (486 nt)	miRDB	mmu-miR-599	miRDB, RNA22	Nup155
ci-Ins2 (486 nt)	miRDB	mmu-miR-599	miRDB, RNA22	Uvrag
ci-Ins2 (486 nt)	miRDB	mmu-miR-599	miRDB, RNA22	Arf3
ci-Ins2 (486 nt)	miRDB	mmu-miR-599	miRDB, RNA22	Parp16
ci-Ins2 (486 nt)	miRDB	mmu-miR-599	miRDB, RNA22	Mbl2
ci-Ins2 (486 nt)	miRDB	mmu-miR-599	miRDB, RNA22	Erbb4
ci-Ins2 (486 nt)	miRDB	mmu-miR-599	miRDB, RNA22	Plxdc2
ci-Ins2 (486 nt)	miRDB	mmu-miR-599	miRDB, RNA22	Btc
ci-Ins2 (486 nt)	miRDB	mmu-miR-599	miRDB, RNA22	Hlcs
ci-Ins2 (486 nt)	miRDB	mmu-miR-599	miRDB, RNA22	Dennd4b
ci-Ins2 (486 nt)	miRDB	mmu-miR-599	miRDB, RNA22	Narf
ci-Ins2 (486 nt)	miRDB	mmu-miR-599	miRDB, RNA22	Ncam1
ci-Ins2 (486 nt)	miRDB	mmu-miR-599	miRDB, RNA22	Csnk1a1
ci-Ins2 (486 nt)	miRDB	mmu-miR-599	miRDB, RNA22	Lrp1b
ci-Ins2 (486 nt)	miRDB	mmu-miR-599	miRDB, RNA22	Fktn
ci-Ins2 (486 nt)	miRDB	mmu-miR-599	miRDB, RNA22	Snx33
ci-Ins2 (486 nt)	miRDB	mmu-miR-599	miRDB, RNA22	Rap2a
ci-Ins2 (486 nt)	miRDB	mmu-miR-599	miRDB, RNA22	Ncbp2
ci-Ins2 (486 nt)	miRDB	mmu-miR-599	miRDB, RNA22	Hltf
ci-Ins2 (486 nt)	miRDB	mmu-miR-599	miRDB, RNA22	C1qtnf1
ci-Ins2 (486 nt)	miRDB	mmu-miR-599	miRDB, RNA22	Gdpd4
ci-Ins2 (486 nt)	miRDB	mmu-miR-599	miRDB, RNA22	Fancd2
ci-Ins2 (486 nt)	miRDB	mmu-miR-599	miRDB, RNA22	Stard8
ci-Ins2 (486 nt)	miRDB	mmu-miR-599	miRDB, RNA22	Trpm8
ci-Ins2 (486 nt)	miRDB	mmu-miR-599	miRDB, RNA22	Src
ci-Ins2 (486 nt)	miRDB	mmu-miR-599	miRDB, RNA22	Psd2
ci-Ins2 (486 nt)	miRDB	mmu-miR-599	miRDB, RNA22	Clock
ci-Ins2 (486 nt)	miRDB	mmu-miR-599	miRDB, RNA22	Mbnl1
ci-Ins2 (486 nt)	miRDB	mmu-miR-599	miRDB, RNA22	Tmod2
ci-Ins2 (486 nt)	miRDB	mmu-miR-599	miRDB, RNA22	Wnt7b
ci-Ins2 (486 nt)	miRDB	mmu-miR-599	miRDB, RNA22	Mprip
ci-Ins2 (486 nt)	miRDB	mmu-miR-599	miRDB, RNA22	Cul1
ci-Ins2 (486 nt)	miRDB	mmu-miR-599	miRDB, RNA22	Cacng4
ci-Ins2 (486 nt)	miRDB	mmu-miR-599	miRDB, RNA22	Nrxn1
ci-Ins2 (486 nt)	miRDB	mmu-miR-599	miRDB, RNA22	Itga4
ci-Ins2 (486 nt)	miRDB	mmu-miR-599	miRDB, RNA22	Wdr7
ci-Ins2 (486 nt)	miRDB	mmu-miR-599	miRDB, RNA22	Stx17
ci-Ins2 (486 nt)	miRDB	mmu-miR-599	miRDB, RNA22	Adamts5
ci-Ins2 (486 nt)	miRDB	mmu-miR-599	miRDB, RNA22	Dtwd2
ci-Ins2 (486 nt)	miRDB	mmu-miR-599	miRDB, RNA22	Slc12a6
ci-Ins2 (486 nt)	miRDB	mmu-miR-599	miRDB, RNA22	Dicer1
ci-Ins2 (486 nt)	miRDB	mmu-miR-599	miRDB, RNA22	Rtn1
ci-Ins2 (486 nt)	miRDB	mmu-miR-599	miRDB, RNA22	Hnrnpa3
ci-Ins2 (486 nt)	miRDB	mmu-miR-599	miRDB, RNA22	Nf1
ci-Ins2 (486 nt)	miRDB	mmu-miR-599	miRDB, RNA22	Cybb
ci-Ins2 (486 nt)	miRDB	mmu-miR-599	miRDB, RNA22	Nav3
ci-Ins2 (486 nt)	miRDB	mmu-miR-599	miRDB, RNA22	Hivep3
ci-Ins2 (486 nt)	miRDB	mmu-miR-599	miRDB, RNA22	Zeb2
ci-Ins2 (486 nt)	miRDB	mmu-miR-599	miRDB, RNA22	Rasgef1c
ci-Ins2 (486 nt)	miRDB	mmu-miR-599	miRDB, RNA22	Tbl1xr1
ci-Ins2 (486 nt)	miRDB	mmu-miR-599	miRDB, RNA22	Ccnd2
ci-Ins2 (486 nt)	miRDB	mmu-miR-599	miRDB, RNA22	Atp13a3
ci-Ins2 (486 nt)	miRDB	mmu-miR-599	miRDB, RNA22	Ttn
ci-Ins2 (486 nt)	miRDB	mmu-miR-599	miRDB, RNA22	Lpar1
ci-Ins2 (486 nt)	miRDB	mmu-miR-599	miRDB, RNA22	Dst
ci-Ins2 (486 nt)	miRDB	mmu-miR-599	miRDB, RNA22	Onecut2
ci-Ins2 (486 nt)	miRDB	mmu-miR-599	miRDB, RNA22	Lmbrd2
ci-Ins2 (486 nt)	miRDB	mmu-miR-599	miRDB, RNA22	Heg1
ci-Ins2 (486 nt)	miRDB	mmu-miR-599	miRDB, RNA22	Ankrd11
ci-Ins2 (486 nt)	miRDB	mmu-miR-599	miRDB, RNA22	Slfn5
ci-Ins2 (486 nt)	miRDB	mmu-miR-599	miRDB, RNA22	Serpine1
ci-Ins2 (486 nt)	miRDB	mmu-miR-599	miRDB, RNA22	Cdc25b
ci-Ins2 (486 nt)	miRDB	mmu-miR-599	miRDB, RNA22	Bptf
ci-Ins2 (486 nt)	miRDB	mmu-miR-599	miRDB, RNA22	Ak4
ci-Ins2 (486 nt)	miRDB	mmu-miR-599	miRDB, RNA22	Iqce
ci-Ins2 (486 nt)	miRDB	mmu-miR-599	miRDB, RNA22	Luzp1
ci-Ins2 (486 nt)	miRDB	mmu-miR-599	miRDB, RNA22	Lpp
ci-Ins2 (486 nt)	miRDB	mmu-miR-599	miRDB, RNA22	Itpripl1
ci-Ins2 (486 nt)	miRDB	mmu-miR-599	miRDB, RNA22	Kcnq5
ci-Ins2 (486 nt)	miRDB	mmu-miR-599	miRDB, RNA22	Tmprss6
ci-Ins2 (486 nt)	miRDB	mmu-miR-599	miRDB, RNA22	Ppm1f
ci-Ins2 (486 nt)	miRDB	mmu-miR-599	miRDB, RNA22	Trim37
ci-Ins2 (486 nt)	miRDB	mmu-miR-599	miRDB, RNA22	Tubb1
ci-Ins2 (486 nt)	miRDB	mmu-miR-599	miRDB, RNA22	Treml2
ci-Ins2 (486 nt)	miRDB	mmu-miR-599	miRDB, RNA22	Slc38a2
ci-Ins2 (486 nt)	miRDB	mmu-miR-599	miRDB, RNA22	Nxn
ci-Ins2 (486 nt)	miRDB	mmu-miR-599	miRDB, RNA22	Slc1a2
ci-Ins2 (486 nt)	miRDB	mmu-miR-599	miRDB, RNA22	Ralgps2
ci-Ins2 (486 nt)	miRDB	mmu-miR-599	miRDB, RNA22	Calhm1
ci-Ins2 (486 nt)	miRDB	mmu-miR-599	miRDB, RNA22	Socs4
ci-Ins2 (486 nt)	miRDB	mmu-miR-599	miRDB, RNA22	Il13ra1
ci-Ins2 (486 nt)	miRDB	mmu-miR-599	miRDB, RNA22	Plekhm3
ci-Ins2 (486 nt)	miRDB	mmu-miR-599	miRDB, RNA22	Myo3b
ci-Ins2 (486 nt)	miRDB	mmu-miR-599	miRDB, RNA22	Appbp2
ci-Ins2 (486 nt)	miRDB	mmu-miR-599	miRDB, RNA22	Itga8
ci-Ins2 (486 nt)	miRDB	mmu-miR-599	miRDB, RNA22	Tapt1
ci-Ins2 (486 nt)	miRDB	mmu-miR-599	miRDB, RNA22	Akap6
ci-Ins2 (486 nt)	miRDB	mmu-miR-599	miRDB, RNA22	Aff4
ci-Ins2 (486 nt)	miRDB	mmu-miR-599	miRDB, RNA22	Nin
ci-Ins2 (486 nt)	miRDB	mmu-miR-599	miRDB, RNA22	Bsdc1
ci-Ins2 (486 nt)	miRDB	mmu-miR-599	miRDB, RNA22	Itpr2
ci-Ins2 (486 nt)	miRDB	mmu-miR-599	miRDB, RNA22	Lrp4
ci-Ins2 (486 nt)	miRDB	mmu-miR-599	miRDB, RNA22	Kcnab1
ci-Ins2 (486 nt)	miRDB	mmu-miR-599	miRDB, RNA22	Akt3
ci-Ins2 (486 nt)	miRDB	mmu-miR-599	miRDB, RNA22	Leng8
ci-Ins2 (486 nt)	miRDB	mmu-miR-599	miRDB, RNA22	Mlh3
ci-Ins2 (486 nt)	miRDB	mmu-miR-599	miRDB, RNA22	Wdr17
ci-Ins2 (486 nt)	miRDB	mmu-miR-599	miRDB, RNA22	Kcnj15
ci-Ins2 (486 nt)	miRDB	mmu-miR-599	miRDB, RNA22	Lysmd3
ci-Ins2 (486 nt)	miRDB	mmu-miR-599	miRDB, RNA22	Rnf38
ci-Ins2 (486 nt)	miRDB	mmu-miR-599	miRDB, RNA22	Nfasc
ci-Ins2 (486 nt)	miRDB	mmu-miR-599	miRDB, RNA22	Bbs1
ci-Ins2 (486 nt)	miRDB	mmu-miR-599	miRDB, RNA22	Slc39a9
ci-Ins2 (486 nt)	miRDB	mmu-miR-599	miRDB, RNA22	Uaca
ci-Ins2 (486 nt)	miRDB	mmu-miR-599	miRDB, RNA22	Stxbp6
ci-Ins2 (486 nt)	miRDB	mmu-miR-599	miRDB, RNA22	Eif2b2
ci-Ins2 (486 nt)	miRDB	mmu-miR-599	miRDB, RNA22	Clic5
ci-Ins2 (486 nt)	miRDB	mmu-miR-599	miRDB, RNA22	Mbd5
ci-Ins2 (486 nt)	miRDB	mmu-miR-599	miRDB, RNA22	Arrb1
ci-Ins2 (486 nt)	miRDB	mmu-miR-599	miRDB, RNA22	Per2
ci-Ins2 (486 nt)	miRDB	mmu-miR-599	miRDB, RNA22	Tnpo1
ci-Ins2 (486 nt)	miRDB	mmu-miR-599	miRDB, RNA22	Slit1
ci-Ins2 (486 nt)	miRDB	mmu-miR-599	miRDB, RNA22	Gfpt1
ci-Ins2 (486 nt)	miRDB	mmu-miR-599	miRDB, RNA22	A1cf
ci-Ins2 (486 nt)	miRDB	mmu-miR-599	miRDB, RNA22	Mdn1
ci-Ins2 (486 nt)	miRDB	mmu-miR-599	miRDB, RNA22	Prickle2
ci-Ins2 (486 nt)	miRDB	mmu-miR-599	miRDB, RNA22	Dcbld2
ci-Ins2 (486 nt)	miRDB	mmu-miR-599	miRDB, RNA22	Gpd1
ci-Ins2 (486 nt)	miRDB	mmu-miR-599	miRDB, RNA22	Xpnpep3
ci-Ins2 (486 nt)	miRDB	mmu-miR-599	miRDB, RNA22	Strn
ci-Ins2 (486 nt)	miRDB	mmu-miR-599	miRDB, RNA22	Ciita
ci-Ins2 (486 nt)	miRDB	mmu-miR-599	miRDB, RNA22	Kif24
ci-Ins2 (486 nt)	miRDB	mmu-miR-599	miRDB, RNA22	Hnrnpf
ci-Ins2 (486 nt)	miRDB	mmu-miR-599	miRDB, RNA22	Ptprt
ci-Ins2 (486 nt)	miRDB	mmu-miR-599	miRDB, RNA22	Osbpl8
ci-Ins2 (486 nt)	miRDB	mmu-miR-599	miRDB, RNA22	Erc2
ci-Ins2 (486 nt)	miRDB	mmu-miR-599	miRDB, RNA22	Ak5
ci-Ins2 (486 nt)	miRDB	mmu-miR-599	miRDB, RNA22	Slc16a7
ci-Ins2 (486 nt)	miRDB	mmu-miR-599	miRDB, RNA22	Phf15
ci-Ins2 (486 nt)	miRDB	mmu-miR-599	miRDB, RNA22	Cd34
ci-Ins2 (486 nt)	miRDB	mmu-miR-599	miRDB, RNA22	Kif2a
ci-Ins2 (486 nt)	miRDB	mmu-miR-599	miRDB, RNA22	Naa15
ci-Ins2 (486 nt)	miRDB	mmu-miR-599	miRDB, RNA22	Clstn2
ci-Ins2 (486 nt)	miRDB	mmu-miR-599	miRDB, RNA22	Spty2d1
ci-Ins2 (486 nt)	miRDB	mmu-miR-599	miRDB, RNA22	Pappa
ci-Ins2 (486 nt)	miRDB	mmu-miR-599	miRDB, RNA22	Adcy7
ci-Ins2 (486 nt)	miRDB	mmu-miR-599	miRDB, RNA22	Fign
ci-Ins2 (486 nt)	miRDB	mmu-miR-599	miRDB, RNA22	Ino80d
ci-Ins2 (486 nt)	miRDB	mmu-miR-599	miRDB, RNA22	Brwd1
ci-Ins2 (486 nt)	miRDB	mmu-miR-599	miRDB, RNA22	Usp32
ci-Ins2 (486 nt)	miRDB	mmu-miR-599	miRDB, RNA22	Gnal
ci-Ins2 (486 nt)	miRDB	mmu-miR-599	miRDB, RNA22	Hnf1a
ci-Ins2 (486 nt)	miRDB	mmu-miR-599	miRDB, RNA22	Mib1
ci-Ins2 (486 nt)	miRDB	mmu-miR-599	miRDB, RNA22	Stx6
ci-Ins2 (486 nt)	miRDB	mmu-miR-599	miRDB, RNA22	Patz1
ci-Ins2 (486 nt)	miRDB	mmu-miR-599	miRDB, RNA22	Bcat1
ci-Ins2 (486 nt)	miRDB	mmu-miR-599	miRDB, RNA22	Sp100
ci-Ins2 (486 nt)	miRDB	mmu-miR-599	miRDB, RNA22	Gpr26
ci-Ins2 (486 nt)	miRDB	mmu-miR-599	miRDB, RNA22	Robo1
ci-Ins2 (486 nt)	miRDB	mmu-miR-599	miRDB, RNA22	Tmx4
ci-Ins2 (486 nt)	miRDB	mmu-miR-599	miRDB, RNA22	Ttl
ci-Ins2 (486 nt)	miRDB	mmu-miR-599	miRDB, RNA22	Vldlr
ci-Ins2 (486 nt)	miRDB	mmu-miR-599	miRDB, RNA22	Adamts4
ci-Ins2 (486 nt)	miRDB	mmu-miR-599	miRDB, RNA22	Ppfia4
ci-Ins2 (486 nt)	miRDB	mmu-miR-599	miRDB, RNA22	Atp7a
ci-Ins2 (486 nt)	miRDB	mmu-miR-599	miRDB, RNA22	Cd93
ci-Ins2 (486 nt)	miRDB	mmu-miR-599	miRDB, RNA22	Greb1l
ci-Ins2 (486 nt)	miRDB	mmu-miR-599	miRDB, RNA22	Kif21b
ci-Ins2 (486 nt)	miRDB	mmu-miR-599	miRDB, RNA22	Prdm15
ci-Ins2 (486 nt)	miRDB	mmu-miR-599	miRDB, RNA22	Lrrc8e
ci-Ins2 (486 nt)	miRDB	mmu-miR-599	miRDB, RNA22	Prdm2
ci-Ins2 (486 nt)	miRDB	mmu-miR-599	miRDB, RNA22	Mtf1
ci-Ins2 (486 nt)	miRDB	mmu-miR-599	miRDB, RNA22	Rab3gap2
ci-Ins2 (486 nt)	miRDB	mmu-miR-599	miRDB, RNA22	Trim25
ci-Ins2 (486 nt)	miRDB	mmu-miR-599	miRDB, RNA22	Camk4
ci-Ins2 (486 nt)	miRDB	mmu-miR-599	miRDB, RNA22	Dlc1
ci-Ins2 (486 nt)	miRDB	mmu-miR-599	miRDB, RNA22	Zbtb40
ci-Ins2 (486 nt)	miRDB	mmu-miR-599	miRDB, RNA22	Orai1
ci-Ins2 (486 nt)	miRDB	mmu-miR-599	miRDB, RNA22	Ptprd
ci-Ins2 (486 nt)	miRDB	mmu-miR-599	miRDB, RNA22	Itch
ci-Ins2 (486 nt)	miRDB	mmu-miR-599	miRDB, RNA22	Coro2a
ci-Ins2 (486 nt)	miRDB	mmu-miR-599	miRDB, RNA22	Ptpn3
ci-Ins2 (486 nt)	miRDB	mmu-miR-599	miRDB, RNA22	Snapc1
ci-Ins2 (486 nt)	miRDB	mmu-miR-599	miRDB, RNA22	Rimbp2
ci-Ins2 (486 nt)	miRDB	mmu-miR-599	miRDB, RNA22	Sdk1
ci-Ins2 (486 nt)	miRDB	mmu-miR-599	miRDB, RNA22	Trim27
ci-Ins2 (486 nt)	miRDB	mmu-miR-599	miRDB, RNA22	Tanc2
ci-Ins2 (486 nt)	miRDB	mmu-miR-599	miRDB, RNA22	Ptpre
ci-Ins2 (486 nt)	miRDB	mmu-miR-599	miRDB, RNA22	Pcdhb13
ci-Ins2 (486 nt)	miRDB	mmu-miR-599	miRDB, RNA22	Sp2
ci-Ins2 (486 nt)	miRDB	mmu-miR-599	miRDB, RNA22	Scin
ci-Ins2 (486 nt)	miRDB	mmu-miR-599	miRDB, RNA22	Astn2
ci-Ins2 (486 nt)	miRDB	mmu-miR-599	miRDB, RNA22	Ppp1r9a
ci-Ins2 (486 nt)	miRDB	mmu-miR-599	miRDB, RNA22	Nup50
ci-Ins2 (486 nt)	miRDB	mmu-miR-599	miRDB, RNA22	Smarcad1
ci-Ins2 (486 nt)	miRDB	mmu-miR-599	miRDB, RNA22	N4bp3
ci-Ins2 (486 nt)	miRDB	mmu-miR-599	miRDB, RNA22	Ick
ci-Ins2 (486 nt)	miRDB	mmu-miR-599	miRDB, RNA22	Prpf4b
ci-Ins2 (486 nt)	miRDB	mmu-miR-599	miRDB, RNA22	Lars2
ci-Ins2 (486 nt)	miRDB	mmu-miR-599	miRDB, RNA22	Crb1
ci-Ins2 (486 nt)	miRDB	mmu-miR-599	miRDB, RNA22	Dnlz
ci-Ins2 (486 nt)	miRDB	mmu-miR-599	miRDB, RNA22	Myo18a
ci-Ins2 (486 nt)	miRDB	mmu-miR-599	miRDB, RNA22	Plxnd1
ci-Ins2 (486 nt)	miRDB	mmu-miR-599	miRDB, RNA22	Lsamp
ci-Ins2 (486 nt)	miRDB	mmu-miR-599	miRDB, RNA22	Plrg1
ci-Ins2 (486 nt)	miRDB	mmu-miR-599	miRDB, RNA22	Stau2
ci-Ins2 (486 nt)	miRDB	mmu-miR-599	miRDB, RNA22	Kdm5a
ci-Ins2 (486 nt)	miRDB	mmu-miR-599	miRDB, RNA22	Wdr33
ci-Ins2 (486 nt)	miRDB	mmu-miR-599	miRDB, RNA22	Psmf1
ci-Ins2 (486 nt)	miRDB	mmu-miR-599	miRDB, RNA22	Tcerg1
ci-Ins2 (486 nt)	miRDB	mmu-miR-599	miRDB, RNA22	Hmgcr
ci-Ins2 (486 nt)	miRDB	mmu-miR-599	miRDB, RNA22	Ubr4
ci-Ins2 (486 nt)	miRDB	mmu-miR-599	miRDB, RNA22	F2
ci-Ins2 (486 nt)	miRDB	mmu-miR-599	miRDB, RNA22	Sbf1
ci-Ins2 (486 nt)	miRDB	mmu-miR-599	miRDB, RNA22	Igsf3
ci-Ins2 (486 nt)	miRDB	mmu-miR-599	miRDB, RNA22	Zbtb20
ci-Ins2 (486 nt)	miRDB	mmu-miR-599	miRDB, RNA22	Mrps23
ci-Ins2 (486 nt)	miRDB	mmu-miR-599	miRDB, RNA22	Chd7
ci-Ins2 (486 nt)	miRDB	mmu-miR-599	miRDB, RNA22	Eftud2
ci-Ins2 (486 nt)	miRDB	mmu-miR-599	miRDB, RNA22	Frmd4b
ci-Ins2 (486 nt)	miRDB	mmu-miR-599	miRDB, RNA22	Trim44
ci-Ins2 (486 nt)	miRDB	mmu-miR-599	miRDB, RNA22	Ccdc132
ci-Ins2 (486 nt)	miRDB	mmu-miR-599	miRDB, TargetScan	Abcf1
ci-Ins2 (486 nt)	miRDB	mmu-miR-599	miRDB, TargetScan	Abhd13
ci-Ins2 (486 nt)	miRDB	mmu-miR-599	miRDB, TargetScan	Adarb2
ci-Ins2 (486 nt)	miRDB	mmu-miR-599	miRDB, TargetScan	Adnp
ci-Ins2 (486 nt)	miRDB	mmu-miR-599	miRDB, TargetScan	Adpgk
ci-Ins2 (486 nt)	miRDB	mmu-miR-599	miRDB, TargetScan	Ankrd29
ci-Ins2 (486 nt)	miRDB	mmu-miR-599	miRDB, TargetScan	Anks1b
ci-Ins2 (486 nt)	miRDB	mmu-miR-599	miRDB, TargetScan	Ano4
ci-Ins2 (486 nt)	miRDB	mmu-miR-599	miRDB, TargetScan	Ano5
ci-Ins2 (486 nt)	miRDB	mmu-miR-599	miRDB, TargetScan	Arhgap17
ci-Ins2 (486 nt)	miRDB	mmu-miR-599	miRDB, TargetScan	Arhgap30
ci-Ins2 (486 nt)	miRDB	mmu-miR-599	miRDB, TargetScan	Arhgap42
ci-Ins2 (486 nt)	miRDB	mmu-miR-599	miRDB, TargetScan	Atxn7
ci-Ins2 (486 nt)	miRDB	mmu-miR-599	miRDB, TargetScan	Baalc
ci-Ins2 (486 nt)	miRDB	mmu-miR-599	miRDB, TargetScan	Bccip
ci-Ins2 (486 nt)	miRDB	mmu-miR-599	miRDB, TargetScan	Bcl11b
ci-Ins2 (486 nt)	miRDB	mmu-miR-599	miRDB, TargetScan	Bean1
ci-Ins2 (486 nt)	miRDB	mmu-miR-599	miRDB, TargetScan	Bend4
ci-Ins2 (486 nt)	miRDB	mmu-miR-599	miRDB, TargetScan	Bhlhe40
ci-Ins2 (486 nt)	miRDB	mmu-miR-599	miRDB, TargetScan	Blvrb
ci-Ins2 (486 nt)	miRDB	mmu-miR-599	miRDB, TargetScan	Brip1
ci-Ins2 (486 nt)	miRDB	mmu-miR-599	miRDB, TargetScan	Cacna1i
ci-Ins2 (486 nt)	miRDB	mmu-miR-599	miRDB, TargetScan	Cacna1s
ci-Ins2 (486 nt)	miRDB	mmu-miR-599	miRDB, TargetScan	Calu
ci-Ins2 (486 nt)	miRDB	mmu-miR-599	miRDB, TargetScan	Cartpt
ci-Ins2 (486 nt)	miRDB	mmu-miR-599	miRDB, TargetScan	Cbx5
ci-Ins2 (486 nt)	miRDB	mmu-miR-599	miRDB, TargetScan	Ccdc126
ci-Ins2 (486 nt)	miRDB	mmu-miR-599	miRDB, TargetScan	Ccdc92
ci-Ins2 (486 nt)	miRDB	mmu-miR-599	miRDB, TargetScan	Ccne1
ci-Ins2 (486 nt)	miRDB	mmu-miR-599	miRDB, TargetScan	Cd8a
ci-Ins2 (486 nt)	miRDB	mmu-miR-599	miRDB, TargetScan	Cdk14
ci-Ins2 (486 nt)	miRDB	mmu-miR-599	miRDB, TargetScan	Cdk8
ci-Ins2 (486 nt)	miRDB	mmu-miR-599	miRDB, TargetScan	Chrna5
ci-Ins2 (486 nt)	miRDB	mmu-miR-599	miRDB, TargetScan	Clpx
ci-Ins2 (486 nt)	miRDB	mmu-miR-599	miRDB, TargetScan	Clvs1
ci-Ins2 (486 nt)	miRDB	mmu-miR-599	miRDB, TargetScan	Cnih4
ci-Ins2 (486 nt)	miRDB	mmu-miR-599	miRDB, TargetScan	Cops7a
ci-Ins2 (486 nt)	miRDB	mmu-miR-599	miRDB, TargetScan	Creg2
ci-Ins2 (486 nt)	miRDB	mmu-miR-599	miRDB, TargetScan	Cstf1
ci-Ins2 (486 nt)	miRDB	mmu-miR-599	miRDB, TargetScan	Ctbp2
ci-Ins2 (486 nt)	miRDB	mmu-miR-599	miRDB, TargetScan	Cyp11b1
ci-Ins2 (486 nt)	miRDB	mmu-miR-599	miRDB, TargetScan	Ddx47
ci-Ins2 (486 nt)	miRDB	mmu-miR-599	miRDB, TargetScan	Dhx15
ci-Ins2 (486 nt)	miRDB	mmu-miR-599	miRDB, TargetScan	Dlgap4
ci-Ins2 (486 nt)	miRDB	mmu-miR-599	miRDB, TargetScan	Dph6
ci-Ins2 (486 nt)	miRDB	mmu-miR-599	miRDB, TargetScan	Eea1
ci-Ins2 (486 nt)	miRDB	mmu-miR-599	miRDB, TargetScan	Elavl1
ci-Ins2 (486 nt)	miRDB	mmu-miR-599	miRDB, TargetScan	Elovl6
ci-Ins2 (486 nt)	miRDB	mmu-miR-599	miRDB, TargetScan	Enpp4
ci-Ins2 (486 nt)	miRDB	mmu-miR-599	miRDB, TargetScan	Ereg
ci-Ins2 (486 nt)	miRDB	mmu-miR-599	miRDB, TargetScan	Ets2
ci-Ins2 (486 nt)	miRDB	mmu-miR-599	miRDB, TargetScan	Fahd2a
ci-Ins2 (486 nt)	miRDB	mmu-miR-599	miRDB, TargetScan	Fam184b
ci-Ins2 (486 nt)	miRDB	mmu-miR-599	miRDB, TargetScan	Fam20b
ci-Ins2 (486 nt)	miRDB	mmu-miR-599	miRDB, TargetScan	Fam91a1
ci-Ins2 (486 nt)	miRDB	mmu-miR-599	miRDB, TargetScan	Fat2
ci-Ins2 (486 nt)	miRDB	mmu-miR-599	miRDB, TargetScan	Fgf5
ci-Ins2 (486 nt)	miRDB	mmu-miR-599	miRDB, TargetScan	Fmn1
ci-Ins2 (486 nt)	miRDB	mmu-miR-599	miRDB, TargetScan	Foxk2
ci-Ins2 (486 nt)	miRDB	mmu-miR-599	miRDB, TargetScan	Fsbp
ci-Ins2 (486 nt)	miRDB	mmu-miR-599	miRDB, TargetScan	Gcc1
ci-Ins2 (486 nt)	miRDB	mmu-miR-599	miRDB, TargetScan	Gigyf2
ci-Ins2 (486 nt)	miRDB	mmu-miR-599	miRDB, TargetScan	Gmfb
ci-Ins2 (486 nt)	miRDB	mmu-miR-599	miRDB, TargetScan	Gpr158
ci-Ins2 (486 nt)	miRDB	mmu-miR-599	miRDB, TargetScan	Grap2
ci-Ins2 (486 nt)	miRDB	mmu-miR-599	miRDB, TargetScan	Hdac9
ci-Ins2 (486 nt)	miRDB	mmu-miR-599	miRDB, TargetScan	Hexim1
ci-Ins2 (486 nt)	miRDB	mmu-miR-599	miRDB, TargetScan	Hmg20a
ci-Ins2 (486 nt)	miRDB	mmu-miR-599	miRDB, TargetScan	Homer1
ci-Ins2 (486 nt)	miRDB	mmu-miR-599	miRDB, TargetScan	Hoxa5
ci-Ins2 (486 nt)	miRDB	mmu-miR-599	miRDB, TargetScan	Hs3st3b1
ci-Ins2 (486 nt)	miRDB	mmu-miR-599	miRDB, TargetScan	Ift57
ci-Ins2 (486 nt)	miRDB	mmu-miR-599	miRDB, TargetScan	Il12b
ci-Ins2 (486 nt)	miRDB	mmu-miR-599	miRDB, TargetScan	Ino80e
ci-Ins2 (486 nt)	miRDB	mmu-miR-599	miRDB, TargetScan	Intu
ci-Ins2 (486 nt)	miRDB	mmu-miR-599	miRDB, TargetScan	Isca1
ci-Ins2 (486 nt)	miRDB	mmu-miR-599	miRDB, TargetScan	Jrkl
ci-Ins2 (486 nt)	miRDB	mmu-miR-599	miRDB, TargetScan	Kcnv1
ci-Ins2 (486 nt)	miRDB	mmu-miR-599	miRDB, TargetScan	Kdm3b
ci-Ins2 (486 nt)	miRDB	mmu-miR-599	miRDB, TargetScan	Klhl13
ci-Ins2 (486 nt)	miRDB	mmu-miR-599	miRDB, TargetScan	Klhl5
ci-Ins2 (486 nt)	miRDB	mmu-miR-599	miRDB, TargetScan	Lemd3
ci-Ins2 (486 nt)	miRDB	mmu-miR-599	miRDB, TargetScan	Lin28a
ci-Ins2 (486 nt)	miRDB	mmu-miR-599	miRDB, TargetScan	Lmo3
ci-Ins2 (486 nt)	miRDB	mmu-miR-599	miRDB, TargetScan	Lnpep
ci-Ins2 (486 nt)	miRDB	mmu-miR-599	miRDB, TargetScan	Lrrc4c
ci-Ins2 (486 nt)	miRDB	mmu-miR-599	miRDB, TargetScan	Lrrfip2
ci-Ins2 (486 nt)	miRDB	mmu-miR-599	miRDB, TargetScan	Map3k2
ci-Ins2 (486 nt)	miRDB	mmu-miR-599	miRDB, TargetScan	Map3k9
ci-Ins2 (486 nt)	miRDB	mmu-miR-599	miRDB, TargetScan	Mat2b
ci-Ins2 (486 nt)	miRDB	mmu-miR-599	miRDB, TargetScan	Mcm8
ci-Ins2 (486 nt)	miRDB	mmu-miR-599	miRDB, TargetScan	Mdfic
ci-Ins2 (486 nt)	miRDB	mmu-miR-599	miRDB, TargetScan	Mest
ci-Ins2 (486 nt)	miRDB	mmu-miR-599	miRDB, TargetScan	Metap1
ci-Ins2 (486 nt)	miRDB	mmu-miR-599	miRDB, TargetScan	Mgat4a
ci-Ins2 (486 nt)	miRDB	mmu-miR-599	miRDB, TargetScan	Mob3b
ci-Ins2 (486 nt)	miRDB	mmu-miR-599	miRDB, TargetScan	Msantd4
ci-Ins2 (486 nt)	miRDB	mmu-miR-599	miRDB, TargetScan	Ndor1
ci-Ins2 (486 nt)	miRDB	mmu-miR-599	miRDB, TargetScan	Nfia
ci-Ins2 (486 nt)	miRDB	mmu-miR-599	miRDB, TargetScan	Nipal4
ci-Ins2 (486 nt)	miRDB	mmu-miR-599	miRDB, TargetScan	Nkx2-1
ci-Ins2 (486 nt)	miRDB	mmu-miR-599	miRDB, TargetScan	Nlrc5
ci-Ins2 (486 nt)	miRDB	mmu-miR-599	miRDB, TargetScan	Noc3l
ci-Ins2 (486 nt)	miRDB	mmu-miR-599	miRDB, TargetScan	Nova1
ci-Ins2 (486 nt)	miRDB	mmu-miR-599	miRDB, TargetScan	Npy4r
ci-Ins2 (486 nt)	miRDB	mmu-miR-599	miRDB, TargetScan	Nrg3
ci-Ins2 (486 nt)	miRDB	mmu-miR-599	miRDB, TargetScan	Oxct1
ci-Ins2 (486 nt)	miRDB	mmu-miR-599	miRDB, TargetScan	P2ry10
ci-Ins2 (486 nt)	miRDB	mmu-miR-599	miRDB, TargetScan	Patl1
ci-Ins2 (486 nt)	miRDB	mmu-miR-599	miRDB, TargetScan	Pax3
ci-Ins2 (486 nt)	miRDB	mmu-miR-599	miRDB, TargetScan	Pcgf5
ci-Ins2 (486 nt)	miRDB	mmu-miR-599	miRDB, TargetScan	Pcm1
ci-Ins2 (486 nt)	miRDB	mmu-miR-599	miRDB, TargetScan	Pcnp
ci-Ins2 (486 nt)	miRDB	mmu-miR-599	miRDB, TargetScan	Pcsk2
ci-Ins2 (486 nt)	miRDB	mmu-miR-599	miRDB, TargetScan	Pde3a
ci-Ins2 (486 nt)	miRDB	mmu-miR-599	miRDB, TargetScan	Pde4d
ci-Ins2 (486 nt)	miRDB	mmu-miR-599	miRDB, TargetScan	Pggt1b
ci-Ins2 (486 nt)	miRDB	mmu-miR-599	miRDB, TargetScan	Pik3cd
ci-Ins2 (486 nt)	miRDB	mmu-miR-599	miRDB, TargetScan	Pla1a
ci-Ins2 (486 nt)	miRDB	mmu-miR-599	miRDB, TargetScan	Pla2g3
ci-Ins2 (486 nt)	miRDB	mmu-miR-599	miRDB, TargetScan	Plxna2
ci-Ins2 (486 nt)	miRDB	mmu-miR-599	miRDB, TargetScan	Pmaip1
ci-Ins2 (486 nt)	miRDB	mmu-miR-599	miRDB, TargetScan	Pola2
ci-Ins2 (486 nt)	miRDB	mmu-miR-599	miRDB, TargetScan	Ppig
ci-Ins2 (486 nt)	miRDB	mmu-miR-599	miRDB, TargetScan	Ppp1r1a
ci-Ins2 (486 nt)	miRDB	mmu-miR-599	miRDB, TargetScan	Prex1
ci-Ins2 (486 nt)	miRDB	mmu-miR-599	miRDB, TargetScan	Prkab2
ci-Ins2 (486 nt)	miRDB	mmu-miR-599	miRDB, TargetScan	Prkar1a
ci-Ins2 (486 nt)	miRDB	mmu-miR-599	miRDB, TargetScan	Prox1
ci-Ins2 (486 nt)	miRDB	mmu-miR-599	miRDB, TargetScan	Prpf38b
ci-Ins2 (486 nt)	miRDB	mmu-miR-599	miRDB, TargetScan	Prrg4
ci-Ins2 (486 nt)	miRDB	mmu-miR-599	miRDB, TargetScan	Ptgdr
ci-Ins2 (486 nt)	miRDB	mmu-miR-599	miRDB, TargetScan	Ptgfr
ci-Ins2 (486 nt)	miRDB	mmu-miR-599	miRDB, TargetScan	Ptpn7
ci-Ins2 (486 nt)	miRDB	mmu-miR-599	miRDB, TargetScan	Pwwp2a
ci-Ins2 (486 nt)	miRDB	mmu-miR-599	miRDB, TargetScan	Rab2a
ci-Ins2 (486 nt)	miRDB	mmu-miR-599	miRDB, TargetScan	Rad54b
ci-Ins2 (486 nt)	miRDB	mmu-miR-599	miRDB, TargetScan	Rbms3
ci-Ins2 (486 nt)	miRDB	mmu-miR-599	miRDB, TargetScan	Rfx1
ci-Ins2 (486 nt)	miRDB	mmu-miR-599	miRDB, TargetScan	Rfx3
ci-Ins2 (486 nt)	miRDB	mmu-miR-599	miRDB, TargetScan	Rgs13
ci-Ins2 (486 nt)	miRDB	mmu-miR-599	miRDB, TargetScan	Rhpn2
ci-Ins2 (486 nt)	miRDB	mmu-miR-599	miRDB, TargetScan	Rlim
ci-Ins2 (486 nt)	miRDB	mmu-miR-599	miRDB, TargetScan	Rnf19b
ci-Ins2 (486 nt)	miRDB	mmu-miR-599	miRDB, TargetScan	Rock1
ci-Ins2 (486 nt)	miRDB	mmu-miR-599	miRDB, TargetScan	Scarb2
ci-Ins2 (486 nt)	miRDB	mmu-miR-599	miRDB, TargetScan	Scml2
ci-Ins2 (486 nt)	miRDB	mmu-miR-599	miRDB, TargetScan	Sdc3
ci-Ins2 (486 nt)	miRDB	mmu-miR-599	miRDB, TargetScan	Seh1l
ci-Ins2 (486 nt)	miRDB	mmu-miR-599	miRDB, TargetScan	Serpinb11
ci-Ins2 (486 nt)	miRDB	mmu-miR-599	miRDB, TargetScan	Sgcg
ci-Ins2 (486 nt)	miRDB	mmu-miR-599	miRDB, TargetScan	Slc23a2
ci-Ins2 (486 nt)	miRDB	mmu-miR-599	miRDB, TargetScan	Slc39a10
ci-Ins2 (486 nt)	miRDB	mmu-miR-599	miRDB, TargetScan	Slc4a4
ci-Ins2 (486 nt)	miRDB	mmu-miR-599	miRDB, TargetScan	Slc8a1
ci-Ins2 (486 nt)	miRDB	mmu-miR-599	miRDB, TargetScan	Sp1
ci-Ins2 (486 nt)	miRDB	mmu-miR-599	miRDB, TargetScan	Sp4
ci-Ins2 (486 nt)	miRDB	mmu-miR-599	miRDB, TargetScan	Srbd1
ci-Ins2 (486 nt)	miRDB	mmu-miR-599	miRDB, TargetScan	Srsf3
ci-Ins2 (486 nt)	miRDB	mmu-miR-599	miRDB, TargetScan	Ssbp2
ci-Ins2 (486 nt)	miRDB	mmu-miR-599	miRDB, TargetScan	Ssx2ip
ci-Ins2 (486 nt)	miRDB	mmu-miR-599	miRDB, TargetScan	St18
ci-Ins2 (486 nt)	miRDB	mmu-miR-599	miRDB, TargetScan	St8sia1
ci-Ins2 (486 nt)	miRDB	mmu-miR-599	miRDB, TargetScan	Stx16
ci-Ins2 (486 nt)	miRDB	mmu-miR-599	miRDB, TargetScan	Tada2b
ci-Ins2 (486 nt)	miRDB	mmu-miR-599	miRDB, TargetScan	Tbx5
ci-Ins2 (486 nt)	miRDB	mmu-miR-599	miRDB, TargetScan	Tcf12
ci-Ins2 (486 nt)	miRDB	mmu-miR-599	miRDB, TargetScan	Tcf20
ci-Ins2 (486 nt)	miRDB	mmu-miR-599	miRDB, TargetScan	Tead1
ci-Ins2 (486 nt)	miRDB	mmu-miR-599	miRDB, TargetScan	Tectb
ci-Ins2 (486 nt)	miRDB	mmu-miR-599	miRDB, TargetScan	Tex101
ci-Ins2 (486 nt)	miRDB	mmu-miR-599	miRDB, TargetScan	Tfap2a
ci-Ins2 (486 nt)	miRDB	mmu-miR-599	miRDB, TargetScan	Tgfb2
ci-Ins2 (486 nt)	miRDB	mmu-miR-599	miRDB, TargetScan	Tiam1
ci-Ins2 (486 nt)	miRDB	mmu-miR-599	miRDB, TargetScan	Tlr2
ci-Ins2 (486 nt)	miRDB	mmu-miR-599	miRDB, TargetScan	Tm6sf1
ci-Ins2 (486 nt)	miRDB	mmu-miR-599	miRDB, TargetScan	Tmed7
ci-Ins2 (486 nt)	miRDB	mmu-miR-599	miRDB, TargetScan	Tmem129
ci-Ins2 (486 nt)	miRDB	mmu-miR-599	miRDB, TargetScan	Tmem87a
ci-Ins2 (486 nt)	miRDB	mmu-miR-599	miRDB, TargetScan	Tmem9
ci-Ins2 (486 nt)	miRDB	mmu-miR-599	miRDB, TargetScan	Tpmt
ci-Ins2 (486 nt)	miRDB	mmu-miR-599	miRDB, TargetScan	Trabd2b
ci-Ins2 (486 nt)	miRDB	mmu-miR-599	miRDB, TargetScan	Trpc1
ci-Ins2 (486 nt)	miRDB	mmu-miR-599	miRDB, TargetScan	Tsc22d1
ci-Ins2 (486 nt)	miRDB	mmu-miR-599	miRDB, TargetScan	Tvp23a
ci-Ins2 (486 nt)	miRDB	mmu-miR-599	miRDB, TargetScan	Ubap1
ci-Ins2 (486 nt)	miRDB	mmu-miR-599	miRDB, TargetScan	Ubqlnl
ci-Ins2 (486 nt)	miRDB	mmu-miR-599	miRDB, TargetScan	Ushbp1
ci-Ins2 (486 nt)	miRDB	mmu-miR-599	miRDB, TargetScan	Usp24
ci-Ins2 (486 nt)	miRDB	mmu-miR-599	miRDB, TargetScan	Vsnl1
ci-Ins2 (486 nt)	miRDB	mmu-miR-599	miRDB, TargetScan	Wbp2
ci-Ins2 (486 nt)	miRDB	mmu-miR-599	miRDB, TargetScan	Wdr5b
ci-Ins2 (486 nt)	miRDB	mmu-miR-599	miRDB, TargetScan	Wdr72
ci-Ins2 (486 nt)	miRDB	mmu-miR-599	miRDB, TargetScan	Wnk1
ci-Ins2 (486 nt)	miRDB	mmu-miR-599	miRDB, TargetScan	Xpo7
ci-Ins2 (486 nt)	miRDB	mmu-miR-599	miRDB, TargetScan	Yae1d1
ci-Ins2 (486 nt)	miRDB	mmu-miR-599	miRDB, TargetScan	Zc3h12d
ci-Ins2 (486 nt)	miRDB	mmu-miR-599	miRDB, TargetScan	Zc3h7a
ci-Ins2 (486 nt)	miRDB	mmu-miR-599	miRDB, TargetScan	Zcchc14
ci-Ins2 (486 nt)	miRDB	mmu-miR-599	miRDB, TargetScan	Zdhhc21
ci-Ins2 (486 nt)	miRDB	mmu-miR-599	miRDB, TargetScan	Zfhx4
ci-Ins2 (486 nt)	miRDB	mmu-miR-599	miRDB, TargetScan	Zswim6

## Sheet: Genes taken for GO-Pathway
The mRNAs differentially expressed in islets of mice fed with HFD compared to ND (accession GSE92602) and predicted by two or more softwares to be targeted by miRNAs associated with ci-Ins2 (486 nt)were selected for further analysis
List of mRNAs "miRNA target" and "differentially expressed":
Mtmr1
Atcay
Prrt2
Spsb1
Mlec
Ppp4r2
Dpysl5
Nlgn2
Ypel1
Sgcd
Tmx2
Oxr1
Pcmtd1
Smoc1
Vapa
Yme1l1
Col9a3
Gng3
Sox13
Srgap1
Tspan18
Nav3
Fgf9
Fosl2
Rrm2
Sdc4
Tram1
Cntn2
Kcnk3
Slc12a5
Srgap3
Ypel2
Atxn7l3b
Nars
Ociad1
Rapgef5
Rasl10b
Sel1l
Slc30a7
Als2cl
Celsr1
Ncoa3
Stxbp5l
Prkar1a
Dab2ip
Elavl3
Lrp1
Etnk1
Otud6b
Ccdc127
Nsa2
Egr3
Gfra3
Lingo3
Jam2
Slc31a1
Cdc25a
Ttc9
Sprn
M6pr
Vbp1
Eef1a2
Nos1
Abcg4
Lrrc10b
Snx12
Pik3r3
Ube2z
Colq
Gabrb3
Nell2
Cd44
Tet3
Rap1a
Col12a1
Cpne4
Scnn1g
Ubxn4
Nudt19
Kcnq3
Fam46a
Canx
Dennd4b
Ncbp2
Tmod2
Atp13a3
Tubb1
Akap6
Stxbp6
Clic5
Slit1
Hnf1a
Ptprd
Trim27
Nup50
Crb1
Ccdc132
Bccip
Bean1
Ift57
Prkab2
Scarb2

## Sheet: GO-Slim BP
Analysis Type:	PANTHER Overrepresentation Test (Released 20200407)
Annotation Version and Release Date:	PANTHER version 15.0 Released 2020-02-14
Analyzed List:	Client Text Box Input (Mus musculus)
Reference List:	Mus musculus (all genes in database)
Test Type:	FISHER
Correction:	BONFERRONI
PANTHER GO-Slim Biological Process	Mus musculus - REFLIST (22265)	Input genes (102)	Input (expected)	Input (over/under)	Fold Enrichment	P-value	Enrichment score (-Log10(P-value))
localization (GO:0051179)	2242	17	10.27	+	1.66	0.0454	1.34294
cellular localization (GO:0051641)	940	9	4.31	+	2.09	0.0412	1.3851
response to organic substance (GO:0010033)	558	6	2.56	+	2.35	0.0444	1.35262
regulation of localization (GO:0032879)	405	5	1.86	+	2.69	0.0397	1.40121
chemical synaptic transmission (GO:0007268)	242	4	1.11	+	3.61	0.0263	1.58004
response to endogenous stimulus (GO:0009719)	250	4	1.15	+	3.49	0.0291	1.53611
trans-synaptic signaling (GO:0099537)	244	4	1.12	+	3.58	0.027	1.56864
synaptic signaling (GO:0099536)	253	4	1.16	+	3.45	0.0302	1.51999
cell adhesion (GO:0007155)	288	4	1.32	+	3.03	0.0448	1.34872
inorganic ion transmembrane transport (GO:0098660)	297	4	1.36	+	2.94	0.0491	1.30892
cell-cell adhesion (GO:0098609)	133	4	0.61	+	6.56	0.0036	2.4437
anterograde trans-synaptic signaling (GO:0098916)	242	4	1.11	+	3.61	0.0263	1.58004
biological adhesion (GO:0022610)	288	4	1.32	+	3.03	0.0448	1.34872
response to hormone (GO:0009725)	141	3	0.65	+	4.64	0.0283	1.54821
secretion by cell (GO:0032940)	146	3	0.67	+	4.49	0.0308	1.51145
response to organonitrogen compound (GO:0010243)	136	3	0.62	+	4.82	0.0258	1.58838
vesicle fusion to plasma membrane (GO:0099500)	103	3	0.47	+	6.36	0.0127	1.8962
exocytic process (GO:0140029)	103	3	0.47	+	6.36	0.0127	1.8962
export from cell (GO:0140352)	163	3	0.75	+	4.02	0.0404	1.39362
potassium ion transmembrane transport (GO:0071805)	115	3	0.53	+	5.69	0.0168	1.77469
organelle fusion (GO:0048284)	142	3	0.65	+	4.61	0.0288	1.54061
response to nitrogen compound (GO:1901698)	176	3	0.81	+	3.72	0.0487	1.31247
membrane fusion (GO:0061025)	155	3	0.71	+	4.22	0.0357	1.44733
vesicle fusion (GO:0006906)	131	3	0.6	+	5	0.0235	1.62893
secretion (GO:0046903)	176	3	0.81	+	3.72	0.0487	1.31247
organelle membrane fusion (GO:0090174)	132	3	0.6	+	4.96	0.0239	1.6216
exocytosis (GO:0006887)	103	3	0.47	+	6.36	0.0127	1.8962
potassium ion transport (GO:0006813)	118	3	0.54	+	5.55	0.018	1.74473
regulation of establishment of protein localization (GO:0070201)	35	2	0.16	+	12.47	0.0124	1.90658
blood circulation (GO:0008015)	41	2	0.19	+	10.65	0.0165	1.78252
regulation of peptide transport (GO:0090087)	37	2	0.17	+	11.8	0.0137	1.86328
protein dephosphorylation (GO:0006470)	58	2	0.27	+	7.53	0.0307	1.51286
synaptic vesicle cycle (GO:0099504)	62	2	0.28	+	7.04	0.0346	1.46092
cell-cell adhesion via plasma-membrane adhesion molecules (GO:0098742)	51	2	0.23	+	8.56	0.0244	1.61261
regulation of cellular localization (GO:0060341)	72	2	0.33	+	6.06	0.045	1.34679
establishment or maintenance of cell polarity (GO:0007163)	71	2	0.33	+	6.15	0.0439	1.35754
regulation of neurotransmitter levels (GO:0001505)	72	2	0.33	+	6.06	0.045	1.34679
chloride transmembrane transport (GO:1902476)	34	2	0.16	+	12.84	0.0117	1.93181
regulation of trans-synaptic signaling (GO:0099177)	69	2	0.32	+	6.33	0.0417	1.37986
inorganic anion transport (GO:0015698)	50	2	0.23	+	8.73	0.0236	1.62709
regulation of protein localization (GO:0032880)	59	2	0.27	+	7.4	0.0317	1.49894
negative regulation of cell migration (GO:0030336)	12	2	0.05	+	36.38	0.00181	2.74232
synapse organization (GO:0050808)	45	2	0.21	+	9.7	0.0195	1.70997
modulation of chemical synaptic transmission (GO:0050804)	69	2	0.32	+	6.33	0.0417	1.37986
circulatory system process (GO:0003013)	42	2	0.19	+	10.39	0.0172	1.76447
negative regulation of cell motility (GO:2000146)	13	2	0.06	+	33.58	0.00208	2.68194
inorganic anion transmembrane transport (GO:0098661)	41	2	0.19	+	10.65	0.0165	1.78252
pyrimidine-containing compound metabolic process (GO:0072527)	21	2	0.1	+	20.79	0.00489	2.31069
negative regulation of cellular component movement (GO:0051271)	33	2	0.15	+	13.23	0.0111	1.95468
regulation of exocytosis (GO:0017157)	57	2	0.26	+	7.66	0.0298	1.52578
regulation of protein transport (GO:0051223)	34	2	0.16	+	12.84	0.0117	1.93181
negative regulation of locomotion (GO:0040013)	33	2	0.15	+	13.23	0.0111	1.95468
response to endoplasmic reticulum stress (GO:0034976)	65	2	0.3	+	6.72	0.0376	1.42481
vesicle-mediated transport in synapse (GO:0099003)	62	2	0.28	+	7.04	0.0346	1.46092
chloride transport (GO:0006821)	35	2	0.16	+	12.47	0.0124	1.90658
negative regulation of blood pressure (GO:0045776)	5	1	0.02	+	43.66	0.0271	1.56703
synaptic membrane adhesion (GO:0099560)	6	1	0.03	+	36.38	0.0315	1.50169
protein targeting to lysosome (GO:0006622)	5	1	0.02	+	43.66	0.0271	1.56703
pyrimidine nucleobase catabolic process (GO:0006208)	7	1	0.03	+	31.18	0.0359	1.44491
pyrimidine nucleobase metabolic process (GO:0006206)	10	1	0.05	+	21.83	0.049	1.3098
cellular copper ion homeostasis (GO:0006878)	7	1	0.03	+	31.18	0.0359	1.44491
Unclassified (UNCLASSIFIED)	12808	47	58.68	-	0.8	0	#NUM!

## Sheet: GO-Slim MF
Analysis Type:	PANTHER Overrepresentation Test (Released 20200407)
Annotation Version and Release Date:	PANTHER version 15.0 Released 2020-02-14
Analyzed List:	Client Text Box Input (Mus musculus)
Reference List:	Mus musculus (all genes in database)
Test Type:	FISHER
Correction:	BONFERRONI
PANTHER GO-Slim Molecular Function	Mus musculus - REFLIST (22265)	Input genes (102)	Input (expected)	Input (over/under)	Fold Enrichment	P-value	Enrichment score (-Log10(P-value))
binding (GO:0005488)	4859	32	22.26	+	1.44	0.0298	1.52578
protein binding (GO:0005515)	2575	19	11.8	+	1.61	0.0417	1.37986
ion binding (GO:0043167)	711	12	3.26	+	3.68	0.000112	3.95078
anion binding (GO:0043168)	473	10	2.17	+	4.61	7.26e-05	4.13906
enzyme binding (GO:0019899)	618	9	2.83	+	3.18	0.00229	2.64016
carbohydrate derivative binding (GO:0097367)	242	7	1.11	+	6.31	0.000146	3.83565
inorganic molecular entity transmembrane transporter activity (GO:0015318)	550	6	2.52	+	2.38	0.0419	1.37779
enzyme regulator activity (GO:0030234)	389	5	1.78	+	2.81	0.0344	1.46344
small GTPase binding (GO:0031267)	140	4	0.64	+	6.24	0.0043	2.36653
ion channel activity (GO:0005216)	292	4	1.34	+	2.99	0.0467	1.33068
glycosaminoglycan binding (GO:0005539)	42	4	0.19	+	20.79	5.74e-05	4.24109
GTPase binding (GO:0051020)	155	4	0.71	+	5.63	0.00609	2.21538
Ras GTPase binding (GO:0017016)	138	4	0.63	+	6.33	0.00409	2.38828
kinase binding (GO:0019900)	158	3	0.72	+	4.14	0.0375	1.42597
phospholipid binding (GO:0005543)	149	3	0.68	+	4.39	0.0324	1.48945
potassium ion transmembrane transporter activity (GO:0015079)	139	3	0.64	+	4.71	0.0273	1.56384
chloride transmembrane transporter activity (GO:0015108)	74	3	0.34	+	8.85	0.00528	2.27737
inorganic anion transmembrane transporter activity (GO:0015103)	88	3	0.4	+	7.44	0.00837	2.07727
ribonucleotide binding (GO:0032553)	173	3	0.79	+	3.79	0.0467	1.33068
heparin binding (GO:0008201)	27	3	0.12	+	24.25	0.000342	3.46597
phosphoprotein phosphatase activity (GO:0004721)	117	3	0.54	+	5.6	0.0176	1.75449
Rho GTPase binding (GO:0017048)	54	3	0.25	+	12.13	0.00225	2.64782
chloride channel activity (GO:0005254)	47	2	0.22	+	9.29	0.0211	1.67572
phosphatidylinositol phosphate binding (GO:1901981)	42	2	0.19	+	10.39	0.0172	1.76447
phosphatidylinositol binding (GO:0035091)	69	2	0.32	+	6.33	0.0417	1.37986
Rac GTPase binding (GO:0048365)	26	2	0.12	+	16.79	0.00721	2.14206
dihydropyrimidinase activity (GO:0004157)	6	1	0.03	+	36.38	0.0315	1.50169
phosphatidylinositol-3-phosphate binding (GO:0032266)	10	1	0.05	+	21.83	0.049	1.3098
nuclear receptor binding (GO:0016922)	10	1	0.05	+	21.83	0.049	1.3098
hydrolase activity, acting on carbon-nitrogen (but not peptide) bonds, in cyclic amides (GO:0016812)	8	1	0.04	+	27.29	0.0403	1.39469
Unclassified (UNCLASSIFIED)	13264	55	60.76	-	0.91	0	#NUM!

## Sheet: GO-Slim CC
Analysis Type:	PANTHER Overrepresentation Test (Released 20200407)
Annotation Version and Release Date:	PANTHER version 15.0 Released 2020-02-14
Analyzed List:	Client Text Box Input (Mus musculus)
Reference List:	Mus musculus (all genes in database)
Test Type:	FISHER
Correction:	BONFERRONI
PANTHER GO-Slim Cellular Component	Mus musculus - REFLIST (22265)	Input genes (102)	Input (expected)	Input (over/under)	Fold Enrichment	P-value	Enrichment score (-Log10(P-value))
cell part (GO:0044464)	8474	51	38.82	+	1.31	0.0143	1.84466
cell (GO:0005623)	8474	51	38.82	+	1.31	0.0143	1.84466
cytoplasm (GO:0005737)	4183	28	19.16	+	1.46	0.0306	1.51428
membrane (GO:0016020)	3585	26	16.42	+	1.58	0.0146	1.83565
cell periphery (GO:0071944)	3312	25	15.17	+	1.65	0.0113	1.94692
plasma membrane (GO:0005886)	3243	25	14.86	+	1.68	0.00724	2.14026
membrane protein complex (GO:0098796)	541	7	2.48	+	2.82	0.0128	1.89279
microtubule organizing center part (GO:0044450)	145	3	0.66	+	4.52	0.0303	1.51856
centriole (GO:0005814)	144	3	0.66	+	4.55	0.0298	1.52578
centrosome (GO:0005813)	131	3	0.6	+	5	0.0235	1.62893
trans-Golgi network (GO:0005802)	70	2	0.32	+	6.24	0.0428	1.36856
nuclear part (GO:0044428)	1243	1	5.69	-	0.18	0.0466	1.33161

## Sheet: PANTHER pathways
Analysis Type:	PANTHER Overrepresentation Test (Released 20200407)
Annotation Version and Release Date:	PANTHER version 15.0 Released 2020-02-14
Analyzed List:	Client Text Box Input (Mus musculus)
Reference List:	Mus musculus (all genes in database)
Test Type:	FISHER
Correction:	NONE
PANTHER Pathways	Mus musculus - REFLIST (22265)	Input genes (102)	Input (expected)	Input (over/under)	Fold Enrichment	P-value	Enrichment score (-Log10(P-value))
Unclassified (UNCLASSIFIED)	19669	78	90.11	-	0.87	0.000906	3.04287
Integrin signalling pathway (P00034)	190	4	0.87	+	4.6	0.0121	1.91721
p53 pathway (P00059)	87	3	0.4	+	7.53	0.00812	2.09044
PDGF signaling pathway (P00047)	143	3	0.66	+	4.58	0.0293	1.53313
Heterotrimeric G-protein signaling pathway-Gi alpha and Gs alpha mediated pathway (P00026)	159	3	0.73	+	4.12	0.0381	1.41908
GABA-B receptor II signaling (P05731)	38	2	0.17	+	11.49	0.0144	1.84164
Opioid proopiomelanocortin pathway (P05917)	35	2	0.16	+	12.47	0.0124	1.90658
Opioid proenkephalin pathway (P05915)	35	2	0.16	+	12.47	0.0124	1.90658
Dopamine receptor mediated signaling pathway (P05912)	55	2	0.25	+	7.94	0.0279	1.5544
Muscarinic acetylcholine receptor 2 and 4 signaling pathway (P00043)	61	2	0.28	+	7.16	0.0336	1.47366
Metabotropic glutamate receptor group II pathway (P00040)	47	2	0.22	+	9.29	0.0211	1.67572
Metabotropic glutamate receptor group III pathway (P00039)	68	2	0.31	+	6.42	0.0407	1.39041
Insulin/IGF pathway-protein kinase B signaling cascade (P00033)	39	2	0.18	+	11.19	0.015	1.82391
5HT4 type receptor mediated signaling pathway (P04376)	34	2	0.16	+	12.84	0.0117	1.93181
5HT2 type receptor mediated signaling pathway (P04374)	68	2	0.31	+	6.42	0.0407	1.39041
5HT1 type receptor mediated signaling pathway (P04373)	44	2	0.2	+	9.92	0.0187	1.72816
Axon guidance mediated by Slit/Robo (P00008)	24	2	0.11	+	18.19	0.00623	2.20551
